# Supplementary material for: A pathway for chitin oxidation in marine bacteria
Source: Nat Commun. 2022 Oct 6;13:5899. doi: 10.1038/s41467-022-33566-5 (PMC9537276; doi:10.1038/s41467-022-33566-5)
Supplement: Supplementary file 3 — Supplementary Dataset 1 [file 41467_2022_33566_MOESM3_ESM.xlsx]

## Sheet: Secretome
Supplementary Data 1. A list of all proteins identified in the secretome of strain ACAM 620 grown on colloidal chitin as the sole carbon sourcea.
Locus_tag	Annotation	Unique peptides (repeat 1)	Unique peptides (repeat 2)	iBAQ (repeat 1)	iBAQ (repeat 2)	%riBAQ	log2(%riBAQ)	Signal peptide	Psortb/CELLO	CAZY	Pfam
PPRY_b0217	chitinase ChiA	40	36	2988000000	2527700000	51.43±2.33	5.68±0.07	SP(Sec/SPI)	Extracellular	GH18, CBM5	PF00704 (Glyco_hydro_18); PF08329 (ChitinaseA_N); PF02839 (CBM_5_12)
PPRY_a0779	carbohydrate-binding protein	29	26	355070000	449620000	7.58±1.8	2.9±0.35	SP(Sec/SPI)	Extracellular	CBM5	PF14600 (CBM_5_12_2)
PPRY_b0215	chitinase ChiC	43	40	342430000	275230000	5.75±0.47	2.52±0.12	SP(Sec/SPI)	Extracellular	GH18, CBM5	PF00704 (Glyco_hydro_18); PF06483 (ChiC); PF17957 (Big_7); PF14600 (CBM_5_12_2)
PPRY_b0216	LPMO	15	16	250470000	341820000	5.59±1.61	2.45±0.42	SP(Sec/SPI)	Extracellular	AA10, CBM5	PF03067 (LPMO_10); PF18416 (GbpA_2); PF02839 (CBM_5_12)
PPRY_a2075	DNA-binding protein	5	5	231460000	333560000	5.34±1.74	2.38±0.48	SP(Sec/SPI)	Periplasmic		PF12836 (HHH_3)
PPRY_a2619	hypothetical protein	10	10	206860000	143040000	3.25±0.61	1.69±0.27	LIPO(Sec/SPII)	Extracellular
PPRY_a3391	TonB-dependent receptor	24	18	114820000	87402000	1.88±0.22	0.91±0.17	SP(Sec/SPI)	OuterMembrane		PF00593 (TonB_dep_Rec); PF07715 (Plug)
PPRY_a3246	N-acetyl-β-hexosaminidase	30	29	82724000	43117000	1.16±0.44	0.16±0.56	SP(Sec/SPI)	OuterMembrane	GH20	PF00728 (Glyco_hydro_20); PF03174 (CHB_HEX_C); PF03173 (CHB_HEX)
PPRY_a4305	hypothetical protein	10	8	60966000	42177000	0.957±0.18	-0.08±0.27		Unknown		PF18433 (DUF5610)
PPRY_a3378	TonB-dependent receptor	22	19	60966000	38577000	0.921±0.23	-0.14±0.36	SP(Sec/SPI)	OuterMembrane		PF00593 (TonB_dep_Rec); PF07715 (Plug)
PPRY_a0208	copper resistance protein CopC	5	5	38959000	56299000	0.901±0.29	-0.19±0.48	SP(Sec/SPI)	Periplasmic		PF04234 (CopC)
PPRY_a2158	flagellin	11	12	36880000	41747000	0.739±0.12	-0.45±0.23		Extracellular		PF00669 (Flagellin_N); PF00700 (Flagellin_C)
PPRY_a3210	pilus assembly protein TapA	4	3	57892000	20919000	0.72±0.44	-0.62±0.93		Extracellular		PF07963 (N_methyl)
PPRY_b0210	azurin	3	2	32457000	33133000	0.615±0.05	-0.71±0.13	SP(Sec/SPI)	Periplasmic		PF00127 (Copper-bind)
PPRY_a1346	Protein YceI	10	8	32512000	24251000	0.528±0.07	-0.93±0.19	SP(Sec/SPI)	Extracellular		PF04264 (YceI)
PPRY_a2156	flagellin	12	12	25447000	29238000	0.514±0.09	-0.97±0.25		Extracellular		PF00669 (Flagellin_N); PF00700 (Flagellin_C)
PPRY_a0856	pectate lyase	10	11	26990000	27243000	0.508±0.04	-0.98±0.11	SP(Sec/SPI)	Extracellular	PL1, CBM13	PF00544 (Pectate_lyase_4); PF14200 (RicinB_lectin_2)
PPRY_b0524	arylsulfatase	18	15	25613000	25479000	0.478±0.03	-1.07±0.1	SP(Sec/SPI)	Periplasmic		PF00884 (Sulfatase); PF14707 (Sulfatase_C)
PPRY_b0740	integrins alpha chain	107	99	26258000	19945000	0.43±0.05	-1.22±0.18	SP(Sec/SPI)	OuterMembrane		PF13360 (PQQ_2); PF13517 (FG-GAP_3); PF03534 (SpvB); PF05593 (RHS_repeat)
PPRY_b0713	superoxide dismutase	4	4	25936000	16262000	0.391±0.1	-1.38±0.37		Periplasmic		PF02777 (Sod_Fe_C); PF00081 (Sod_Fe_N)
PPRY_a2440	serine protease	17	13	21601000	15700000	0.346±0.05	-1.54±0.22	SP(Sec/SPI)	Extracellular		PF00082 (Peptidase_S8); PF02225 (PA); PF00028 (Cadherin)
PPRY_a2806	membrane protein	8	9	19324000	11901000	0.289±0.08	-1.82±0.39	SP(Sec/SPI)	OuterMembrane		PF00691 (OmpA); PF13505 (OMP_b-brl)
PPRY_a3980	flagellar motor protein MotA	6	4	14198000	14604000	0.27±0.03	-1.89±0.13	SP(Sec/SPI)	Unknown		PF01618 (MotA_ExbB)
PPRY_a1396	outer membrane lipoprotein-sorting protein	15	15	15551000	13125000	0.267±0.01	-1.9±0.07	SP(Sec/SPI)	Unknown		PF07044 (DUF1329)
PPRY_a3851	alpha-amylase	14	12	16330000	10880000	0.252±0.05	-2±0.31	SP(Sec/SPI)	Extracellular	GH13	PF02806 (Alpha-amylase_C); PF00128 (Alpha-amylase)
PPRY_a3254	adhesin	5	4	14889000	11899000	0.249±0.02	-2.01±0.12	SP(Sec/SPI)	Extracellular		PF07603 (DUF1566)
PPRY_a2910	pre-peptidase	5	4	20677000	6458500	0.247±0.17	-2.21±1.08	SP(Sec/SPI)	Extracellular		PF13688 (Reprolysin_5); PF04151 (PPC)
PPRY_a3978	DUF3450 domain-containing protein	11	8	12268000	10737000	0.215±0.005	-2.22±0.03		OuterMembrane		PF11932 (DUF3450)
PPRY_a2168	flagellar hook protein FlgE	10	10	8605500	13499000	0.209±0.08	-2.31±0.56		Extracellular		PF07559 (FlaE); PF06429 (Flg_bbr_C); PF00460 (Flg_bb_rod)
PPRY_a1919	acyl carrier protein	4	3	8498500	10020000	0.174±0.03	-2.53±0.27		Cytoplasmic		PF00550 (PP-binding)
PPRY_a0020	50S ribosomal protein L7/L12	6	5	11463000	6493000	0.166±0.05	-2.63±0.47	OTHER (SP)	Unknown		PF00542 (Ribosomal_L12); PF16320 (Ribosomal_L12_N)
PPRY_a2747	cytochrome C	5	3	9465000	7275200	0.156±0.02	-2.69±0.16		Periplasmic		PF13442 (Cytochrome_CBB3)
PPRY_b0790	TonB-dependent receptor	9	9	9577000	6967600	0.154±0.02	-2.71±0.22	SP(Sec/SPI)	OuterMembrane		PF00593 (TonB_dep_Rec); PF07715 (Plug)
PPRY_a1745	peptidoglycan-associated lipoprotein	2	2	9053400	7320400	0.153±0.01	-2.72±0.11	LIPO(Sec/SPII)	OuterMembrane		PF00691 (OmpA)
PPRY_b0111	hemin receptor	12	12	9977500	5966000	0.147±0.04	-2.79±0.42	SP(Sec/SPI)	OuterMembrane		PF00593 (TonB_dep_Rec); PF07715 (Plug)
PPRY_b0750	hypothetical protein	3	3	6396500	9175300	0.147±0.05	-2.8±0.47	SP(Sec/SPI)	Unknown
PPRY_a1432	flavodoxin	3	3	8890200	6783300	0.146±0.02	-2.78±0.17		Cytoplasmic		PF00258 (Flavodoxin_1)
PPRY_b0749	hypothetical protein	1	1	7516900	7027800	0.136±0.003	-2.88±0.04	SP(Sec/SPI)	Extracellular		PF19454 (DUF5992)
PPRY_a1924	50S ribosomal protein L32	5	3	7406100	6535400	0.13±0.002	-2.94±0.02		Cytoplasmic		PF01783 (Ribosomal_L32p)
PPRY_a2397	DNA degradation protein EddB	13	9	6652600	5620100	0.114±0.005	-3.13±0.07	SP(Sec/SPI)	Extracellular		PF00932 (LTD); PF00028 (Cadherin); PF03372 (Exo_endo_phos)
PPRY_a2859	50S ribosomal protein L2	9	8	6839600	5163100	0.112±0.014	-3.17±0.18		Cytoplasmic		PF03947 (Ribosomal_L2_C); PF00181 (Ribosomal_L2)
PPRY_a4418	translation elongation factor Tu	7	9	4789100	6863600	0.11±0.035	-3.22±0.47		Cytoplasmic		PF00009 (GTP_EFTU); PF03143 (GTP_EFTU_D3)
PPRY_a3255	hypothetical protein	8	7	6010200	4877500	0.101±0.008	-3.3±0.11	LIPO(Sec/SPII)	Extracellular		PF07603 (DUF1566)
PPRY_a1424	dihydrolipoamide succinyltransferase	4	4	5433400	5391900	0.101±0.007	-3.3±0.1		Cytoplasmic		PF00198 (2-oxoacid_dh); PF00364 (Biotin_lipoyl); PF02817 (E3_binding)
PPRY_a2610	50S ribosomal protein L15	5	5	6069400	4673600	0.1±0.011	-3.33±0.16		Cytoplasmic		PF00828 (Ribosomal_L27A)
PPRY_a2186	T1SS-143 repeat domain-containing protein, partial	8	8	6186000	4416500	0.098±0.016	-3.35±0.24		Unknown		PF17803 (Cadherin_4); PF17963 (Big_9)
PPRY_a2070	peroxidase	6	6	5910800	4543100	0.097±0.011	-3.37±0.16		Cytoplasmic		PF00578 (AhpC-TSA); PF10417 (1-cysPrx_C)
PPRY_a2807	membrane protein	6	6	6476500	3608700	0.093±0.031	-3.47±0.49	SP(Sec/SPI)	OuterMembrane		PF00691 (OmpA); PF13505 (OMP_b-brl)
PPRY_a4335	disulfide bond formation protein	4	5	5024000	4814400	0.092±0.004	-3.44±0.06	SP(Sec/SPI)	Periplasmic		PF01323 (DSBA)
PPRY_a2320	Nikel transport family protein NikM	5	4	4645500	4898100	0.09±0.01	-3.49±0.16	SP(Sec/SPI)	Unknown		PF10670 (DUF4198)
PPRY_a3958	hypothetical protein	1	1	3129300	5904800	0.086±0.043	-3.64±0.75		Unknown
PPRY_a1360	lipase	7	8	4927100	3434000	0.078±0.014	-3.7±0.26	LIPO(Sec/SPII)	OuterMembrane		PF12262 (Lipase_bact_N)
PPRY_b0266	nucleoside diphosphate kinase	3	2	4277900	3936500	0.077±0.001	-3.7±0.02		Cytoplasmic		PF00334 (NDK)
PPRY_a0918	hypothetical protein	2	2	2441500	5474300	0.076±0.046	-3.87±0.93	SP(Sec/SPI)	Unknown
PPRY_a2862	50S ribosomal protein L3	3	3	3717500	3897400	0.071±0.008	-3.81±0.15		Cytoplasmic		PF00297 (Ribosomal_L3)
PPRY_a0452	porin	5	4	4874300	2748100	0.07±0.023	-3.87±0.48	SP(Sec/SPI)	OuterMembrane		PF19577 (DcaP)
PPRY_a2210	TonB-dependent siderophore receptor	11	10	4747700	2835800	0.07±0.02	-3.86±0.42	SP(Sec/SPI)	OuterMembrane		PF00593 (TonB_dep_Rec); PF07715 (Plug)
PPRY_b0557	peptidase family S8A	9	6	4124600	3031800	0.066±0.01	-3.92±0.21	SP(Sec/SPI)	Extracellular		PF00082 (Peptidase_S8); PF05922 (Inhibitor_I9)
PPRY_a2891	chemotaxis protein	3	4	2976500	3758900	0.063±0.015	-4±0.34		Unknown		PF00015 (MCPsignal); PF08447 (PAS_3); PF18947 (HAMP_2)
PPRY_a0211	copper resistance protein CopB	3	4	3273900	3273400	0.061±0.004	-4.03±0.11	SP(Sec/SPI)	OuterMembrane		PF05275 (CopB)
PPRY_a4101	cysteine synthase A	2	4	2644900	3840300	0.061±0.02	-4.07±0.49		Cytoplasmic		PF00291 (PALP)
PPRY_a2617	50S ribosomal protein L17	4	4	3683400	2752300	0.06±0.008	-4.07±0.19		Cytoplasmic		PF01196 (Ribosomal_L17)
PPRY_a3976	cold-shock protein	1	1	3939200	2408200	0.059±0.016	-4.12±0.4		Cytoplasmic		PF00313 (CSD)
PPRY_a1431	transcriptional repressor	1	1	3499800	2677400	0.057±0.007	-4.13±0.17		Cytoplasmic		PF01475 (FUR)
PPRY_a2882	hypothetical protein	9	7	3633100	2538800	0.057±0.01	-4.14±0.26	LIPO(Sec/SPII)	OuterMembrane
PPRY_a4336	disulfide bond formation protein	2	4	2213600	3749100	0.057±0.024	-4.21±0.64	SP(Sec/SPI)	Periplasmic		PF01323 (DSBA)
PPRY_a2741	peptidase	7	7	3447200	2625300	0.056±0.007	-4.15±0.17	LIPO(Sec/SPII)	Extracellular		PF03572 (Peptidase_S41)
PPRY_a2829	type I glutamate--ammonia ligase	11	6	4095200	1905700	0.055±0.025	-4.26±0.68		Cytoplasmic		PF00120 (Gln-synt_C); PF03951 (Gln-synt_N)
PPRY_a0968	50S ribosomal protein L19	2	2	2940900	2678400	0.053±0.0004	-4.25±0.01		Cytoplasmic		PF01245 (Ribosomal_L19)
PPRY_a3447	pectate trisaccharide-lyase	5	5	2450000	3074200	0.052±0.012	-4.28±0.34	SP(Sec/SPI)	Extracellular	PL1, CBM13	PF00544 (Pectate_lyase_4); PF00652 (Ricin_B_lectin)
PPRY_a4156	hypothetical protein	6	6	3171900	2208500	0.05±0.009	-4.34±0.26		Unknown
PPRY_a2943	peptidylprolyl isomerase	5	5	3155800	2222000	0.05±0.009	-4.34±0.25	LIPO(Sec/SPII)	Unknown		PF00254 (FKBP_C); PF01346 (FKBP_N)
PPRY_b0539	TonB-dependent receptor	12	12	3676100	1697300	0.049±0.023	-4.42±0.68	SP(Sec/SPI)	OuterMembrane		PF00593 (TonB_dep_Rec); PF07715 (Plug)
PPRY_a2609	50S ribosomal protein L30	1	1	2871500	2325300	0.048±0.004	-4.37±0.11		Cytoplasmic		PF00327 (Ribosomal_L30)
PPRY_a2567	hypothetical protein	2	2	2739900	2320900	0.047±0.002	-4.41±0.06		Unknown
PPRY_b0764	protein prenylyltransferase domain-containing protein	2	2	2042800	2905300	0.047±0.015	-4.46±0.46	SP(Sec/SPI)	Extracellular		PF08238 (Sel1)
PPRY_a1405	GlyGly-CTERM sorting domain-containing protein	6	4	2702800	2261500	0.046±0.002	-4.43±0.08	SP(Sec/SPI)	OuterMembrane		PF11949 (DUF3466)
PPRY_a0389	methyltransferase	5	5	2311900	2568800	0.046±0.007	-4.46±0.21	SP(Sec/SPI)	Periplasmic
PPRY_a3418	hypothetical protein	2	2	2775900	2150100	0.046±0.005	-4.45±0.16		Unknown
PPRY_a0204	metal-binding protein	4	3	3363700	1539900	0.045±0.021	-4.55±0.69	SP(Sec/SPI)	Periplasmic		PF04214 (DUF411)
PPRY_a1125	hypothetical protein	4	7	1199800	3377900	0.044±0.032	-4.73±1.16		Extracellular
PPRY_a3344	hypothetical protein	2	2	2290400	2333000	0.043±0.004	-4.53±0.12	SP(Sec/SPI)	Unknown		PF07027 (DUF1318)
PPRY_a0212	copper resistance protein CopA	7	5	3314800	1274800	0.042±0.024	-4.7±0.87	TAT(Tat/SPI)	Periplasmic	AA1	PF07732 (Cu-oxidase_3); PF00394 (Cu-oxidase); PF07731 (Cu-oxidase_2)
PPRY_a2362	DNA starvation/stationary phase protection protein	3	3	2163900	2253800	0.041±0.004	-4.6±0.15		Cytoplasmic		PF00210 (Ferritin)
PPRY_a2606	50S ribosomal protein L6	3	2	2736100	1581100	0.04±0.012	-4.68±0.45		Cytoplasmic		PF00347 (Ribosomal_L6)
PPRY_a2857	50S ribosomal protein L22	2	3	1586500	2540800	0.039±0.015	-4.73±0.59		Cytoplasmic		PF00237 (Ribosomal_L22)
PPRY_a0417	protein-export chaperone SecB	2	2	2384800	1816800	0.039±0.005	-4.68±0.17		Cytoplasmic		PF02556 (SecB)
PPRY_a3776	two-component system response regulator ArcA	4	3	1342400	2693000	0.038±0.021	-4.81±0.82		Cytoplasmic		PF00072 (Response_reg); PF00486 (Trans_reg_C)
PPRY_a1621	peptidylprolyl isomerase	2	3	1752400	2280600	0.038±0.01	-4.74±0.37		Cytoplasmic		PF00254 (FKBP_C); PF01346 (FKBP_N)
PPRY_a2677	hypothetical protein	4	4	2329000	1703600	0.037±0.006	-4.75±0.21	SP(Sec/SPI)	Extracellular		PF04338 (DUF481)
PPRY_a1711	hypothetical protein	2	2	1496000	2343900	0.036±0.014	-4.84±0.56		Unknown
PPRY_a2299	subtilisin-like serine proteases	1	2	2248200	1565100	0.035±0.006	-4.83±0.26	LIPO(Sec/SPII)	Periplasmic
PPRY_b0404	peptidase M9	3	3	2623100	1185400	0.035±0.016	-4.92±0.7		Extracellular		PF01752 (Peptidase_M9); PF08453 (Peptidase_M9_N); PF00801 (PKD); PF04151 (PPC)
PPRY_b0313	PEGA domain protein	1	2	2582300	1109800	0.034±0.017	-4.98±0.76	LIPO(Sec/SPII)	Unknown		PF08308 (PEGA)
PPRY_a1101	50S ribosomal protein L25/general stress protein Ctc	2	5	1500300	2000400	0.033±0.009	-4.95±0.4		Cytoplasmic		PF01386 (Ribosomal_L25p); PF14693 (Ribosomal_TL5_C)
PPRY_a4054	S9 family peptidase	4	2	3462300	180830	0.033±0.041	-6.08±2.91	LIPO(Sec/SPII)	OuterMembrane		PF00326 (Peptidase_S9)
PPRY_a3148	outer membrane channel protein TolC	4	5	1886700	1560100	0.032±0.002	-4.96±0.09	SP(Sec/SPI)	OuterMembrane		PF02321 (OEP)
PPRY_a0206	DUF4440 domain-containing protein	3	2	1574200	1821600	0.032±0.006	-4.98±0.25	SP(Sec/SPI)	Extracellular		PF14534 (DUF4440)
PPRY_a4239	50S ribosomal protein L13	1	1	2244900	1208300	0.032±0.011	-5.02±0.53		Periplasmic		PF00572 (Ribosomal_L13)
PPRY_a1961	TonB-dependent receptor	6	5	2406100	1052100	0.032±0.016	-5.07±0.74	SP(Sec/SPI)	OuterMembrane		PF00593 (TonB_dep_Rec); PF07715 (Plug)
PPRY_a1038	transcriptional regulator HU subunit alpha	1	2	1925600	1446900	0.031±0.004	-5±0.19		Unknown		PF00216 (Bac_DNA_binding)
PPRY_b0941	peptidase	4	3	1965400	1336700	0.031±0.006	-5.04±0.29	SP(Sec/SPI)	Extracellular		PF01447 (Peptidase_M4); PF04151 (PPC); PF07504 (FTP); PF03413 (PepSY)
PPRY_a3668	flagellar motor protein MotB	9	8	2159200	1139200	0.03±0.011	-5.09±0.55		OuterMembrane		PF02321 (OEP); PF00691 (OmpA)
PPRY_a4035	hypothetical protein	1	1	1198800	1998500	0.03±0.013	-5.11±0.63		Unknown		PF10982 (DUF2789)
PPRY_a2613	30S ribosomal protein S13	1	1	1134300	1972400	0.03±0.013	-5.16±0.67		Cytoplasmic		PF00416 (Ribosomal_S13)
PPRY_a4180	peptidylprolyl isomerase	1	1	1676400	1448500	0.029±0.001	-5.1±0.04		Cytoplasmic		PF13616 (Rotamase_3)
PPRY_a0740	ligand-gated channel protein	7	6	1848400	1284700	0.029±0.005	-5.12±0.27	SP(Sec/SPI)	OuterMembrane		PF00593 (TonB_dep_Rec); PF07715 (Plug)
PPRY_a3368	ligand-gated channel protein	4	5	1810400	1301700	0.029±0.005	-5.12±0.23	SP(Sec/SPI)	OuterMembrane		PF00593 (TonB_dep_Rec); PF07715 (Plug)
PPRY_a1418	citrate (Si)-synthase	3	3	1593000	1454400	0.028±0.0002	-5.13±0.01		Cytoplasmic		PF00285 (Citrate_synt)
PPRY_a1606	30S ribosomal protein S1	5	8	1291700	1714800	0.028±0.008	-5.17±0.39		Cytoplasmic		PF00575 (S1)
PPRY_a4162	50S ribosomal protein L9	2	2	2058700	971810	0.028±0.012	-5.24±0.66		Cytoplasmic		PF03948 (Ribosomal_L9_C); PF01281 (Ribosomal_L9_N)
PPRY_b0409	hypothetical protein	6	5	1868000	1108700	0.028±0.008	-5.22±0.43	SP(Sec/SPI)	Unknown
PPRY_b0243	gluconolactonase	3	5	837790	1992500	0.027±0.017	-5.37±0.99	SP(Sec/SPI)	Extracellular		PF08450 (SGL)
PPRY_a0920	membrane protein	1	2	2027300	916580	0.027±0.013	-5.29±0.7	SP(Sec/SPI)	OuterMembrane		PF03922 (OmpW)
PPRY_b0903	DNA-binding protein HU	1	1	1598100	1302300	0.027±0.002	-5.21±0.1		Cytoplasmic		PF00216 (Bac_DNA_binding)
PPRY_b1003	hypothetical protein	3	2	1826000	987300	0.026±0.009	-5.32±0.52	SP(Sec/SPI)	OuterMembrane
PPRY_a0896	alkaline serine protease	1	1	823730	1880900	0.026±0.016	-5.42±0.95	SP(Sec/SPI)	Extracellular		PF00082 (Peptidase_S8); PF02225 (PA)
PPRY_a2161	flagellar hook-associated protein FlgK	1	2	2604400	254010	0.026±0.029	-6.04±2.27		Extracellular		PF06429 (Flg_bbr_C)
PPRY_a3427	peptidase M23	1	1	2075100	722900	0.026±0.016	-5.45±0.97	SP(Sec/SPI)	OuterMembrane		PF01551 (Peptidase_M23)
PPRY_a0328	copper chaperone	2	1	1109500	1530100	0.025±0.007	-5.36±0.43	SP(Sec/SPI)	Unknown		PF04314 (PCuAC)
PPRY_a2035	histidine phosphatase family protein	2	2	1351100	1249700	0.024±0.0004	-5.36±0.03	SP(Sec/SPI)	Periplasmic		PF00300 (His_Phos_1)
PPRY_a0115	50S ribosomal protein L31	1	1	1631000	946760	0.024±0.007	-5.43±0.45		Cytoplasmic		PF01197 (Ribosomal_L31)
PPRY_a0451	TonB-dependent siderophore receptor	5	4	1579100	950180	0.023±0.007	-5.45±0.41	SP(Sec/SPI)	OuterMembrane		PF00593 (TonB_dep_Rec); PF07715 (Plug)
PPRY_a3857	transaldolase	9	4	1606700	918000	0.023±0.007	-5.46±0.47		Cytoplasmic		PF00923 (TAL_FSA)
PPRY_a2861	50S ribosomal protein L4	5	3	1947500	605840	0.023±0.016	-5.62±1.09		Cytoplasmic		PF00573 (Ribosomal_L4)
PPRY_a3199	dihydrolipoyl dehydrogenase	4	5	958620	1410700	0.022±0.008	-5.52±0.5		Cytoplasmic		PF07992 (Pyr_redox_2); PF02852 (Pyr_redox_dim)
PPRY_a1636	translation initiation factor IF-3	2	1	2205700	232390	0.022±0.024	-6.22±2.19		Cytoplasmic		PF00707 (IF3_C); PF05198 (IF3_N)
PPRY_a2616	DNA-directed RNA polymerase subunit alpha	6	6	1379100	975660	0.022±0.004	-5.53±0.25		Cytoplasmic		PF03118 (RNA_pol_A_CTD); PF01193 (RNA_pol_L)
PPRY_a3569	2,3,4,5-tetrahydropyridine-2,6-dicarboxylate N-succinyltransferase	2	2	1148500	1128200	0.021±0.001	-5.55±0.09		Cytoplasmic		PF14805 (THDPS_N_2); PF14602 (Hexapep_2)
PPRY_a1992	2-dehydro-3-deoxy-phosphogluconate aldolase	2	2	1388400	905630	0.021±0.005	-5.58±0.33		Cytoplasmic		PF01081 (Aldolase)
PPRY_b0528	hypothetical protein	2	2	1495100	802740	0.021±0.008	-5.61±0.53	SP(Sec/SPI)	OuterMembrane
PPRY_a0908	hemolysin-type calcium-binding protein	2	2	1440400	780680	0.02±0.007	-5.66±0.52	SP(Sec/SPI)	Extracellular		PF04862 (DUF642)
PPRY_a2544	CBS domain-containing protein	1	1	953190	1216700	0.02±0.005	-5.63±0.35		Unknown
PPRY_a2760	RNA chaperone Hfq	1	1	1283700	873510	0.02±0.004	-5.66±0.29		Cytoplasmic		PF17209 (Hfq)
PPRY_a3598	polyribonucleotide nucleotidyltransferase	3	4	322970	1672100	0.019±0.019	-6.18±1.78		Cytoplasmic		PF03726 (PNPase); PF01138 (RNase_PH); PF00575 (S1); PF00013 (KH_1)
PPRY_a2605	30S ribosomal protein S8	2	2	1108800	946430	0.019±0.001	-5.71±0.06		Cytoplasmic		PF00410 (Ribosomal_S8)
PPRY_a0266	peptidase S8	2	2	1033800	959660	0.019±0.0004	-5.75±0.03	SP(Sec/SPI)	Extracellular		PF00082 (Peptidase_S8); PF04151 (PPC); PF04151 (PPC)
PPRY_a2584	hypothetical protein	2	2	1083500	894290	0.018±0.001	-5.76±0.09		Unknown		PF17263 (DUF5329)
PPRY_a0025	30S ribosomal protein S7	2	1	1613200	411580	0.018±0.015	-6.04±1.29		Cytoplasmic		PF00177 (Ribosomal_S7)
PPRY_b0942	aminopeptidase	2	3	591230	1325900	0.018±0.011	-5.92±0.93	SP(Sec/SPI)	Extracellular		PF04389 (Peptidase_M28); PF04151 (PPC)
PPRY_a2017	27 kDa antigen Cfp30B	2	2	956980	870380	0.017±0.0001	-5.87±0.01	LIPO(Sec/SPII)	Periplasmic		PF18029 (Glyoxalase_6)
PPRY_a2233	hypothetical protein	1	4	589290	1193300	0.017±0.009	-5.99±0.83		Periplasmic
PPRY_b0150	tellurite resistance protein	1	1	653170	1116800	0.017±0.007	-5.97±0.65		Unknown		PF13489 (Methyltransf_23)
PPRY_a2599	membrane assembly protein AsmA	8	7	1000200	785180	0.017±0.002	-5.91±0.14	OTHER (SP)	Periplasmic		PF05170 (AsmA)
PPRY_a1262	penicillin-binding protein activator LpoB	1	1	1241300	553470	0.016±0.008	-6.01±0.72	LIPO(Sec/SPII)	OuterMembrane		PF13036 (LpoB)
PPRY_a2853	30S ribosomal protein S17	1	1	636760	1064300	0.016±0.007	-6.02±0.63		Cytoplasmic		PF00366 (Ribosomal_S17)
PPRY_a0016	50S ribosomal subunit protein L11	1	2	799850	906200	0.016±0.003	-5.97±0.23		Cytoplasmic		PF03946 (Ribosomal_L11_N); PF00298 (Ribosomal_L11)
PPRY_a2995	aspartate ammonia-lyase	4	3	988100	728330	0.016±0.002	-5.98±0.21		Unknown		PF00206 (Lyase_1); PF10415 (FumaraseC_C)
PPRY_a0724	hypothetical protein	2	1	863450	828250	0.016±0.001	-5.98±0.06	SP(Sec/SPI)	Unknown		PF13211 (DUF4019)
PPRY_a2321	periplasmic-like protein	3	3	752150	927740	0.016±0.003	-6±0.32	SP(Sec/SPI)	Unknown		PF10029 (DUF2271)
PPRY_b0335	hemolysin D	2	2	459010	1172100	0.016±0.011	-6.19±1.06		Extracellular		PF05638 (T6SS_HCP)
PPRY_a2058	ketol-acid reductoisomerase	4	5	798780	861630	0.016±0.002	-6.01±0.18		Cytoplasmic		PF07991 (IlvN); PF01450 (IlvC)
PPRY_a0949	prepilin-type cleavage/methylation domain-containing protein	1	1	952420	721620	0.016±0.002	-6.01±0.18		Unknown		PF16732 (ComP_DUS); PF07963 (N_methyl)
PPRY_a3984	TPR repeat-containing protein	6	4	829480	826490	0.016±0.001	-6.01±0.1	SP(Sec/SPI)	Periplasmic		PF13181 (TPR_8)
PPRY_a4161	type IV pilin	2	2	801770	850580	0.015±0.002	-6.02±0.17		Periplasmic		PF16732 (ComP_DUS); PF07963 (N_methyl)
PPRY_a1167	superoxide dismutase	1	1	871850	755170	0.015±0.0004	-6.04±0.04		Periplasmic		PF02777 (Sod_Fe_C); PF00081 (Sod_Fe_N）
PPRY_a2411	glutamate synthase	1	1	775960	815920	0.015±0.002	-6.07±0.16		Cytoplasmic		PF01645 (Glu_synthase)
PPRY_a1843	thioredoxin-disulfide reductase	2	1	1142700	468810	0.015±0.008	-6.19±0.8	OTHER (SP)	Unknown		PF07992 (Pyr_redox_2)
PPRY_a0632	Na(+)-translocating NADH-quinone reductase subunit A	3	2	830770	744380	0.015±0.0001	-6.09±0.01		Cytoplasmic		PF05896 (NQRA); PF11973 (NQRA_SLBB)
PPRY_b0525	haloacid dehalogenase	3	3	944660	636740	0.015±0.003	-6.11±0.3	SP(Sec/SPI)	Periplasmic		PF12710 (HAD)
PPRY_a1425	succinate--CoA ligase subunit beta	3	4	558920	927220	0.014±0.006	-6.21±0.62		Cytoplasmic		PF08442 (ATP-grasp_2); PF00549 (Ligase_CoA)
PPRY_a1898	hypothetical protein	7	5	863480	644870	0.014±0.002	-6.16±0.19	LIPO(Sec/SPII)	Unknown
PPRY_b0582	TonB-dependent receptor	4	4	707380	781140	0.014±0.002	-6.17±0.21	SP(Sec/SPI)	OuterMembrane		PF00593 (TonB_dep_Rec); PF07715 (Plug)
PPRY_b0995	TonB-dependent receptor	10	7	1112200	415870	0.014±0.008	-6.3±0.9	SP(Sec/SPI)	OuterMembrane		PF00593 (TonB_dep_Rec); PF07715 (Plug)
PPRY_b0780	molecular chaperone DnaK	3	4	689110	793260	0.014±0.002	-6.18±0.25		Cytoplasmic		PF00012 (HSP70)
PPRY_b0696	ligand-gated channel protein	6	5	1009900	486350	0.014±0.006	-6.25±0.64	SP(Sec/SPI)	OuterMembrane		PF00593 (TonB_dep_Rec); PF07715 (Plug)
PPRY_a2395	elongation factor G	7	7	656960	776130	0.013±0.003	-6.23±0.28		Cytoplasmic		PF00009 (GTP_EFTU); PF03764 (EFG_IV); PF00679 (EFG_C); PF14492 (EFG_III); PF03144 (GTP_EFTU_D2)
PPRY_b0355	lipase	3	5	633060	795540	0.013±0.003	-6.24±0.34		Extracellular		PF01764 (Lipase_3)
PPRY_a1993	phosphogluconate dehydratase	4	4	1030800	404110	0.013±0.007	-6.37±0.85		Cytoplasmic		PF00920 (ILVD_EDD)
PPRY_b0346	hypothetical protein	1	1	710550	670550	0.013±0.0004	-6.28±0.05	LIPO(Sec/SPII)	Unknown
PPRY_a3129	leucyl aminopeptidase	3	5	549950	809340	0.013±0.004	-6.32±0.5		Cytoplasmic		PF00883 (Peptidase_M17); PF02789 (Peptidase_M17_N)
PPRY_b0739	Rhs family protein	1	1	829870	531030	0.013±0.003	-6.33±0.35	LIPO(Sec/SPII)	OuterMembrane
PPRY_a2856	30S ribosomal protein S3	1	1	651850	632660	0.012±0.001	-6.38±0.07		Cytoplasmic		PF00189 (Ribosomal_S3_C); PF07650 (KH_2)
PPRY_a0073	YceI-like domain protein	3	5	478240	788520	0.012±0.005	-6.44±0.62	SP(Sec/SPI)	Unknown		PF04264 (YceI)
PPRY_a3535	hypothetical protein	3	2	918920	377050	0.012±0.006	-6.5±0.8		Cytoplasmic		PF11219 (DUF3014)
PPRY_b0114	dipeptidyl carboxypeptidase	4	7	574210	668020	0.012±0.002	-6.43±0.26	LIPO(Sec/SPII)	Unknown		PF01432 (Peptidase_M3)
PPRY_a3819	TonB-dependent siderophore receptor	3	3	704510	546330	0.012±0.001	-6.43±0.15	SP(Sec/SPI)	OuterMembrane		PF00593 (TonB_dep_Rec); PF07715 (Plug)
PPRY_a1224	hypothetical protein	1	1	981620	265920	0.011±0.009	-6.71±1.23	LIPO(Sec/SPII)	Periplasmic		PF13590 (DUF4136)
PPRY_a0960	Lytic transglycosylase	1	1	835310	392100	0.011±0.005	-6.55±0.67	LIPO(Sec/SPII)	Periplasmic	GH23	PF19489 (SLT_4)
PPRY_a2292	glutathione peroxidase	1	1	590010	604550	0.011±0.001	-6.48±0.13		Unknown		PF11730 (DUF3297)
PPRY_a3092	hypothetical protein	1	1	696610	489610	0.011±0.002	-6.52±0.25	SP(Sec/SPI)	Unknown
PPRY_a1940	ligand-gated channel protein	6	5	830070	355900	0.011±0.005	-6.62±0.76	OTHER (SP)	OuterMembrane		PF00593 (TonB_dep_Rec); PF07715 (Plug)
PPRY_a3141	sorbosone dehydrogenase	5	4	692100	463620	0.011±0.002	-6.56±0.3	SP(Sec/SPI)	CytoplasmicMembrane		PF07995 (GSDH)
PPRY_a4245	serine endoprotease DegQ	3	2	737210	411150	0.011±0.004	-6.6±0.49	SP(Sec/SPI)	Periplasmic		PF13365 (Trypsin_2); PF13180 (PDZ_2); PF17820 (PDZ_6)
PPRY_a2153	flagellar cap protein	2	2	490950	622850	0.01±0.003	-6.6±0.35		Extracellular		PF07195 (FliD_C); PF02465 (FliD_N); PF07196 (Flagellin_IN)
PPRY_a0500	aminopeptidase PepB	2	4	506600	576410	0.01±0.002	-6.63±0.24		Cytoplasmic		PF00883 (Peptidase_M17); PF12404 (DUF3663)
PPRY_a2189	agglutination protein	4	4	722730	346590	0.01±0.004	-6.74±0.64	SP(Sec/SPI)	OuterMembrane		PF02321 (OEP)
PPRY_a3642	Predicted DNA-binding protein, MmcQ/YjbR family	1	2	714270	347100	0.01±0.004	-6.75±0.63		Unknown		PF04237 (YjbR)
PPRY_a1574	methyl-accepting chemotaxis protein	1	1	1045200	37642	0.01±0.013	-8.07±3.29		OuterMembrane		PF00015 (MCPsignal)
PPRY_b0506	aldehyde dehydrogenase	2	2	731600	315250	0.01±0.005	-6.8±0.75		Cytoplasmic		PF00171 (Aldedh)
PPRY_a2293	TonB family C-terminal domain-containing protein	1	3	190910	786480	0.009±0.009	-7.11±1.55	SP(Sec/SPI)	Periplasmic		PF03544 (TonB_C)
PPRY_a0857	dehydrogenase	2	2	520890	486360	0.009±0.0002	-6.73±0.04	LIPO(Sec/SPII)	Unknown		PF07995 (GSDH)
PPRY_a2930	hypothetical protein	1	3	212770	763490	0.009±0.008	-7.05±1.41	SP(Sec/SPI)	OuterMembrane
PPRY_a3655	aromatic amino acid aminotransferase	2	2	549200	455160	0.009±0.0006	-6.74±0.09		Cytoplasmic		PF00155 (Aminotran_1_2)
PPRY_a3263	ligand-gated channel protein	2	2	462850	488210	0.009±0.001	-6.81±0.16	SP(Sec/SPI)	OuterMembrane		PF00593 (TonB_dep_Rec); PF07715 (Plug)
PPRY_b0485	TonB-dependent receptor	7	7	682820	289360	0.009±0.005	-6.91±0.77	SP(Sec/SPI)	OuterMembrane		PF13620 (CarboxypepD_reg); PF07715 (Plug)
PPRY_a0848	Uncharacterized conserved protein YbbC, DUF1343 family	1	1	522730	425930	0.009±0.0006	-6.82±0.1	LIPO(Sec/SPII)	Unknown	GH171	PF07075 (DUF1343)
PPRY_b0547	TonB-dependent receptor	2	2	636830	317850	0.009±0.004	-6.89±0.6	SP(Sec/SPI)	OuterMembrane		PF00593 (TonB_dep_Rec); PF07715 (Plug)
PPRY_b0113	peptidase M15	1	1	568460	372420	0.009±0.002	-6.86±0.33	SP(Sec/SPI)	Periplasmic		PF01427 (Peptidase_M15)
PPRY_a0965	30S ribosomal protein S16	1	1	563210	372790	0.009±0.002	-6.87±0.32		Cytoplasmic		PF00886 (Ribosomal_S16)
PPRY_b0129	cold-shock protein	1	1	500100	424180	0.009±0.0004	-6.86±0.06		Cytoplasmic		PF00313 (CSD)
PPRY_a4234	stringent starvation protein A	1	1	606470	320990	0.009±0.003	-6.92±0.54		Cytoplasmic		PF13417 (GST_N_3); PF00043 (GST_C)
PPRY_a2511	thiol reductase thioredoxin	1	1	375780	509120	0.008±0.002	-6.93±0.42		Cytoplasmic		PF00085 (Thioredoxin)
PPRY_b0328	EvpB family type VI secretion protein	3	4	387190	494930	0.008±0.002	-6.93±0.36		Cytoplasmic		PF05943 (VipB); PF18945 (VipB_2)
PPRY_a0592	hypothetical protein	1	1	411700	464810	0.008±0.001	-6.93±0.23	SP(Sec/SPI)	Unknown
PPRY_a3806	peptidylprolyl isomerase	2	2	662580	203860	0.008±0.005	-7.18±1.1		Cytoplasmic		PF00254 (FKBP_C)
PPRY_b0301	hypothetical protein	1	2	471180	374830	0.008±0.0007	-6.99±0.13	LIPO(Sec/SPII)	Extracellular		PF14321 (DUF4382)
PPRY_a3398	glucose-6-phosphate isomerase	2	2	216390	587380	0.008±0.005	-7.23±1.12		Cytoplasmic		PF00342 (PGI)
PPRY_b0099	peptidoglycan-binding protein	2	2	255610	550960	0.008±0.004	-7.15±0.89	SP(Sec/SPI)	Extracellular		PF13529 (Peptidase_C39_2)
PPRY_a3314	TonB-dependent receptor	3	3	554430	277270	0.008±0.003	-7.09±0.6	SP(Sec/SPI)	OuterMembrane		PF00593 (TonB_dep_Rec); PF07715 (Plug)
PPRY_a3482	Zinc-ribbon containing domain-containing protein	1	1	406240	399550	0.008±0.0005	-7.05±0.09		Cytoplasmic		PF07295 (DUF1451)
PPRY_a3203	pyruvate dehydrogenase (acetyl-transferring), homodimeric type	2	7	361540	437380	0.008±0.002	-7.07±0.3		Cytoplasmic		PF17831 (PDH_E1_M); PF00456 (Transketolase_N)
PPRY_a0388	phosphoribosylamine--glycine ligase	3	3	248140	519450	0.007±0.004	-7.22±0.86		Cytoplasmic		PF01071 (GARS_A); PF02844 (GARS_N); PF02843 (GARS_C)
PPRY_b0744	hypothetical protein	2	1	695920	112110	0.007±0.007	-7.58±1.76	SP(Sec/SPI)	Unknown
PPRY_a1857	amidohydrolase	5	2	661870	136220	0.007±0.006	-7.48±1.51	LIPO(Sec/SPII)	Periplasmic		PF01979 (Amidohydro_1)
PPRY_a4264	ribosomal subunit interface protein	1	1	675280	121480	0.007±0.007	-7.54±1.64		Cytoplasmic		PF02482 (Ribosomal_S30AE)
PPRY_b0492	peptidylprolyl isomerase	1	1	345370	406180	0.007±0.001	-7.16±0.27	SP(Sec/SPI)	Extracellular		PF00160 (Pro_isomerase)
PPRY_a4143	TonB-dependent siderophore receptor	1	1	450060	307130	0.007±0.001	-7.17±0.28	SP(Sec/SPI)	OuterMembrane		PF00593 (TonB_dep_Rec); PF07715 (Plug)
PPRY_a0021	DNA-directed RNA polymerase subunit beta	5	10	324670	416560	0.007±0.002	-7.18±0.36		Cytoplasmic		PF00562 (RNA_pol_Rpb2_6); PF04563 (RNA_pol_Rpb2_1); PF04565 (RNA_pol_Rpb2_3)
PPRY_a0017	50S ribosomal protein L1	1	2	213570	514770	0.007±0.004	-7.33±1		Cytoplasmic		PF00687 (Ribosomal_L1)
PPRY_a2699	preprotein translocase subunit YajC	2	1	507920	238890	0.007±0.003	-7.26±0.66		Unknown		PF02699 (YajC)
PPRY_a3754	DUF1888 domain-containing protein	1	1	509590	236770	0.007±0.003	-7.27±0.68		Unknown		PF08985 (DP-EP)
PPRY_a2620	Exopolysaccharide biosynthesis protein YbjH	2	3	267410	454740	0.007±0.003	-7.26±0.65	SP(Sec/SPI)	OuterMembrane		PF06082 (YjbH)
PPRY_a3387	multidrug transporter	1	1	317020	397540	0.007±0.002	-7.23±0.34		Cytoplasmic		PF07277 (SapC)
PPRY_b0947	alkaline phosphatase	2	3	402550	311380	0.007±0.0007	-7.24±0.16	SP(Sec/SPI)	Periplasmic		PF00245 (Alk_phosphatase)
PPRY_a3078	two-component system response regulator	1	1	406410	306880	0.007±0.0008	-7.24±0.18		Cytoplasmic		PF00072 (Response_reg)
PPRY_a0638	NADH:ubiquinone reductase (Na(+)-transporting) subunit F	2	1	569020	160170	0.007±0.005	-7.47±1.19		Cytoplasmic		PF00175 (NAD_binding_1); PF00970 (FAD_binding_6); PF00111 (Fer2)
PPRY_a3566	type I methionyl aminopeptidase	3	1	632460	90277	0.007±0.007	-7.81±1.88		Cytoplasmic		PF00557 (Peptidase_M24)
PPRY_b0259	outer membrane protein assembly factor BamB	2	2	407700	283340	0.006±0.001	-7.3±0.27	LIPO(Sec/SPII)	OuterMembrane		PF13360 (PQQ_2)
PPRY_a3171	lipoprotein	4	3	165650	496460	0.006±0.005	-7.54±1.23	LIPO(Sec/SPII)	Unknown		PF05960 (DUF885)
PPRY_a2206	F0F1 ATP synthase subunit beta	1	3	72737	578910	0.006±0.007	-8.03±2.22		Cytoplasmic		PF00006 (ATP-synt_ab); PF02874 (ATP-synt_ab_N)
PPRY_a2941	anti-sigma factor	1	1	416680	261400	0.006±0.002	-7.34±0.37		Cytoplasmic		PF04353 (Rsd_AlgQ)
PPRY_a2887	polysaccharide deacetylase	3	3	479450	198780	0.006±0.003	-7.44±0.79	SP(Sec/SPI)	OuterMembrane	CE4	PF01522 (Polysacc_deac_1)
PPRY_a2069	TonB-dependent receptor	3	3	289880	346600	0.006±0.001	-7.4±0.29	SP(Sec/SPI)	OuterMembrane		PF00593 (TonB_dep_Rec); PF07715 (Plug)
PPRY_a4404	DNA gyrase subunit B	4	4	324860	292480	0.006±0.00001	-7.44±0		Cytoplasmic		PF00204 (DNA_gyraseB); PF18053 (GyrB_insert); PF02518 (HATPase_c)
PPRY_b0526	glyceraldehyde-3-phosphate dehydrogenase	4	3	385970	233030	0.006±0.002	-7.48±0.41	SP(Sec/SPI)	OuterMembrane		PF01103 (Omp85)
PPRY_b0923	hypothetical protein	1	1	379460	237970	0.006±0.001	-7.47±0.37	LIPO(Sec/SPII)	Periplasmic
PPRY_b0745	hypothetical protein	2	1	427620	175220	0.006±0.003	-7.61±0.8	SP(Sec/SPI)	Unknown
PPRY_a0984	Uncharacterized alpha/beta hydrolase domain	3	2	363690	230190	0.005±0.001	-7.53±0.36		Unknown		PF09994 (DUF2235)
PPRY_a1577	hypothetical protein	1	1	238540	328210	0.005±0.002	-7.58±0.43		Cytoplasmic		PF08908 (MesX)
PPRY_b0476	RNA polymerase subunit sigma-70	2	1	434550	148280	0.005±0.003	-7.72±0.99		CytoplasmicMembrane		PF04542 (Sigma70_r2); PF08281 (Sigma70_r4_2)
PPRY_a1610	DNA gyrase subunit A	5	6	347300	225380	0.005±0.001	-7.58±0.34		Cytoplasmic		PF00521 (DNA_topoisoIV); PF03989 (DNA_gyraseA_C)
PPRY_a0453	acetate--CoA ligase	4	2	381240	191990	0.005±0.002	-7.63±0.59		Cytoplasmic		PF00501 (AMP-binding); PF13193 (AMP-binding_C); PF16177 (ACAS_N)
PPRY_a2016	hypothetical protein	1	1	312150	249890	0.005±0.0004	-7.58±0.12	LIPO(Sec/SPII)	Unknown
PPRY_a1920	3-oxoacyl-ACP reductase	2	1	303790	251940	0.005±0.0003	-7.59±0.09		Cytoplasmic		PF13561 (adh_short_C2)
PPRY_a2933	3-isopropylmalate dehydrogenase	2	3	325590	221450	0.005±0.001	-7.64±0.29		Cytoplasmic		PF00180 (Iso_dh)
PPRY_a3969	thioredoxin-dependent thiol peroxidase	2	1	369730	180520	0.005±0.002	-7.69±0.63		Cytoplasmic		PF00578 (AhpC-TSA)
PPRY_a0886	TonB-dependent receptor	4	4	208960	323040	0.005±0.002	-7.68±0.55	SP(Sec/SPI)	OuterMembrane		PF00593 (TonB_dep_Rec); PF07715 (Plug)
PPRY_a2480	iron donor protein CyaY	1	1	240030	291410	0.005±0.001	-7.66±0.3		Unknown		PF01491 (Frataxin_Cyay)
PPRY_a3041	histidine kinase	2	1	215370	312520	0.005±0.002	-7.69±0.49		Unknown		PF08668 (HDOD)
PPRY_b0065	DUF3313 domain-containing protein	1	1	173490	348700	0.005±0.003	-7.76±0.82	LIPO(Sec/SPII)	Periplasmic		PF11769 (DUF3313)
PPRY_a0661	membrane protein	1	2	236520	287540	0.005±0.001	-7.68±0.3	SP(Sec/SPI)	OuterMembrane		PF13505 (OMP_b-brl)
PPRY_a2157	flagellin	5	7	80930	426740	0.005±0.005	-8.17±1.8		Extracellular		PF00669 (Flagellin_N); PF00700 (Flagellin_C)
PPRY_a1693	hypothetical protein	2	2	296550	225380	0.005±0.0006	-7.69±0.17	SP(Sec/SPI)	Extracellular		PF04338 (DUF481)
PPRY_b0112	monooxygenase	2	2	174150	332810	0.005±0.002	-7.79±0.77		Cytoplasmic		PF05171 (HemS); PF06228 (ChuX_HutX)
PPRY_a2817	GNAT family N-acetyltransferase	2	1	471840	53199	0.005±0.005	-8.4±2.12		Cytoplasmic		PF09500 (YiiD_C); PF00583 (Acetyltransf_1)
PPRY_a1339	threonylcarbamoyl-AMP synthase	1	1	249530	253480	0.005±0.0004	-7.73±0.12		Cytoplasmic		PF01300 (Sua5_yciO_yrdC)
PPRY_a0036	short-chain dehydrogenase	2	2	249400	253220	0.005±0.0004	-7.73±0.12		Extracellular		PF00106 (adh_short)
PPRY_a2823	DNA repair protein	1	1	323210	186240	0.005±0.001	-7.77±0.46	LIPO(Sec/SPII)	Unknown		PF11172 (DUF2959)
PPRY_a0901	fumarylacetoacetase	1	1	349040	162410	0.005±0.002	-7.81±0.68		Cytoplasmic		PF01557 (FAA_hydrolase); PF09298 (FAA_hydrolase_N)
PPRY_b0286	TonB-dependent receptor	2	3	174250	318860	0.005±0.002	-7.83±0.72	TAT(Tat/SPI)	OuterMembrane		PF00593 (TonB_dep_Rec); PF07715 (Plug)
PPRY_a0223	glutathione-disulfide reductase	2	1	287570	214880	0.005±0.0006	-7.75±0.19		Cytoplasmic		PF07992 (Pyr_redox_2); PF02852 (Pyr_redox_dim)
PPRY_a1154	molecular chaperone HtpG	6	4	352940	155130	0.005±0.002	-7.84±0.73		Cytoplasmic		PF00183 (HSP90); PF02518 (HATPase_c)
PPRY_b0916	GGDEF domain-containing protein	1	1	363110	140600	0.005±0.003	-7.89±0.86		Cytoplasmic		PF00990 (GGDEF)
PPRY_a3505	2,5-didehydrogluconate reductase B	1	1	207340	279290	0.005±0.001	-7.8±0.41		Cytoplasmic		PF00248 (Aldo_ket_red)
PPRY_b0972	transcription initiation protein	2	1	385930	104910	0.004±0.003	-8.05±1.22		Unknown		PF03795 (YCII); PF06983 (3-dmu-9_3-mt)
PPRY_a0947	pilin biogenesis protein	5	6	217170	254790	0.004±0.0008	-7.83±0.27	SP(Sec/SPI)	OuterMembrane		PF05567 (Neisseria_PilC)
PPRY_a0557	50S ribosomal protein L27	1	1	328310	142790	0.004±0.002	-7.95±0.74		Cytoplasmic		PF01016 (Ribosomal_L27)
PPRY_a3020	NHL repeat containing protein	2	1	320310	148690	0.004±0.002	-7.94±0.68	LIPO(Sec/SPII)	Extracellular		PF01391 (Collagen)
PPRY_b0311	Ohr subfamily peroxiredoxin	2	2	270540	193180	0.004±0.0007	-7.87±0.24		Cytoplasmic		PF02566 (OsmC)
PPRY_a2119	flagellar basal body-associated protein FliL	1	1	295010	164370	0.004±0.0014	-7.92±0.49		CytoplasmicMembrane		PF03748 (FliL)
PPRY_a3003	hypothetical protein	1	1	207130	235190	0.004±0.0007	-7.92±0.23		Unknown		PF09938 (DUF2170)
PPRY_a0567	hypothetical protein	2	1	183010	256820	0.004±0.001	-7.95±0.45	LIPO(Sec/SPII)	OuterMembrane
PPRY_a3276	argininosuccinate synthase	2	1	316710	132690	0.004±0.002	-8.03±0.78		Cytoplasmic		PF00764 (Arginosuc_synth)
PPRY_a1631	pyruvate kinase	2	3	223140	204510	0.004±0.00005	-7.97±0.02		Cytoplasmic		PF00224 (PK); PF02887 (PK_C)
PPRY_a1423	2-oxoglutarate dehydrogenase E1 component	2	2	278870	143960	0.004±0.002	-8.06±0.57		Cytoplasmic		PF02779 (Transket_pyr); PF16870 (OxoGdeHyase_C); PF00676 (E1_dh); PF16078 (2-oxogl_dehyd_N)
PPRY_a4176	two-component system response regulator	1	1	208210	206090	0.004±0.0003	-8.01±0.09		Cytoplasmic		PF00072 (Response_reg)
PPRY_a1395	hypothetical protein	3	2	335480	90007	0.004±0.003	-8.27±1.24	SP(Sec/SPI)	OuterMembrane		PF06980 (DUF1302)
PPRY_a0329	hypothetical protein	1	1	290710	124040	0.004±0.002	-8.14±0.76		Unknown		PF10095 (DUF2333)
PPRY_a0446	peptidoglycan-binding protein	3	2	192100	207750	0.004±0.0005	-8.06±0.19	LIPO(Sec/SPII)	OuterMembrane		PF01551 (Peptidase_M23); PF01476 (LysM)
PPRY_b1017	aspartate-semialdehyde dehydrogenase	2	1	282400	124470	0.004±0.002	-8.16±0.73		Cytoplasmic		PF02774 (Semialdhyde_dhC); PF01118 (Semialdhyde_dh)
PPRY_a1426	succinate--CoA ligase subunit alpha	1	1	279950	123680	0.004±0.002	-8.17±0.73		Cytoplasmic		PF02629 (CoA_binding); PF00549 (Ligase_CoA)
PPRY_a1523	peptidase S9	3	5	189740	203370	0.004±0.0004	-8.09±0.18	LIPO(Sec/SPII)	Periplasmic		PF00326 (Peptidase_S9); PF00930 (DPPIV_N)
PPRY_a0022	DNA-directed RNA polymerase subunit beta'	5	6	169280	220620	0.004±0.0009	-8.11±0.38		Cytoplasmic		PF04997 (RNA_pol_Rpb1_1); PF04998 (RNA_pol_Rpb1_5); PF04983 (RNA_pol_Rpb1_3)
PPRY_a1421	succinate dehydrogenase flavoprotein subunit	2	2	177360	203580	0.004±0.0006	-8.14±0.25	TAT(Tat/SPI)	CytoplasmicMembrane		PF00890 (FAD_binding_2); PF02910 (Succ_DH_flav_C)
PPRY_a2758	HflK protein	1	1	97832	266780	0.003±0.002	-8.37±1.13		Unknown		PF01145 (Band_7); PF12221 (HflK_N)
PPRY_b0336	type IV secretion protein Rhs	3	4	156540	211710	0.003±0.001	-8.2±0.41		Cytoplasmic		PF05954 (Phage_GPD); PF04717 (Phage_base_V)
PPRY_a2756	adenylosuccinate synthase	3	3	163970	202910	0.003±0.0008	-8.2±0.32		Cytoplasmic		PF00709 (Adenylsucc_synt)
PPRY_a0357	acylaminoacyl-peptidase	1	1	20854	329880	0.003±0.004	-9.33±2.92	SP(Sec/SPI)	Unknown		PF00326 (Peptidase_S9)
PPRY_a1948	efflux transporter periplasmic adaptor subunit	2	1	284180	88289	0.003±0.002	-8.4±1.09	LIPO(Sec/SPII)	OuterMembrane		PF16576 (HlyD_D23)
PPRY_a2332	Phosphate-selective porin O and P	2	2	254550	110590	0.003±0.002	-8.32±0.75	SP(Sec/SPI)	OuterMembrane
PPRY_a2328	hypothetical protein	2	3	179650	175920	0.003±0.0002	-8.23±0.08	SP(Sec/SPI)	OuterMembrane		PF00593 (TonB_dep_Rec); PF07715 (Plug)
PPRY_b0644	hypothetical protein	2	1	145500	205730	0.003±0.001	-8.27±0.46		Unknown
PPRY_a3836	dienelactone hydrolase	2	1	320900	43103	0.003±0.003	-8.83±1.94	TAT(Tat/SPI)	Periplasmic		PF01738 (DLH)
PPRY_a1464	leucyl aminopeptidase	1	1	131780	204520	0.003±0.001	-8.35±0.55	SP(Sec/SPI)	OuterMembrane		PF00883 (Peptidase_M17); PF02789 (Peptidase_M17_N)
PPRY_a2173	chemotaxis protein CheW	1	1	158140	180180	0.003±0.0005	-8.31±0.24		Cytoplasmic		PF01584 (CheW); PF00072 (Response_reg)
PPRY_a2784	OsmC/Ohr family protein	1	1	151420	185440	0.003±0.0007	-8.32±0.31		Unknown		PF02566 (OsmC)
PPRY_a0832	lysine--tRNA ligase	2	1	217330	124340	0.003±0.001	-8.35±0.46		Cytoplasmic		PF00152 (tRNA-synt_2); PF01336 (tRNA_anti-codon)
PPRY_a0763	hypothetical protein	1	1	152700	173620	0.003±0.0005	-8.36±0.24	SP(Sec/SPI)	Periplasmic
PPRY_a3740	putative porin	1	1	181610	146250	0.003±0.0002	-8.36±0.12	SP(Sec/SPI)	OuterMembrane		PF16956 (Porin_7)
PPRY_a0035	glyoxalase	1	1	178470	148970	0.003±0.0002	-8.36±0.08		Unknown		PF18029 (Glyoxalase_6)
PPRY_a0553	malate dehydrogenase	1	1	147240	175900	0.003±0.0006	-8.38±0.29	SP(Sec/SPI)	Unknown		PF02866 (Ldh_1_C); PF00056 (Ldh_1_N)
PPRY_a3823	arabinan endo-1 5-alpha-L-arabinosidase	1	1	146560	170840	0.003±0.0005	-8.4±0.26	SP(Sec/SPI)	Extracellular	GH43, CBM13	PF04616 (Glyco_hydro_43); PF14200 (RicinB_lectin_2)
PPRY_b0035	catalase/peroxidase HPI	1	1	201140	121000	0.003±0.0008	-8.42±0.41		Cytoplasmic		PF00141 (peroxidase)
PPRY_b0594	carbohydrate-binding family V/XII	2	2	164090	151890	0.003±0.0001	-8.4±0.03	SP(Sec/SPI)	Periplasmic
PPRY_a0409	Divergent polysaccharide deacetylase	1	1	126610	178470	0.003±0.0009	-8.47±0.46	SP(Sec/SPI)	Unknown		PF04748 (Polysacc_deac_2)
PPRY_a1399	NAD-glutamate dehydrogenase	4	7	136970	168540	0.003±0.0006	-8.46±0.32		Unknown		PF05088 (Bac_GDH)
PPRY_a4097	acyl-CoA dehydrogenase	2	1	268550	49637	0.003±0.003	-8.85±1.62		Cytoplasmic		PF09317 (ACDH_C); PF02771 (Acyl-CoA_dh_N); PF00441 (Acyl-CoA_dh_1); PF02770 (Acyl-CoA_dh_M)
PPRY_a2905	cytochrome c oxidase subunit I	1	1	160740	144200	0.003±0.00001	-8.46±0.01		CytoplasmicMembrane		PF00115 (COX1)
PPRY_a1039	peptidylprolyl isomerase	3	1	224380	81965	0.003±0.002	-8.62±0.92		Unknown		PF13624 (SurA_N_3); PF13616 (Rotamase)
PPRY_a3027	bifunctional 3,4-dihydroxy-2-butanone-4-phosphate synthase/GTP cyclohydrolase II	2	2	162480	135930	0.003±0.0001	-8.49±0.08		Cytoplasmic		PF00926 (DHBP_synthase); PF00925 (GTP_cyclohydro2)
PPRY_a0532	PII-type proteinase precursor	1	3	122050	171650	0.003±0.0009	-8.53±0.45	SP(Sec/SPI)	Extracellular		PF00082 (Peptidase_S8); PF05922 (Inhibitor_I9)
PPRY_a3747	TonB-dependent receptor	2	2	195500	105280	0.003±0.001	-8.54±0.53	SP(Sec/SPI)	OuterMembrane		PF00593 (TonB_dep_Rec); PF07715 (Plug)
PPRY_a0658	energy-dependent translational throttle protein EttA	1	1	78039	202700	0.003±0.002	-8.73±1.08		Cytoplasmic		PF00005 (ABC_tran); PF12848 (ABC_tran_Xtn)
PPRY_a1854	isocitrate dehydrogenase (NADP(+))	1	3	30997	242410	0.003±0.003	-9.27±2.2		Unknown		PF03971 (IDH)
PPRY_b0734	DUF4440 domain-containing protein	1	1	188860	97123	0.003±0.001	-8.62±0.57		Unknown		PF14534 (DUF4440)
PPRY_a3361	glucan 1,4-alpha-glucosidase	1	2	37292	232690	0.003±0.003	-9.16±1.97	LIPO(Sec/SPII)	OuterMembrane	GH15	PF09137 (Glucodextran_N); PF00723 (Glyco_hydro_15)
PPRY_a3222	raiA ribosome-associated inhibitor A	1	1	211040	73963	0.003±0.002	-8.74±0.96		Cytoplasmic		PF02482 (Ribosomal_S30AE)
PPRY_a2731	META domain-containing protein	1	1	185840	95927	0.003±0.001	-8.65±0.57	LIPO(Sec/SPII)	Periplasmic		PF03724 (META); PF09619 (YscW)
PPRY_a3379	TonB-dependent receptor	3	3	144000	118290	0.002±0.0002	-8.68±0.1	SP(Sec/SPI)	OuterMembrane		PF00593 (TonB_dep_Rec); PF07715 (Plug)
PPRY_a2029	triose-phosphate isomerase	1	1	238920	32565	0.002±0.003	-9.24±1.93		Unknown		PF00121 (TIM)
PPRY_a3042	Zn-dependent hydrolase	2	2	142430	117270	0.002±0.0002	-8.69±0.09	LIPO(Sec/SPII)	Unknown		PF03571 (Peptidase_M49)
PPRY_a2484	uroporphyrinogen-III synthase	1	3	69042	179530	0.002±0.002	-8.91±1.08		CytoplasmicMembrane		PF04375 (HemX); PF02602 (HEM4)
PPRY_a2596	hypothetical protein	1	2	91360	159270	0.002±0.001	-8.79±0.67		Cytoplasmic
PPRY_a0540	peptidylprolyl isomerase SurA	2	4	85823	158790	0.002±0.001	-8.84±0.73	SP(Sec/SPI)	Periplasmic		PF09312 (SurA_N); PF13616 (Rotamase_3); PF00639 (Rotamase)
PPRY_a3228	transketolase	2	2	35463	202720	0.002±0.002	-9.3±1.88		Cytoplasmic		PF00456 (Transketolase_N); PF02779 (Transket_pyr); PF02780 (Transketolase_C)
PPRY_b0345	hypothetical protein	1	2	89573	153640	0.002±0.001	-8.83±0.66		Cytoplasmic
PPRY_a0414	phosphoglycerate mutase (2,3-diphosphoglycerate-independent)	1	1	152890	96085	0.002±0.0006	-8.78±0.37		Cytoplasmic		PF01676 (Metalloenzyme)
PPRY_a2611	preprotein translocase subunit SecY	1	2	106900	136390	0.002±0.0006	-8.79±0.35		CytoplasmicMembrane		PF00344 (SecY)
PPRY_a1444	peptidase M28	1	1	109490	126660	0.002±0.0004	-8.83±0.25	LIPO(Sec/SPII)	Extracellular		PF04389 (Peptidase_M28); PF02225 (PA)
PPRY_a4111	ribonuclease PH	1	1	129380	105440	0.002±0.0002	-8.84±0.1		Cytoplasmic		PF01138 (RNase_PH); PF03725 (RNase_PH_C)
PPRY_a4397	multifunctional fatty acid oxidation complex subunit alpha	1	1	68203	159160	0.002±0.001	-9±0.97		Cytoplasmic		PF02737 (3HCDH_N); PF00378 (ECH_1)
PPRY_b0239	NADP-dependent oxidoreductase	2	2	123440	107960	0.002±0.00005	-8.86±0.03		Periplasmic		PF16884 (ADH_N_2); PF00107 (ADH_zinc_N)
PPRY_a1680	AsnC family transcriptional regulator	1	1	157220	74637	0.002±0.0009	-8.95±0.65		Cytoplasmic		PF13412 (HTH_24); PF01037 (AsnC_trans_reg)
PPRY_a0296	hypothetical protein	1	2	68342	150430	0.002±0.001	-9.04±0.91	SP(Sec/SPI)	Unknown		PF11454 (DUF3016)
PPRY_a1835	carbamoyl phosphate synthase large subunit	1	3	40050	174320	0.002±0.002	-9.32±1.61	LIPO(Sec/SPII)	Periplasmic		PF02786 (CPSase_L_D2); PF02222 (ATP-grasp); PF02142 (MGS)
PPRY_a1166	PrkA family serine protein kinase	2	2	117250	103040	0.002±0.00004	-8.93±0.03		Cytoplasmic		PF08298 (AAA_PrkA); PF06798 (PrkA)
PPRY_b1093	3-deoxy-7-phosphoheptulonate synthase class II	1	1	87157	128960	0.002±0.0007	-8.98±0.51		Cytoplasmic		PF01474 (DAHP_synth_2)
PPRY_a2744	hypothetical protein	2	1	151910	70257	0.002±0.0009	-9.02±0.68	LIPO(Sec/SPII)	Unknown
PPRY_a3397	glucose-6-phosphate dehydrogenase	2	2	111090	106190	0.002±0.0001	-8.94±0.06		Cytoplasmic		PF02781 (G6PD_C); PF00479 (G6PD_N)
PPRY_a3162	twitching motility protein PilT	1	1	107020	99290	0.002±0.00004	-9.02±0.03		Cytoplasmic		PF00437 (T2SSE)
PPRY_a2766	acetyl-CoA carboxylase biotin carboxylase subunit	1	1	80038	123550	0.002±0.0007	-9.07±0.55		Cytoplasmic		PF02786 (CPSase_L_D2); PF00289 (Biotin_carb_N); PF02785 (Biotin_carb_C)
PPRY_a0483	phosphate-binding protein	1	2	109610	95696	0.002±0.00004	-9.03±0.03	SP(Sec/SPI)	Periplasmic		PF12849 (PBP_like_2)
PPRY_a4061	phosphoribosylformylglycinamidine cyclo-ligase	1	1	72460	129130	0.002±0.0009	-9.11±0.69		Cytoplasmic		PF02769 (AIRS_C); PF00586 (AIRS)
PPRY_a1496	asparagine--tRNA ligase	2	1	112590	88659	0.002±0.0002	-9.06±0.14		Cytoplasmic		PF00152 (tRNA-synt_2); PF01336 (tRNA_anti-codon)
PPRY_a1931	ribonuclease	2	2	118140	81028	0.002±0.0004	-9.09±0.28		Cytoplasmic		PF10150 (RNase_E_G); PF00575 (S1)
PPRY_a3603	transcription termination/antitermination protein NusA	1	2	21624	167930	0.002±0.002	-9.79±2.2		Cytoplasmic		PF08529 (NusA_N); PF13184 (KH_5); PF14520 (HHH_5)
PPRY_a1161	lipid hydroperoxide peroxidase	1	1	163170	33881	0.002±0.002	-9.49±1.5	SP(Sec/SPI)	Periplasmic		PF08534 (Redoxin)
PPRY_a4355	type II secretion system protein GspD	1	2	25951	156320	0.002±0.002	-9.71±1.94	SP(Sec/SPI)	OuterMembrane		PF00263 (Secretin); PF03958 (Secretin_N)
PPRY_b0733	Xaa-Pro dipeptidase	1	2	137600	55614	0.002±0.001	-9.26±0.82	SP(Sec/SPI)	Unknown		PF01979 (Amidohydro_1)
PPRY_a4084	ATPase	1	1	79448	104950	0.002±0.0005	-9.19±0.39		Unknown		PF01869 (BcrAD_BadFG)
PPRY_a3731	Zn-finger domain-containing nucleic acid-binding protein	1	1	108880	70290	0.002±0.0004	-9.26±0.34		Unknown		PF13453 (zf-TFIIB)
PPRY_b0853	membrane protein	1	1	111140	67793	0.002±0.0005	-9.27±0.4		Cytoplasmic		PF08014 (DUF1704)
PPRY_a3494	D-alanyl-D-alanine carboxypeptidase	2	1	137510	40892	0.002±0.001	-9.48±1.13	SP(Sec/SPI)	Unknown		PF00768 (Peptidase_S11); PF07943 (PBP5_C)
PPRY_a1845	aconitate hydratase	2	3	53612	113860	0.002±0.0009	-9.42±0.87		Cytoplasmic		PF06434 (Aconitase_2_N); PF00330 (Aconitase); PF11791 (Aconitase_B_N)
PPRY_a1614	ribonucleoside-diphosphate reductase subunit alpha	3	3	92691	77287	0.002±0.0001	-9.3±0.08		Cytoplasmic		PF02867 (Ribonuc_red_lgC); PF03477 (ATP-cone); PF00317 (Ribonuc_red_lgN)
PPRY_a1163	sensor domain-containing diguanylate cyclase	1	1	80250	87352	0.002±0.0002	-9.32±0.19		CytoplasmicMembrane		PF00990 (GGDEF)
PPRY_a2310	outer membrane lipoprotein-sorting protein	1	1	118160	51930	0.002±0.0008	-9.41±0.73	SP(Sec/SPI)	Unknown		PF07044 (DUF1329)
PPRY_b0450	phosphoenolpyruvate carboxylase	3	3	46059	116280	0.002±0.001	-9.51±1.05		Cytoplasmic		PF00311 (PEPcase)
PPRY_a2202	F0F1 ATP synthase subunit B	1	1	118090	49064	0.002±0.0008	-9.46±0.79		CytoplasmicMembrane		PF00430 (ATP-synt_B)
PPRY_a1138	cell division protein ZipA	1	1	59971	100800	0.002±0.0007	-9.43±0.64		CytoplasmicMembrane		PF04354 (ZipA_C)
PPRY_a0880	dipeptidyl carboxypeptidase	1	2	86510	72432	0.001±0.0001	-9.4±0.08	LIPO(Sec/SPII)	Unknown		PF01432 (Peptidase_M3)
PPRY_a1486	3-hydroxyisobutyrate dehydrogenase	1	1	92086	66508	0.001±0.0002	-9.42±0.23		Cytoplasmic		PF03446 (NAD_binding_2); PF14833 (NAD_binding_11)
PPRY_a3091	Gram-negative bacterial tonB protein	1	1	77871	77736	0.001±0.0001	-9.42±0.1	SP(Sec/SPI)	OuterMembrane		PF03544 (TonB_C)
PPRY_a1566	peptidase	1	1	115390	41210	0.001±0.0009	-9.6±0.95	SP(Sec/SPI)	OuterMembrane		PF01551 (Peptidase_M23)
PPRY_a4122	porin	1	1	83759	68790	0.001±0.0001	-9.46±0.1	SP(Sec/SPI)	OuterMembrane		PF13609 (Porin_4)
PPRY_a0152	rod shape-determining protein MreB	1	1	65746	82931	0.001±0.0003	-9.5±0.34		Cytoplasmic		PF06723 (MreB_Mbl)
PPRY_a3047	peptidase M17	2	1	111770	40597	0.001±0.0008	-9.63±0.93		Cytoplasmic		PF00883 (Peptidase_M17)
PPRY_a3201	pyruvate dehydrogenase complex dihydrolipoyllysine-residue acetyltransferase	1	2	61498	74581	0.001±0.0003	-9.62±0.3		Cytoplasmic		PF00198 (2-oxoacid_dh); PF00364 (Biotin_lipoyl); PF02817 (E3_binding)
PPRY_a1746	Tol-Pal system beta propeller repeat protein TolB	1	1	68951	67240	0.001±0.0001	-9.62±0.08	SP(Sec/SPI)	Periplasmic		PF04052 (TolB_N); PF07676 (PD40)
PPRY_a3602	translation initiation factor IF-2	1	3	23194	106550	0.001±0.001	-10.07±1.66		Cytoplasmic		PF11987 (IF-2); PF00009 (GTP_EFTU)
PPRY_a0202	glutaredoxin	1	1	79481	55065	0.001±0.0002	-9.66±0.27		CytoplasmicMembrane
PPRY_a4008	phenylalanine--tRNA ligase subunit beta	1	1	51637	78643	0.001±0.0004	-9.71±0.53		Cytoplasmic		PF03483 (B3_4); PF17759 (tRNA_synthFbeta); PF03147 (FDX-ACB); PF01588 (tRNA_bind); PF03484 (B5)
PPRY_a2752	glutamate-5-semialdehyde dehydrogenase	1	1	84993	47796	0.001±0.0004	-9.71±0.48		Cytoplasmic		PF00171 (Aldedh)
PPRY_b0870	glucose-1-phosphate adenylyltransferase	1	1	68127	62776	0.001±0.00002	-9.67±0.02		Cytoplasmic		PF00483 (NTP_transferase)
PPRY_a0498	peptidase S45	2	1	88842	43802	0.001±0.0005	-9.74±0.62	LIPO(Sec/SPII)	Periplasmic		PF01804 (Penicil_amidase)
PPRY_b0334	ClpV1 family T6SS ATPase	2	3	50366	75343	0.001±0.0004	-9.76±0.52		Cytoplasmic		PF07724 (AAA_2); PF17871 (AAA_lid_9); PF10431 (ClpB_D2-small); PF00004 (AAA)
PPRY_a2830	DUF4124 domain-containing protein	1	1	63399	62108	0.001±0.0001	-9.73±0.08		OuterMembrane		PF13511 (DUF4124)
PPRY_a2978	LuxR family transcriptional regulator	1	1	44080	78741	0.001±0.0005	-9.83±0.7		Cytoplasmic		PF00196 (GerE)
PPRY_a4396	lytic transglycosylase	2	1	72633	50874	0.001±0.0002	-9.78±0.26	SP(Sec/SPI)	Unknown	GH23	PF01464 (SLT); PF14718 (SLT_L)
PPRY_a4087	glucosamine-6-phosphate deaminase	1	2	43867	71590	0.001±0.0004	-9.9±0.61		Unknown		PF01182 (Glucosamine_iso)
PPRY_a0916	capsule biosynthesis protein CapA	2	1	106890	13672	0.001±0.0012	-10.45±1.99	LIPO(Sec/SPII)	Extracellular		PF09587 (PGA_cap)
PPRY_a4395	Xaa-Pro dipeptidase	1	1	77790	38389	0.001±0.0004	-9.93±0.62		Cytoplasmic		PF00557 (Peptidase_M24)
PPRY_a3557	outer membrane protein assembly factor BamA	2	1	9159	99111	0.001±0.001	-10.79±2.53	SP(Sec/SPI)	OuterMembrane		PF01103 (Omp85); PF07244 (POTRA)
PPRY_a0396	RNA polymerase sigma factor RpoD	1	2	51665	59374	0.001±0.0002	-9.91±0.25		Cytoplasmic		PF04546 (Sigma70_ner); PF04539 (Sigma70_r3); PF03979 (Sigma70_r1_1); PF04542 (Sigma70_r2)
PPRY_a0531	glutamate--tRNA ligase	1	2	17015	83516	0.001±0.0009	-10.47±1.73		Cytoplasmic		PF00749 (tRNA-synt_1c); PF19269 (Anticodon_2)
PPRY_a2268	non-ribosomal peptide synthetase	2	2	71833	34012	0.001±0.0004	-10.08±0.66		Cytoplasmic		PF00668 (Condensation); PF00501 (AMP-binding); PF00550 (PP-binding); PF13193 (AMP-binding_C); PF18563 (TubC_N)
PPRY_a1366	DNA topoisomerase I	1	1	50639	52147	0.001±0.0001	-10.02±0.14		Cytoplasmic		PF01131 (Topoisom_bac); PF01751 (Toprim); PF08272 (Topo_Zn_Ribbon); PF01396 (zf-C4_Topoisom)
PPRY_a0660	membrane protein	2	1	61709	41717	0.001±0.0002	-10.04±0.29	SP(Sec/SPI)	OuterMembrane		PF13505 (OMP_b-brl)
PPRY_a3879	amino acid decarboxylase	1	1	48189	49231	0.0009±0.0001	-10.1±0.13		Cytoplasmic		PF01276 (OKR_DC_1); PF03711 (OKR_DC_1_C)
PPRY_a2804	bifunctional aconitate hydratase 2/2-methylisocitrate dehydratase	1	2	17034	71371	0.0009±0.0008	-10.58±1.57		Cytoplasmic		PF06434 (Aconitase_2_N); PF11791 (Aconitase_B_N); PF00330 (Aconitase)
PPRY_b0226	recombinase RecQ	2	1	77636	15377	0.0008±0.0008	-10.6±1.55		Cytoplasmic		PF00271 (Helicase_C); PF00270 (DEAD); PF16124 (RecQ_Zn_bind)
PPRY_a1986	peptidase M13	1	1	69588	18930	0.0008±0.0006	-10.52±1.22	LIPO(Sec/SPII)	Unknown		PF05649 (Peptidase_M13_N); PF01431 (Peptidase_M13)
PPRY_a0605	carboxypeptidase	1	1	47863	33337	0.0008±0.0001	-10.39±0.26	SP(Sec/SPI)	OuterMembrane		PF00450 (Peptidase_S10)
PPRY_a4185	aminopeptidase	1	1	38824	40520	0.0007±0.0001	-10.4±0.15	SP(Sec/SPI)	Unknown		PF01433 (Peptidase_M1); PF11838 (ERAP1_C); PF17900 (Peptidase_M1_N)
PPRY_b0648	beta-xylosidase	1	1	33747	43975	0.0007±0.0002	-10.44±0.38	LIPO(Sec/SPII)	Extracellular	GH43	PF13385 (Laminin_G_3); PF04616 (Glyco_hydro_43); PF20578 (aBig_2)
PPRY_a2032	ATP-dependent metalloprotease	2	2	29402	47536	0.0007±0.0003	-10.48±0.6		CytoplasmicMembrane		PF01434 (Peptidase_M41); PF00004 (AAA); PF17862 (AAA_lid_3); PF06480 (FtsH_ext)
PPRY_b0541	S9 family peptidase	2	1	56370	22686	0.0007±0.0004	-10.55±0.82	SP(Sec/SPI)	Unknown		PF00326 (Peptidase_S9); PF00930 (DPPIV_N)
PPRY_a2573	pullulanase	1	1	29100	45912	0.0007±0.0003	-10.51±0.57	LIPO(Sec/SPII)	Extracellular	GH13	PF11852 (Pullul_strch_C); PF17967 (Pullulanase_N2); PF03714 (PUD); PF02922 (CBM_48)
PPRY_a2963	peptidase M19	1	1	20536	53470	0.0007±0.0005	-10.66±1.08	SP(Sec/SPI)	Unknown		PF01244 (Peptidase_M19)
PPRY_a2724	efflux transporter periplasmic adaptor subunit	1	1	44750	19007	0.0006±0.0003	-10.84±0.77	SP(Sec/SPI)	Unknown		PF16576 (HlyD_D23); PF11604 (CusF_Ec); PF11604 (CusF_Ec)
PPRY_a0571	peptidase M16	1	2	20210	35753	0.0005±0.0002	-10.96±0.69	LIPO(Sec/SPII)	OuterMembrane		PF00675 (Peptidase_M16); PF05193 (Peptidase_M16_C)
PPRY_a2532	peptidase M14	2	1	42077	13402	0.0005±0.0003	-11.14±1.06	LIPO(Sec/SPII)	OuterMembrane		PF00246 (Peptidase_M14)
PPRY_a2681	β-N-acetylhexosaminidase	1	1	22983	27754	0.0005±0.0001	-11.05±0.3	SP(Sec/SPI)	OuterMembrane	GH20	PF00728 (Glyco_hydro_20); PF03173 (CHB_HEX)
PPRY_b1091	phosphoenolpyruvate synthase	1	1	17853	31003	0.0005±0.0002	-11.15±0.67		Cytoplasmic		PF01326 (PPDK_N); PF02896 (PEP-utilizers_C); PF00391 (PEP-utilizers)
PPRY_b0494	peptidase M16	1	1	18648	28981	0.0005±0.0002	-11.17±0.56	LIPO(Sec/SPII)	Unknown		PF16187 (Peptidase_M16_M); PF00675 (Peptidase_M16); PF05193 (Peptidase_M16_C)
PPRY_a3714	alanine--tRNA ligase	1	1	16574	30815	0.0005±0.0002	-11.21±0.74		Cytoplasmic		PF01411 (tRNA-synt_2c); PF02272 (DHHA1); PF07973 (tRNA_SAD)
PPRY_a3324	phosphodiesterase	1	1	14571	32175	0.0004±0.0003	-11.27±0.91		Cytoplasmic		PF11849 (DUF3369); PF01966 (HD)
PPRY_a4228	LppC family lipoprotein	1	1	27981	18353	0.0004±0.0001	-11.2±0.32		OuterMembrane		PF04348 (LppC)
PPRY_b0552	glutamyl endopeptidase	1	1	17733	19282	0.0003±0.00005	-11.5±0.19	SP(Sec/SPI)	Periplasmic		PF00326 (Peptidase_S9)
PPRY_a0948	pilus assembly protein PilY1	1	1	10305	16673	0.0003±0.0001	-11.99±0.6	SP(Sec/SPI)	OuterMembrane		PF05567 (Neisseria_PilC)
a The total protein abundance in the duplicate secretomes of strain ACAM 620 was 5.63x109 (for repeat 1) and 5.08x109 iBAQ (for repeat 2), respectively. Relative protein abundance (%riBAQ and log2(%riBAQ)) is caculated according to two biological replicates for each protein and shown in mean ± SD. Putative chitinolytic enzymes are indicated in bold.
