# Supplementary material for: A pathway for chitin oxidation in marine bacteria
Source: Nat Commun. 2022 Oct 6;13:5899. doi: 10.1038/s41467-022-33566-5 (PMC9537276; doi:10.1038/s41467-022-33566-5)
Supplement: Supplementary file 4 — Supplementary Dataset 2 [file 41467_2022_33566_MOESM4_ESM.xlsx]

## Sheet: Marine bacteria
Supplementary Data 2. Distribution of genes involved in the oxidative chitin utilization pathway in marine bacterial strainsa.
RefSeq assembly accession	Assembly level	Strain	Ecosystem/Habitat	Class	Family	Genus	lpmo	ong cluster	ongOT-1	ongC	ongR	ongB	ongD	ongIT	kdgK	ongA
GCF_001661495.1	Contig	Pseudoalteromonas prydzensis strain ACAM 620 = DSM 14232	Marine, sea ice	Gammaproteobacteria	Pseudoalteromonadaceae	Pseudoalteromonas	PPRY_b0216 (A7968_RS00880)	+	PPRY_b0286	PPRY_b0288	PPRY_b0289	PPRY_b0290	PPRY_b0291	PPRY_b0294	PPRY_b0295	PPRY_b0297
GCF_001854605.1	Scaffold	Pseudoalteromonas amylolytica strain JW1	Marine, seawater	Gammaproteobacteria	Pseudoalteromonadaceae	Pseudoalteromonas	BET10_RS19565	+	BET10_RS07765	BET10_RS07770	BET10_RS07775	BET10_RS07780	BET10_RS07785	BET10_RS07790	BET10_RS07795	BET10_RS07800
GCF_001550155.1	Scaffold	Pseudoalteromonas arabiensis strain JCM 17292	Marine, deep sediment	Gammaproteobacteria	Pseudoalteromonadaceae	Pseudoalteromonas	PAARA_RS03815	+	PAARA_RS03510	PAARA_RS03505	PAARA_RS03500	PAARA_RS03495	PAARA_RS03490	PAARA_RS03485	PAARA_RS03480	PAARA_RS03475
GCF_001854475.1	Scaffold	Pseudoalteromonas byunsanensis strain JCM 12483	Marine, tidal flat sediment	Gammaproteobacteria	Pseudoalteromonadaceae	Pseudoalteromonas	BIW53_RS18720	+	BIW53_RS08685	BIW53_RS08690	BIW53_RS08695	BIW53_RS08700	BIW53_RS08705	BIW53_RS08710	BIW53_RS08715	BIW53_RS08720
GCF_014858715.1	Contig	Pseudoalteromonas flavipulchra DSM 14401 = NCIMB 2033	Marine, seawater	Gammaproteobacteria	Pseudoalteromonadaceae	Pseudoalteromonas	PFLA_RS19415, PFLA_RS21795	+	PFLA_RS22550	PFLA_RS22555	PFLA_RS22560	PFLA_RS22565	PFLA_RS22570	PFLA_RS22575	PFLA_RS22580	PFLA_RS22585
GCF_000259115.1	Scaffold	Pseudoalteromonas flavipulchra JG1	Marine, rearing water of healthy turbot (Scophthalmus maximus)	Gammaproteobacteria	Pseudoalteromonadaceae	Pseudoalteromonas	UY7_RS0110690, UY7_RS0121860	+	UY7_RS0101695	UY7_RS0101690	UY7_RS0101685	UY7_RS0101680	UY7_RS0101675	UY7_RS0101670	UY7_RS0101665	UY7_RS0101660
GCF_000238355.1	Contig	Pseudoalteromonas haloplanktis ATCC 14393	Marine	Gammaproteobacteria	Pseudoalteromonadaceae	Pseudoalteromonas	PHAL_RS0100335	+	PHAL_RS0104060	PHAL_RS0104055	PHAL_RS0104050	PHAL_RS0104045	PHAL_RS0104040	PHAL_RS0104035	-	PHAL_RS0104030
GCF_021613355.1	Contig	Pseudoalteromonas mariniglutinosa DSM 15203 = NCIMB 1770	Marine, diatom	Gammaproteobacteria	Pseudoalteromonadaceae	Pseudoalteromonas	PMAG_RS18775	+	PMAG_RS19210	PMAG_RS19215	PMAG_RS19220	PMAG_RS19225	PMAG_RS19230	PMAG_RS19235	-	PMAG_RS192351
GCF_001662245.1	Contig	Pseudoalteromonas mariniglutinosa strain KCTC 22327	Marine	Gammaproteobacteria	Pseudoalteromonadaceae	Pseudoalteromonas	A7969_RS02380	+	A7969_RS05715	A7969_RS05710	A7969_RS05705	A7969_RS05700	A7969_RS05695	A7969_RS05690	-	A7969_RS05685
GCF_001653135.1	Contig	Pseudoalteromonas neustonica strain PAMC 28425	Marine, seawater	Gammaproteobacteria	Pseudoalteromonadaceae	Pseudoalteromonas	A7967_RS06185, A7967_RS11450	+	-	A7967_RS16295	A7967_RS16300	A7967_RS16305	A7967_RS16310	A7967_RS16315	A7967_RS16320	A7967_RS16325
GCF_014858745.1	Contig	Pseudoalteromonas peptidolytica DSM 14001 = F12-50-A1	Marine, seawater	Gammaproteobacteria	Pseudoalteromonadaceae	Pseudoalteromonas	PPEP_RS20195	+	PPEP_RS20875	PPEP_RS20880	PPEP_RS20885	PPEP_RS20890	PPEP_RS20895	PPEP_RS20900	PPEP_RS20905	PPEP_RS20910
GCF_000788395.1	Complete Genome	Pseudoalteromonas piratica strain OCN003	Marine, coral	Gammaproteobacteria	Pseudoalteromonadaceae	Pseudoalteromonas	OM33_RS12520	+	OM33_RS20350	OM33_RS20345	OM33_RS20340	OM33_RS20335	OM33_RS20330	OM33_RS20325	OM33_RS20320	OM33_RS20315
GCF_000382005.1	Scaffold	Pseudoalteromonas piscicida ATCC 15057	Marine, seawater	Gammaproteobacteria	Pseudoalteromonadaceae	Pseudoalteromonas	G366_RS0121875, G366_RS0120335	+	G366_RS0115385	G366_RS0115380	G366_RS0115375	G366_RS0115370	G366_RS0115365	G366_RS0115360	G366_RS0115355	G366_RS0115350
GCF_003429305.1	Complete Genome	Pseudoalteromonas piscicida strain DE1-A	Marine, seawater	Gammaproteobacteria	Pseudoalteromonadaceae	Pseudoalteromonas	D0N37_RS20205, D0N37_RS23180	+	D0N37_RS20965	D0N37_RS20970	D0N37_RS20975	-	D0N37_RS20985	D0N37_RS20990	D0N37_RS20995	-
GCF_003429325.1	Complete Genome	Pseudoalteromonas piscicida strain DE2-A	Marine, seawater	Gammaproteobacteria	Pseudoalteromonadaceae	Pseudoalteromonas	D0511_RS20585, D0511_RS22875	+	D0511_RS19875	D0511_RS19870	D0511_RS19865	-	D0511_RS19855	-	D0511_RS19845	D0511_RS19840
GCF_002208135.1	Complete Genome	Pseudoalteromonas piscicida strain DE2-B	Marine, surface seawater	Gammaproteobacteria	Pseudoalteromonadaceae	Pseudoalteromonas	B1L02_RS20710, B1L02_RS23440	+	B1L02_RS21410	B1L02_RS21415	B1L02_RS21420	B1L02_RS21425	B1L02_RS21430	B1L02_RS21435	B1L02_RS21440	B1L02_RS21445
GCF_000238315.3	Chromosome	Pseudoalteromonas piscicida strain JCM 20779	Marine, red tide waters	Gammaproteobacteria	Pseudoalteromonadaceae	Pseudoalteromonas	PPIS_RS24670, PPIS_RS22145	+	PPIS_RS20195	PPIS_RS20200	PPIS_RS20205	PPIS_RS20210	PPIS_RS20215	PPIS_RS20220	PPIS_RS20225	PPIS_RS20230
GCF_000967555.1	Contig	Pseudoalteromonas piscicida strain S2040	Marine, copepod	Gammaproteobacteria	Pseudoalteromonadaceae	Pseudoalteromonas	TW75_RS08615	+	TW75_RS08080	TW75_RS08075	TW75_RS08070	TW75_RS08065	TW75_RS08060	TW75_RS08055	TW75_RS08050	TW75_RS08045
GCF_000967575.1	Contig	Pseudoalteromonas piscicida strain S2724	Marine, wood	Gammaproteobacteria	Pseudoalteromonadaceae	Pseudoalteromonas	TW73_RS17585, TW73_RS11845	+	TW73_RS09910	TW73_RS09905	TW73_RS09900	TW73_RS09895	TW73_RS09890	TW73_RS09885	TW73_RS09880	TW73_RS09875
GCF_001298125.1	Contig	Pseudoalteromonas porphyrae strain UCD-SED14	Marine, sediment	Gammaproteobacteria	Pseudoalteromonadaceae	Pseudoalteromonas	ADS77_RS00770, ADS77_RS04630	+	ADS77_RS00415	ADS77_RS00410	ADS77_RS00405	ADS77_RS00400	ADS77_RS00395	ADS77_RS00390	ADS77_RS00385	ADS77_RS00380
GCF_001298415.1	Contig	Pseudoalteromonas porphyrae strain UCD-SED9	Marine, sediment	Gammaproteobacteria	Pseudoalteromonadaceae	Pseudoalteromonas	AMS58_RS05620, AMS58_RS12475	+	-	AMS58_RS05950	AMS58_RS05955	AMS58_RS05960	AMS58_RS05965	AMS58_RS05970	AMS58_RS05975	AMS58_RS05980
GCF_002723455.1	Scaffold	Pseudoalteromonas sp. 3D05	Marine, coastal ocean surface water	Gammaproteobacteria	Pseudoalteromonadaceae	Pseudoalteromonas	CSC79_RS01115, CSC79_RS15070	+	CSC79_RS02020	CSC79_RS02015	CSC79_RS02010	CSC79_RS02005	CSC79_RS02000	CSC79_RS01995	CSC79_RS01990	CSC79_RS01985
GCF_002165575.1	Contig	Pseudoalteromonas sp. A601	Marine, costal sediment	Gammaproteobacteria	Pseudoalteromonadaceae	Pseudoalteromonas	B5G52_RS18425	+	B5G52_RS17940	B5G52_RS17945	_B5G52_RS17950	B5G52_RS17955	B5G52_RS17960	-	-	-
GCF_001709235.1	Contig	Pseudoalteromonas sp. BMB	Marine, seawater	Gammaproteobacteria	Pseudoalteromonadaceae	Pseudoalteromonas	BB427_RS05240, BB427_RS15595	+	BB427_RS14820	BB427_RS14825	BB427_RS14830	BB427_RS14835	BB427_RS14840	BB427_RS14845	BB427_RS14850	BB427_RS14855
GCF_004208945.1	Contig	Pseudoalteromonas sp. CO133X	Marine, coral	Gammaproteobacteria	Pseudoalteromonadaceae	Pseudoalteromonas	EXT40_RS17330, EXT47_RS20635, EXT47_RS18260	+	EXT40_RS16790	EXT40_RS16785	EXT40_RS16780	EXT40_RS16775	EXT40_RS16770	EXT40_RS16765	EXT40_RS16760	EXT40_RS16755
GCF_004209095.1	Contig	Pseudoalteromonas sp. CO302Y	Marine, coral	Gammaproteobacteria	Pseudoalteromonadaceae	Pseudoalteromonas	EXT42_RS17325	+	EXT42_RS16785	EXT42_RS16780	EXT42_RS16775	EXT42_RS16770	EXT42_RS16765	EXT42_RS16760	EXT42_RS16755	EXT42_RS16750
GCF_004208915.1	Contig	Pseudoalteromonas sp. CO342X	Marine, coral	Gammaproteobacteria	Pseudoalteromonadaceae	Pseudoalteromonas	EXT47_RS20635, EXT47_RS18260	+	EXT47_RS21445	EXT47_RS21450	EXT47_RS21455	EXT47_RS21460	EXT47_RS21465	EXT47_RS21470	EXT47_RS21475	EXT47_RS21480
GCF_004208845.1	Contig	Pseudoalteromonas sp. CO348	Marine, coral	Gammaproteobacteria	Pseudoalteromonadaceae	Pseudoalteromonas	EXT48_RS20355, EXT48_RS23195	+	EXT48_RS21215	EXT48_RS21220	EXT48_RS21225	EXT48_RS21230	EXT48_RS21235	EXT48_RS21240	EXT48_RS21245	EXT48_RS21250
GCF_021729425.1	Complete Genome	Pseudoalteromonas sp. CF6-2	Marine, deep-sea sediment	Gammaproteobacteria	Pseudoalteromonadaceae	Pseudoalteromonas	L3Q70_RS20220	+	L3Q70_RS19925	L3Q70_RS19920	L3Q70_RS19915	L3Q70_RS19910	L3Q70_RS19905	L3Q70_RS19900	L3Q70_RS19895	L3Q70_RS19890
GCF_002591815.1	Contig	Pseudoalteromonas sp. GCY	Marine	Gammaproteobacteria	Pseudoalteromonadaceae	Pseudoalteromonas	CBQ28_RS06850, CBQ28_RS15320	+	CBQ28_RS08550	CBQ28_RS08555	CBQ28_RS08560	CBQ28_RS08565	CBQ28_RS08570	CBQ28_RS08575	CBQ28_RS08580	CBQ28_RS08585
GCF_001469215.1	Scaffold	Pseudoalteromonas sp. H105	Maine, surface seawater	Gammaproteobacteria	Pseudoalteromonadaceae	Pseudoalteromonas	ATS75_RS05945, ATS75_RS08735	+	ATS75_RS04970	ATS75_RS04975	ATS75_RS04980	ATS75_RS04985	ATS75_RS04990	ATS75_RS04995	-	ATS75_RS05005
GCF_002289345.1	Scaffold	Pseudoalteromonas sp. HM-SA03	Marine, Hapalochlaena	Gammaproteobacteria	Pseudoalteromonadaceae	Pseudoalteromonas	CKO50_RS00055	+	CKO50_RS15815	CKO50_RS15820	CKO50_RS15825	CKO50_RS15830	CKO50_RS15835	CKO50_RS15840	CKO50_RS15845	CKO50_RS15850
GCF_003934235.1	Contig	Pseudoalteromonas sp. J010	Marine, algae	Gammaproteobacteria	Pseudoalteromonadaceae	Pseudoalteromonas	EAG18_RS07305, EAG18_RS04950	+	EAG18_RS11680	EAG18_RS11685	EAG18_RS11690	EAG18_RS11695	EAG18_RS11700	EAG18_RS11705	EAG18_RS11710	EAG18_RS11715
GCF_001854555.1	Scaffold	Pseudoalteromonas sp. JW3	Marine, seawater	Gammaproteobacteria	Pseudoalteromonadaceae	Pseudoalteromonas	BFC16_RS20685	+	BFC16_RS07565	BFC16_RS07570	BFC16_RS07575	BFC16_RS07580	BFC16_RS07585	BFC16_RS07590	BFC16_RS07595	BFC16_RS07600
GCF_004766475.1	Scaffold	Pseudoalteromonas sp. KS88	Marine, salt water	Gammaproteobacteria	Pseudoalteromonadaceae	Pseudoalteromonas	C7Y70_RS04110, C7Y70_RS02025	+	C7Y70_RS05025	C7Y70_RS05020	C7Y70_RS05015	C7Y70_RS05010	C7Y70_RS05005	C7Y70_RS05000	C7Y70_RS04995	C7Y70_RS04990
GCF_021728095.1	Contig	Pseudoalteromonas sp. L1	Marine, seawater	Gammaproteobacteria	Pseudoalteromonadaceae	Pseudoalteromonas	L3V38_RS09615	+	L3V38_RS09185	L3V38_RS09180	L3V38_RS09175	L3V38_RS09170	L3V38_RS09165	L3V38_RS09160	L3V38_RS09155	L3V38_RS09150
GCF_021728055.1	Contig	Pseudoalteromonas sp. L7	Marine, seawater	Gammaproteobacteria	Pseudoalteromonadaceae	Pseudoalteromonas	L3V39_16695, L3V39_07160	+	L3V39_18780	L3V39_18775	L3V39_18770	L3V39_18765	L3V39_18760	L3V39_18755	L3V39_18750	L3V39_18745
GCF_021728035.1	Contig	Pseudoalteromonas sp. L21	Marine, seawater	Gammaproteobacteria	Pseudoalteromonadaceae	Pseudoalteromonas	L3V41_RS08525	+	L3V41_RS05330	L3V41_RS05335	L3V41_RS05340	L3V41_RS05345	L3V41_RS05350	L3V41_RS05355	L3V41_RS05360	L3V41_RS05365
GCF_021728455.1	Contig	Pseudoalteromonas sp. L23	Marine, seawater	Gammaproteobacteria	Pseudoalteromonadaceae	Pseudoalteromonas	L3V43_08205, L3V43_16395	+	L3V43_18710	L3V43_18715	L3V43_18720	L3V43_18725	L3V43_18730	L3V43_18735	L3V43_18740	L3V43_18745
GCF_004195145.1	Contig	Pseudoalteromonas sp. MEBiC 03485	Marine, sediment	Gammaproteobacteria	Pseudoalteromonadaceae	Pseudoalteromonas	EVU92_RS20180	+	EVU92_RS19590	EVU92_RS19585	EVU92_RS19580	EVU92_RS19575	EVU92_RS19570	EVU92_RS19565	EVU92_RS19560	EVU92_RS19555
GCF_002850255.1	Complete Genome	Pseudoalteromonas sp. NC201	Marine, seawater	Gammaproteobacteria	Pseudoalteromonadaceae	Pseudoalteromonas	PNC201_RS19670, PNC201_RS22525	+	PNC201_RS20510	PNC201_RS20515	PNC201_RS20520	PNC201_RS20525	PNC201_RS20530	PNC201_RS20535	PNC201_RS20540	PNC201_RS20545
GCF_000276645.1	Contig	Pseudoalteromonas sp. NJ631	Marine, sponge	Gammaproteobacteria	Pseudoalteromonadaceae	Pseudoalteromonas	A587_RS0106220, A587_RS0114960	+	A587_RS0118450	A587_RS0118445	A587_RS0118440	A587_RS0118435	A587_RS0118430	A587_RS0118425	A587_RS0118420	A587_RS0118415
GCF_001399975.1	Contig	Pseudoalteromonas sp. P1-9	Marine, invertebrate	Gammaproteobacteria	Pseudoalteromonadaceae	Pseudoalteromonas	AN214_RS12660	+	AN214_RS13465	AN214_RS13470	AN214_RS13475	AN214_RS13480	AN214_RS13485	AN214_RS13490	AN214_RS13495	AN214_RS13500
GCF_004103255.1	Contig	Pseudoalteromonas sp. PS5	Marine, algae	Gammaproteobacteria	Pseudoalteromonadaceae	Pseudoalteromonas	D9603_RS08890	+	D9603_RS18685	D9603_RS18680	D9603_RS18675	D9603_RS18670	D9603_RS18665	D9603_RS18660	D9603_RS18655	D9603_RS18650
GCF_002964665.1	Scaffold	Pseudoalteromonas sp. T1lg23B	Marine, seawater	Gammaproteobacteria	Pseudoalteromonadaceae	Pseudoalteromonas	C2M32_RS19105	+	C2M32_RS12465	C2M32_RS12460	C2M32_RS12455	C2M32_RS12450	C2M32_RS12445	C2M32_RS12440	C2M32_RS12435	C2M32_RS12430
GCF_002964745.1	Scaffold	Pseudoalteromonas sp. T1lg24	Marine, seawater	Gammaproteobacteria	Pseudoalteromonadaceae	Pseudoalteromonas	C2M30_RS11215	+	C2M30_RS17835	C2M30_RS17840	C2M30_RS17845	C2M30_RS17850	C2M30_RS17855	C2M30_RS17860	C2M30_RS17865	C2M30_RS17870
GCF_002814155.1	Complete Genome	Pseudoalteromonas spongiae strain SAO4-4	Marine, surface seawater	Gammaproteobacteria	Pseudoalteromonadaceae	Pseudoalteromonas	SAO4_RS09600	+	SAO4_RS20275	SAO4_RS20270	SAO4_RS20265	SAO4_RS20260	SAO4_RS20255	SAO4_RS20250|	SAO4_RS20245	SAO4_RS20240
GCF_000238255.3	Complete Genome	Pseudoalteromonas spongiae JCM 12884 = UST010723-006	Marine, sponge	Gammaproteobacteria	Pseudoalteromonadaceae	Pseudoalteromonas	PSPO_RS09010	+	PSPO_RS19370	PSPO_RS19365	PSPO_RS19360	PSPO_RS19355	PSPO_RS19350	PSPO_RS19345	PSPO_RS19340	PSPO_RS19335
GCF_002310815.1	Complete Genome	Pseudoalteromonas tunicata DSM 14096 = D2	Marine, seawater	Gammaproteobacteria	Pseudoalteromonadaceae	Pseudoalteromonas	PTUN_RS05890, PTUN_RS14125	+	-	PTUN_RS10105	PTUN_RS10100	PTUN_RS10095	PTUN_RS10090	PTUN_RS10085	PTUN_RS10080	PTUN_RS10075
GCF_000518805.1	Scaffold	Shewanella waksmanii ATCC BAA-643	Marine, invertebrate	Gammaproteobacteria	Shewanellaceae	Shewanella	L865_RS0118820, L865_RS0106465	+	-	L865_RS0114595	L865_RS0114590	L865_RS0114585	L865_RS0114580	L865_RS0114575	L865_RS0114570	L865_RS0114565
GCF_004353515.1	Scaffold	Alteromonadaceae bacterium M269	Marine, algae	Gammaproteobacteria	Alteromonadaceae	Unclassified Alteromonadaceae	EYS14_RS06640	+	-	EYS14_RS06550	EYS14_RS06545	EYS14_RS06540	EYS14_RS06535	EYS14_RS06530	-	EYS14_RS06555
GCF_002201535.1	Contig	Lacimicrobium sp. SS2-24	Marine, sediment	Gammaproteobacteria	Alteromonadaceae	Lacimicrobium	-	+	-	CCY32_RS06015	CCY32_RS06020	CCY32_RS06025	CCY32_RS06030	CCY32_RS06035	CCY32_RS06040	CCY32_RS06045
GCF_001466725.1	Complete Genome	Lacimicrobium alkaliphilum strain YelD216	Marine, seawater on a tidal flat	Gammaproteobacteria	Alteromonadaceae	Lacimicrobium	-	+	AT746_RS02100	AT746_RS02095	AT746_RS02090	AT746_RS02085	AT746_RS02080	AT746_RS02075	AT746_RS02070	AT746_RS02065
GCF_002149105.1	Complete Genome	Vibrio alginolyticus isolate K04M3	Marine, Syngnathus typhle	Gammaproteobacteria	Vibrionaceae	Vibrio	K04M3_RS24905	+	-	K04M3_RS18760	K04M3_RS18755	K04M3_RS18765	K04M3_RS18770	K04M3_RS18775	K04M3_RS18780	K04M3_RS18790
GCF_001273715.1	Scaffold	Vibrio alginolyticus strain EPGS	Marine, seawater	Gammaproteobacteria	Vibrionaceae	Vibrio	EH99_RS12255	+	-	EH99_RS17620	EH99_RS17625	EH99_RS17615	EH99_RS17610	EH99_RS17605	EH99_RS17600	EH99_RS17590
GCF_001525595.2	Contig	Vibrio alginolyticus strain FDAARGOS_98	Marine, seawater	Gammaproteobacteria	Vibrionaceae	Vibrio	AL471_RS24965	+	-	AL471_RS27485	AL471_RS27480	AL471_RS27490	AL471_RS27495	AL471_RS27500	AL471_RS27505	AL471_RS27515
GCF_002119505.2	Complete Genome	Vibrio alginolyticus strain K01M1	Marine, Syngnathus typhle	Gammaproteobacteria	Vibrionaceae	Vibrio	K01M1_RS24870	+	-	K01M1_RS18965	K01M1_RS18960	K01M1_RS18970	K01M1_RS18975	K01M1_RS18980	K01M1_RS18985	K01M1_RS18995
GCF_002119545.1	Complete Genome	Vibrio alginolyticus strain K04M5	Marine, Syngnathus typhle	Gammaproteobacteria	Vibrionaceae	Vibrio	K04M5_RS24755	+	-	K04M5_RS18830	K04M5_RS18825	K04M5_RS18835	K04M5_RS18840	K04M5_RS18845	K04M5_RS18850	K04M5_RS18860
GCF_002119565.1	Complete Genome	Vibrio alginolyticus strain K06K5	Marine, Syngnathus typhle	Gammaproteobacteria	Vibrionaceae	Vibrio	K06K5_RS24625	+	-	K06K5_RS18710	K06K5_RS18705	K06K5_RS18715	K06K5_RS18720	K06K5_RS18725	K06K5_RS18730	K06K5_RS18740
GCF_002149085.1	Complete Genome	Vibrio alginolyticus strain K08M3	Marine, Syngnathus typhle	Gammaproteobacteria	Vibrionaceae	Vibrio	K08M3_RS24700	+	-	K08M3_RS18715	K08M3_RS18710	K08M3_RS18720	K08M3_RS18725	K08M3_RS18730	K08M3_RS18735	K08M3_RS18745
GCF_002149065.1	Complete Genome	Vibrio alginolyticus strain K09K1	Marine, Syngnathus typhle	Gammaproteobacteria	Vibrionaceae	Vibrio	K09K1_RS03945	+	-	K09K1_RS06470	K09K1_RS06465	K09K1_RS06475	K09K1_RS06480	K09K1_RS06485	K09K1_RS06490	K09K1_RS06500
GCF_002119585.1	Complete Genome	Vibrio alginolyticus strain K10K4	Marine, Syngnathus typhle	Gammaproteobacteria	Vibrionaceae	Vibrio	K10K4_RS24850	+	-	K10K4_RS18830	K10K4_RS18825	K10K4_RS18835	K10K4_RS18840	K10K4_RS18845	K10K4_RS18850	K10K4_RS18860
GCF_004283075.1	Contig	Vibrio alginolyticus strain LF TCBS 15	Marine, seawater	Gammaproteobacteria	Vibrionaceae	Vibrio	EOJ41_RS08160	+	-	EOJ41_RS14575	EOJ41_RS14570	EOJ41_RS14580	EOJ41_RS14585	EOJ41_RS14590	EOJ41_RS14595	EOJ41_RS14605
GCF_000334195.1	Contig	Vibrio campbellii CAIM 519 = NBRC 15631	Marine, seawater	Gammaproteobacteria	Vibrionaceae	Vibrio	B878_RS09305, B878_RS22295	+	-	B878_RS05575	B878_RS05580	B878_RS05570	B878_RS05565	B878_RS05560	B878_RS05555	B878_RS05545
GCF_002906475.1	Complete Genome	Vibrio campbellii strain BoB-53	Marine, biofouled moorings	Gammaproteobacteria	Vibrionaceae	Vibrio	C1N50_RS25310, C1N50_RS09140	+	-	C1N50_RS22585	C1N50_RS22590	C1N50_RS22580	C1N50_RS22575	C1N50_RS22570	C1N50_RS22565	C1N50_RS22555
GCF_002906455.1	Complete Genome	Vibrio campbellii strain BoB-90	Marine, biofouled moorings	Gammaproteobacteria	Vibrionaceae	Vibrio	C1N51_RS26825, C1N51_RS16365	+	-	C1N51_RS23610	C1N51_RS23605	C1N51_RS23615	C1N51_RS23620	C1N51_RS23625	C1N51_RS23630	C1N51_RS23640
GCF_002954485.1	Scaffold	Vibrio campbellii strain LC1-863	Marine, seawater	Gammaproteobacteria	Vibrionaceae	Vibrio	BTN99_RS09725, BTN99_RS06485	+	-	BTN99_RS15230	BTN99_RS15235	BTN99_RS15225	BTN99_RS15220	-	BTN99_RS15210	BTN99_RS15200
GCF_000785575.1	Contig	Vibrio caribbeanicus strain T14	Marine, seawater	Gammaproteobacteria	Vibrionaceae	Vibrio	NM09_RS01565, NM09_RS06350	+	-	NM09_RS04755	NM09_RS04760	NM09_RS04750	NM09_RS04745	NM09_RS04740	NM09_RS04735	NM09_RS04725
GCF_000461895.1	Contig	Vibrio coralliilyticus OCN008	Marine, coral	Gammaproteobacteria	Vibrionaceae	Vibrio	N779_RS44680, N779_RS37705	+	-	N779_RS53405	N779_RS53410	-	N779_RS53395	N779_RS53390	N779_RS53385	N779_RS53375
GCF_000195475.1	Contig	Vibrio coralliilyticus P1	Marine, diseased coral	Gammaproteobacteria	Vibrionaceae	Vibrio	VCR_RS0116885, VCR_RS0107055	+	-	VCR_RS0107950	VCR_RS0107955	VCR_RS0107945	VCR_RS0107940	VCR_RS0107935	VCR_RS0107930	VCR_RS0107920
GCF_002286405.1	Contig	Vibrio coralliilyticus strain 080116A	Marine, oyster	Gammaproteobacteria	Vibrionaceae	Vibrio	CKA27_RS12645, CKA27_RS07665, CKA27_RS07290	+	-	CKA27_RS04090	CKA27_RS04095	CKA27_RS04085	CKA27_RS04080	CKA27_RS04075	CKA27_RS04070	CKA27_RS04060
GCF_002286655.1	Contig	Vibrio coralliilyticus strain RE87	Marine, oyster	Gammaproteobacteria	Vibrionaceae	Vibrio	CKF94_RS09190, CKF94_RS24780, CKF94_RS17760	+	-	CKF94_RS03765	CKF94_RS03770	CKF94_RS03760	CKF94_RS03755	CKF94_RS03750	CKF94_RS03745	CKF94_RS03735
GCF_001557855.1	Contig	Vibrio coralliirubri strain MARg	Maine, coastal seawater	Gammaproteobacteria	Vibrionaceae	Vibrio	ATB73_RS17295, ATB73_RS10280, ATB73_RS17290	+	-	ATB73_RS02065	ATB73_RS02060	ATB73_RS02070	ATB73_RS02075	ATB73_RS02080	ATB73_RS02085	ATB73_RS02095
GCF_001558025.1	Contig	Vibrio coralliirubri strain MARo	Maine, coastal seawater	Gammaproteobacteria	Vibrionaceae	Vibrio	ATB72_RS14375, ATB72_RS07755, ATB72_RS14380	+	-	ATB72_RS02065	ATB72_RS02060	ATB72_RS02070	ATB72_RS02075	ATB72_RS02080	ATB72_RS02085	ATB72_RS02095
GCF_000272085.2	Scaffold	Vibrio crassostreae ZF-91	Marine, seawater	Gammaproteobacteria	Vibrionaceae	Vibrio	A141_RS19550	+	-	A141_RS06200	A141_RS06195	A141_RS06205	A141_RS06210	A141_RS06215	A141_RS06220	A141_RS06230
GCF_001418695.1	Contig	Vibrio furnissii strain S0821	Marine, seawater	Gammaproteobacteria	Vibrionaceae	Vibrio	AMR76_RS00915	+	-	AMR76_RS14060	AMR76_RS14055	AMR76_RS14065	AMR76_RS14070	AMR76_RS14075	AMR76_RS14080	AMR76_RS14090
GCF_000287055.2	Scaffold	Vibrio genomosp. F10 str. ZF-129	Marine, seawater	Gammaproteobacteria	Vibrionaceae	Vibrio	A1QO_RS02895	+	-	A1QO_RS12540	A1QO_RS12535	A1QO_RS12545	A1QO_RS12550	-	-	A1QO_RS12555
GCF_000834075.1	Contig	Vibrio harveyi strain BSW5	Marine, seawater	Gammaproteobacteria	Vibrionaceae	Vibrio	SN10_RS09475, SN10_RS07475	+	-	SN10_RS19205	SN10_RS19210	SN10_RS19200	SN10_RS19195	SN10_RS19190	SN10_RS19185	SN10_RS19175
GCF_000834095.1	Contig	Vibrio harveyi strain BSW7	Marine, seawater	Gammaproteobacteria	Vibrionaceae	Vibrio	SN11_RS21610, SN11_RS13905	+	-	SN11_RS19120	SN11_RS19125	SN11_RS19115	SN11_RS19110	SN11_RS19105	SN11_RS19100	SN11_RS19090
GCF_001557945.1	Contig	Vibrio harveyi strain CUB2	Maine, coastal seawater	Gammaproteobacteria	Vibrionaceae	Vibrio	ATB78_RS15420, ATB78_RS27660	+	-	ATB78_RS00400	ATB78_RS00405	ATB78_RS00395	ATB78_RS00390	ATB78_RS00385	ATB78_RS00380	ATB78_RS00370
GCF_001557775.1	Contig	Vibrio harveyi strain MOR3	Maine, coastal seawater	Gammaproteobacteria	Vibrionaceae	Vibrio	ATB76_RS11475, ATB76_RS05120	+	-	ATB76_RS14395	ATB76_RS14400	ATB76_RS14390	ATB76_RS14385	ATB76_RS14380	ATB76_RS14375	ATB76_RS14365
GCF_001908435.2	Complete Genome	Vibrio harveyi strain QT520	Marine, Trachinotus ovatus (vertibrate)	Gammaproteobacteria	Vibrionaceae	Vibrio	BG259_RS26880, BG259_RS04630	+	-	BG259_RS18675	BG259_RS18670	BG259_RS18680	BG259_RS18685	BG259_RS18690	BG259_RS18695	BG259_RS18705
GCF_002929885.1	Scaffold	Vibrio hyugaensis strain 270813M	Marine, seawater	Gammaproteobacteria	Vibrionaceae	Vibrio	C0Q55_RS07445, C0Q55_RS15870	+	-	C0Q55_RS06110	C0Q55_RS06115	C0Q55_RS06105	C0Q55_RS06100	C0Q55_RS06095	C0Q55_RS06090	C0Q55_RS06080
GCF_002929865.1	Scaffold	Vibrio hyugaensis strain 270813R	Marine, seawater	Gammaproteobacteria	Vibrionaceae	Vibrio	C0Q56_RS24450, C0Q56_RS14925	+	-	C0Q56_RS21350	C0Q56_RS21345	C0Q56_RS21355	C0Q56_RS21360	C0Q56_RS21365	C0Q56_RS21370	C0Q56_RS21380
GCF_002930045.1	Scaffold	Vibrio jasicida strain 270813B	Marine, seawater	Gammaproteobacteria	Vibrionaceae	Vibrio	C0Q47_RS25685, C0Q47_RS27890	+	-	C0Q47_RS21135	C0Q47_RS21130	C0Q47_RS21140	C0Q47_RS21145	C0Q47_RS21150	C0Q47_RS21155	C0Q47_RS21170
GCF_002954525.1	Scaffold	Vibrio jasicida strain ABR3-11	Marine, seawater	Gammaproteobacteria	Vibrionaceae	Vibrio	BTO01_RS05910, BTO01_RS27705	+	-	BTO01_RS03580	BTO01_RS03585	BTO01_RS03575	BTO01_RS03570	BTO01_RS03565	BTO01_RS03560	BTO01_RS03550
GCF_002929945.1	Scaffold	Vibrio jasicida strain GB-215	Marine, seawater	Gammaproteobacteria	Vibrionaceae	Vibrio	C0Q51_RS05035, C0Q51_RS05765	+	-	C0Q51_RS09435	C0Q51_RS09430	C0Q51_RS09440	C0Q51_RS09445	C0Q51_RS09450	C0Q51_RS09455	C0Q51_RS09470
GCF_000272165.2	Scaffold	Vibrio kanaloae 5S-149	Marine, seawater	Gammaproteobacteria	Vibrionaceae	Vibrio	A132_RS06235	+	-	A132_RS07805	A132_RS07800	A132_RS07810	A132_RS07815	A132_RS07820	A132_RS07825	A132_RS07835
GCF_002876865.1	Scaffold	Vibrio kanaloae strain 10N.261.49.B3	Marine, seawater	Gammaproteobacteria	Vibrionaceae	Vibrio	BCT63_RS09385, BCT63_RS21635	+	-	BCT63_RS07275	BCT63_RS07270	BCT63_RS07280	BCT63_RS07285	-	BCT63_RS07295	BCT63_RS07305
GCF_001974605.1	Scaffold	Vibrio lentus strain 10N.222.54.E4	Marine, seawater	Gammaproteobacteria	Vibrionaceae	Vibrio	BH583_RS21805, BH583_RS05320, BH583_RS21800	+	-	BH583_RS18180	BH583_RS18175	BH583_RS18185	BH583_RS18190	BH583_RS18195	BH583_RS18200	BH583_RS18215
GCF_002875665.1	Scaffold	Vibrio lentus strain 10N.261.45.B10	Marine, seawater	Gammaproteobacteria	Vibrionaceae	Vibrio	BCT26_RS19005, BCT26_RS00930, BCT26_RS19000	+	-	BCT26_RS14585	BCT26_RS14590	BCT26_RS14580	BCT26_RS14575	BCT26_RS14570	BCT26_RS14565	BCT26_RS14550
GCF_002875625.1	Scaffold	Vibrio lentus strain 10N.261.45.C3	Marine, seawater	Gammaproteobacteria	Vibrionaceae	Vibrio	BCT29_RS18055, BCT29_RS01800, BCT29_RS18060	+	-	BCT29_RS23295	BCT29_RS23290	BCT29_RS23300	BCT29_RS23305	BCT29_RS23310	BCT29_RS23315	BCT29_RS23330
GCF_002876795.1	Scaffold	Vibrio lentus strain 10N.261.45.C7	Marine, seawater	Gammaproteobacteria	Vibrionaceae	Vibrio	BCT31_RS03475, BCT31_RS16700, BCT31_RS03470	+	-	BCT31_RS15200	BCT31_RS15195	BCT31_RS15205	BCT31_RS15210	BCT31_RS15215	BCT31_RS15220	BCT31_RS15235
GCF_002875715.1	Scaffold	Vibrio lentus strain 10N.261.45.E12	Marine, seawater	Gammaproteobacteria	Vibrionaceae	Vibrio	BCT33_RS22665, BCT33_RS16760, BCT33_RS22660	+	-	BCT33_RS25720	BCT33_RS25715	BCT33_RS25710	BCT33_RS25705	BCT33_RS25700	BCT33_RS25695	BCT33_RS25680
GCF_002875745.1	Scaffold	Vibrio lentus strain 10N.261.45.E3	Marine, seawater	Gammaproteobacteria	Vibrionaceae	Vibrio	BCT35_RS11130, BCT35_RS09380	+	-	BCT35_RS16520	BCT35_RS16515	BCT35_RS16525	BCT35_RS16530	BCT35_RS16535	BCT35_RS16540	BCT35_RS16550
GCF_002875825.1	Scaffold	Vibrio lentus strain 10N.261.45.F8	Marine, seawater	Gammaproteobacteria	Vibrionaceae	Vibrio	BCT38_RS12715, BCT38_RS08945, BCT38_RS12710	+	-	BCT38_RS16655	BCT38_RS16660	BCT38_RS16650	BCT38_RS16645	BCT38_RS16640	BCT38_RS16635	BCT38_RS16620
GCF_002875785.1	Scaffold	Vibrio lentus strain 10N.261.45.F9	Marine, seawater	Gammaproteobacteria	Vibrionaceae	Vibrio	BCT39_RS03105, BCT39_RS25290, BCT39_RS03100	+	-	BCT39_RS11085	BCT39_RS11090	BCT39_RS11080	BCT39_RS11075	BCT39_RS11070	BCT39_RS11065	BCT39_RS11050
GCF_002875845.1	Scaffold	Vibrio lentus strain 10N.261.46.A1	Marine, seawater	Gammaproteobacteria	Vibrionaceae	Vibrio	BCT40_RS17040, BCT40_RS22700, BCT40_RS17045	+	-	BCT40_RS04590	BCT40_RS04585	BCT40_RS04595	BCT40_RS04600	BCT40_RS04605	BCT40_RS04610	BCT40_RS04625
GCF_002875805.1	Scaffold	Vibrio lentus strain 10N.261.46.B12	Marine, seawater	Gammaproteobacteria	Vibrionaceae	Vibrio	BCT42_RS08255, BCT42_RS11240	+	-	BCT42_RS10380	BCT42_RS10385	BCT42_RS10375	BCT42_RS10370	BCT42_RS10365	BCT42_RS10360	BCT42_RS10350
GCF_002875865.1	Scaffold	Vibrio lentus strain 10N.261.46.B5	Marine, seawater	Gammaproteobacteria	Vibrionaceae	Vibrio	BCT43_RS08365, BCT43_RS10675, BCT43_RS08370	+	-	BCT43_RS23655	BCT43_RS23660	BCT43_RS23650	BCT43_RS23645	BCT43_RS23640	BCT43_RS23635	BCT43_RS23625
GCF_002875945.1	Scaffold	Vibrio lentus strain 10N.261.46.F8	Marine, seawater	Gammaproteobacteria	Vibrionaceae	Vibrio	BCT49_RS10805, BCT49_RS03700, BCT49_RS10810	+	-	BCT49_RS25260	BCT49_RS25265	BCT49_RS25255	BCT49_RS25250	BCT49_RS25245	BCT49_RS25240	-
GCF_002875965.1	Scaffold	Vibrio lentus strain 10N.261.48.A1	Marine, seawater	Gammaproteobacteria	Vibrionaceae	Vibrio	BCT50_RS13310, BCT50_RS24240, BCT50_RS13315	+	-	BCT50_RS25035	BCT50_RS25030	BCT50_RS25040	BCT50_RS25045	BCT50_RS25050	BCT50_RS25055	BCT50_RS25065
GCF_002876025.1	Scaffold	Vibrio lentus strain 10N.261.48.A9	Marine, seawater	Gammaproteobacteria	Vibrionaceae	Vibrio	BCT51_RS16840, BCT51_RS14360, BCT51_RS16835	+	-	BCT51_RS20550	BCT51_RS20555	BCT51_RS20545	BCT51_RS20540	BCT51_RS20535	BCT51_RS20530	BCT51_RS20520
GCF_002876845.1	Scaffold	Vibrio lentus strain 10N.261.48.B11	Marine, seawater	Gammaproteobacteria	Vibrionaceae	Vibrio	BCT53_RS21230, BCT53_RS25450, BCT53_RS21225	+	-	BCT53_RS13960	BCT53_RS13955	BCT53_RS13965	BCT53_RS13970	BCT53_RS13975	BCT53_RS13980	BCT53_RS13990
GCF_002876085.1	Scaffold	Vibrio lentus strain 10N.261.48.C12	Marine, seawater	Gammaproteobacteria	Vibrionaceae	Vibrio	BCT57_RS01620, BCT57_RS06725, BCT57_RS01625	+	-	BCT57_RS15335	BCT57_RS15340	BCT57_RS15330	BCT57_RS15325	BCT57_RS15320	BCT57_RS15315	BCT57_RS15305
GCF_002876105.1	Scaffold	Vibrio lentus strain 10N.261.48.C5	Marine, seawater	Gammaproteobacteria	Vibrionaceae	Vibrio	BCT58_RS05025, BCT58_RS12220	+	-	BCT58_RS20520	BCT58_RS20525	BCT58_RS20515	BCT58_RS20510	BCT58_RS20505	BCT58_RS20500	-
GCF_002877005.1	Scaffold	Vibrio lentus strain 10N.261.49.F8	Marine, seawater	Gammaproteobacteria	Vibrionaceae	Vibrio	BCT70_RS05915, BCT70_RS09925, BCT70_RS05920	+	-	BCT70_RS01515	BCT70_RS01520	BCT70_RS01510	BCT70_RS01505	BCT70_RS01500	BCT70_RS01495	BCT70_RS01485
GCF_002876225.1	Scaffold	Vibrio lentus strain 10N.261.51.B8	Marine, seawater	Gammaproteobacteria	Vibrionaceae	Vibrio	BCT74_RS07890, BCT74_RS15775	+	-	BCT74_RS12505	BCT74_RS12510	BCT74_RS12500	BCT74_RS12495	BCT74_RS12490	BCT74_RS12485	BCT74_RS12475
GCF_002876255.1	Scaffold	Vibrio lentus strain 10N.261.51.C9	Marine, seawater	Gammaproteobacteria	Vibrionaceae	Vibrio	BCT75_RS24560, BCT75_RS04420	+	-	BCT75_RS16065	BCT75_RS16070	BCT75_RS16060	BCT75_RS16055	BCT75_RS16050	BCT75_RS16045	BCT75_RS16035
GCF_002876285.1	Scaffold	Vibrio lentus strain 10N.261.51.F8	Marine, seawater	Gammaproteobacteria	Vibrionaceae	Vibrio	BCT79_RS25055	+	-	BCT79_RS12525	BCT79_RS12520	BCT79_RS12530	BCT79_RS12535	BCT79_RS12540	BCT79_RS12545	BCT79_RS12555
GCF_002877115.1	Scaffold	Vibrio lentus strain 10N.261.51.F9	Marine, seawater	Gammaproteobacteria	Vibrionaceae	Vibrio	BCT80_RS16165, BCT80_RS08065, BCT80_RS16170	+	-	BCT80_RS20195	BCT80_RS20200	BCT80_RS20190	BCT80_RS20185	BCT80_RS20180	BCT80_RS20175	BCT80_RS20165
GCF_002876365.1	Scaffold	Vibrio lentus strain 10N.261.52.B2	Marine, seawater	Gammaproteobacteria	Vibrionaceae	Vibrio	BCT85_RS05180, BCT85_RS22750, BCT85_RS05185	+	-	BCT85_RS10490	BCT85_RS10485	BCT85_RS10495	BCT85_RS10500	BCT85_RS10505	BCT85_RS10510	BCT85_RS10525
GCF_002876405.1	Scaffold	Vibrio lentus strain 10N.261.52.C5	Marine, seawater	Gammaproteobacteria	Vibrionaceae	Vibrio	BCT88_RS08245, BCT88_RS00975, BCT88_RS08250	+	-	BCT88_RS04815	BCT88_RS04820	BCT88_RS04810	BCT88_RS04805	BCT88_RS04800	BCT88_RS04795	BCT88_RS04785
GCF_002876415.1	Scaffold	Vibrio lentus strain 10N.261.52.C7	Marine, seawater	Gammaproteobacteria	Vibrionaceae	Vibrio	BCT89_RS14530, BCT89_RS03825, BCT89_RS14525	+	-	BCT89_RS02390	BCT89_RS02385	BCT89_RS02395	BCT89_RS02400	BCT89_RS02405	BCT89_RS02410	BCT89_RS02425
GCF_002877645.1	Scaffold	Vibrio lentus strain 10N.261.52.F1	Marine, seawater	Gammaproteobacteria	Vibrionaceae	Vibrio	BCT93_RS05915, BCT93_RS18270	+	-	BCT93_RS23405	BCT93_RS23400	BCT93_RS23410	BCT93_RS23415	BCT93_RS23420	BCT93_RS23425	BCT93_RS23435
GCF_002877605.1	Scaffold	Vibrio lentus strain 10N.261.52.F12	Marine, seawater	Gammaproteobacteria	Vibrionaceae	Vibrio	BCT95_RS08080, BCT95_RS15620, BCT95_RS08085	+	-	BCT95_RS01225	BCT95_RS01230	BCT95_RS01220	BCT95_RS01215	BCT95_RS01210	BCT95_RS01205	BCT95_RS01195
GCF_002877725.1	Scaffold	Vibrio lentus strain 10N.261.52.F7	Marine, seawater	Gammaproteobacteria	Vibrionaceae	Vibrio	BCT99_RS03185	+	-	BCT99_RS25090	BCT99_RS25085	BCT99_RS25095	BCT99_RS25100	BCT99_RS25105	BCT99_RS25110	BCT99_RS25120
GCF_002877235.1	Scaffold	Vibrio lentus strain 10N.261.54.A2	Marine, seawater	Gammaproteobacteria	Vibrionaceae	Vibrio	BCU02_RS05585	+	-	BCU02_RS14995	BCU02_RS14990	BCU02_RS15000	BCU02_RS15005	BCU02_RS15010	BCU02_RS15015	BCU02_RS15025
GCF_002878605.1	Scaffold	Vibrio lentus strain 10N.261.55.C8	Marine, seawater	Gammaproteobacteria	Vibrionaceae	Vibrio	BCU16_RS05600, BCU16_RS24265, BCU16_RS05605	+	-	BCU16_RS19115	BCU16_RS19110	BCU16_RS19120	BCU16_RS19125	BCU16_RS19130	BCU16_RS19135	BCU16_RS19145
GCF_002877485.1	Scaffold	Vibrio lentus strain 10N.261.55.E5	Marine, seawater	Gammaproteobacteria	Vibrionaceae	Vibrio	BCU18_RS19515, BCU18_RS08745, BCU18_RS19510	+	-	BCU18_RS10855	BCU18_RS10860	BCU18_RS10850	BCU18_RS10845	BCU18_RS10840	BCU18_RS10835	BCU18_RS10825
GCF_002877535.1	Scaffold	Vibrio lentus strain 10N.261.55.E8	Marine, seawater	Gammaproteobacteria	Vibrionaceae	Vibrio	BCU20_RS04390, BCU20_RS00585	+	-	BCU20_RS03570	BCU20_RS03575	BCU20_RS03565	BCU20_RS03560	BCU20_RS03555	BCU20_RS03550	BCU20_RS03540
GCF_002874115.1	Scaffold	Vibrio lentus strain 10N.286.45.B9	Marine, seawater	Gammaproteobacteria	Vibrionaceae	Vibrio	BCU30_RS01625, BCU30_RS14245, BCU30_RS01630	+	-	BCU30_RS16960|	BCU30_RS16955	BCU30_RS16965	BCU30_RS16970	BCU30_RS16975	BCU30_RS16980	BCU30_RS16995
GCF_002874155.1	Scaffold	Vibrio lentus strain 10N.286.45.C1	Marine, seawater	Gammaproteobacteria	Vibrionaceae	Vibrio	BCU31_RS16445, BCU31_RS23875	+	-	BCU31_RS20000	BCU31_RS20005	BCU31_RS19995	BCU31_RS19990	BCU31_RS19985	BCU31_RS19980	BCU31_RS19970
GCF_002874165.1	Scaffold	Vibrio lentus strain 10N.286.45.C8	Marine, seawater	Gammaproteobacteria	Vibrionaceae	Vibrio	BCU33_RS06775, BCU33_RS19400, BCU33_RS06780	+	-	BCU33_RS10865	BCU33_RS10870	BCU33_RS10860	BCU33_RS10855	BCU33_RS10850	BCU33_RS10845	BCU33_RS10835
GCF_002872865.1	Scaffold	Vibrio lentus strain 10N.286.45.E9	Marine, seawater	Gammaproteobacteria	Vibrionaceae	Vibrio	BCU36_RS15255	+	-	BCU36_RS16650	BCU36_RS16645	BCU36_RS16655	BCU36_RS16660	BCU36_RS16665	BCU36_RS16670	BCU36_RS16685
GCF_002874235.1	Scaffold	Vibrio lentus strain 10N.286.46.A10	Marine, seawater	Gammaproteobacteria	Vibrionaceae	Vibrio	BCU40_RS10425, BCU40_RS03885	+	-	BCU40_RS14355	BCU40_RS14350	BCU40_RS14360	BCU40_RS14365	BCU40_RS14370	BCU40_RS14375	BCU40_RS14385
GCF_002874275.1	Scaffold	Vibrio lentus strain 10N.286.46.B8	Marine, seawater	Gammaproteobacteria	Vibrionaceae	Vibrio	BCU45_RS06745, BCU45_RS02105	+	-	BCU45_RS22770	BCU45_RS22775	BCU45_RS22765	BCU45_RS22760	BCU45_RS22755	BCU45_RS22750	BCU45_RS22740
GCF_002873075.1	Scaffold	Vibrio lentus strain 10N.286.46.E8	Marine, seawater	Gammaproteobacteria	Vibrionaceae	Vibrio	BCU51_RS05815	+	-	BCU51_RS14000	BCU51_RS14005	BCU51_RS13995	BCU51_RS13990	BCU51_RS13985	BCU51_RS13980	BCU51_RS13970
GCF_002873115.1	Scaffold	Vibrio lentus strain 10N.286.48.A2	Marine, seawater	Gammaproteobacteria	Vibrionaceae	Vibrio	BCU53_RS13255	+	-	BCU53_RS10545	BCU53_RS10550	CU53_RS10540	BCU53_RS10535	BCU53_RS10530	BCU53_RS10525	BCU53_RS10510
GCF_002874305.1	Scaffold	Vibrio lentus strain 10N.286.48.A4	Marine, seawater	Gammaproteobacteria	Vibrionaceae	Vibrio	BCU54_RS19170, BCU54_RS12440, BCU54_RS19175	+	-	BCU54_RS20180	BCU54_RS20175	BCU54_RS20185	BCU54_RS20190	BCU54_RS20195	BCU54_RS20200	BCU54_RS20215
GCF_002873185.1	Scaffold	Vibrio lentus strain 10N.286.48.A9	Marine, seawater	Gammaproteobacteria	Vibrionaceae	Vibrio	BCU56_RS14075	+	-	BCU56_RS05615	BCU56_RS05620	BCU56_RS05610	BCU56_RS05605	BCU56_RS05600	BCU56_RS05595	BCU56_RS05580
GCF_002874435.1	Scaffold	Vibrio lentus strain 10N.286.49.C5	Marine, seawater	Gammaproteobacteria	Vibrionaceae	Vibrio	BCU71_RS15120, BCU71_RS25505	+	-	BCU71_RS06840	BCU71_RS06835	BCU71_RS06845	BCU71_RS06850	BCU71_RS06855	BCU71_RS06860	BCU71_RS06870
GCF_002874445.1	Scaffold	Vibrio lentus strain 10N.286.49.F11	Marine, seawater	Gammaproteobacteria	Vibrionaceae	Vibrio	BCU76_RS18490, BCU76_RS09470, BCU76_RS18495	+	-	BCU76_RS04765	BCU76_RS04770	BCU76_RS04760	BCU76_RS04755	BCU76_RS04750	BCU76_RS04745	BCU76_RS04730
GCF_002873475.1	Scaffold	Vibrio lentus strain 10N.286.51.A1	Marine, seawater	Gammaproteobacteria	Vibrionaceae	Vibrio	BCU78_RS01965, BCU78_RS00810	+	-	BCU78_RS03950	BCU78_RS03945	BCU78_RS03955	BCU78_RS03960	BCU78_RS03965	BCU78_RS03970	BCU78_RS03985
GCF_002874485.1	Scaffold	Vibrio lentus strain 10N.286.51.B9	Marine, seawater	Gammaproteobacteria	Vibrionaceae	Vibrio	BCU85_RS05615, BCU85_RS21575, BCU85_RS05610	+	-	BCU85_RS22660	BCU85_RS22665	BCU85_RS22655	BCU85_RS22650	BCU85_RS22645	BCU85_RS22640	BCU85_RS22630
GCF_002873555.1	Scaffold	Vibrio lentus strain 10N.286.51.C2	Marine, seawater	Gammaproteobacteria	Vibrionaceae	Vibrio	BCU86_RS23240	+	-	BCU86_RS08495	BCU86_RS08500	BCU86_RS08490	BCU86_RS08485	BCU86_RS08480	BCU86_RS08475	BCU86_RS08460
GCF_002874555.1	Scaffold	Vibrio lentus strain 10N.286.52.E10	Marine, seawater	Gammaproteobacteria	Vibrionaceae	Vibrio	BCU96_RS03555, BCU96_RS14425, BCU96_RS03560	+	-	BCU96_RS15890	BCU96_RS15895	BCU96_RS15885	BCU96_RS15880	BCU96_RS15875	BCU96_RS15870	BCU96_RS15855
GCF_002873755.1	Scaffold	Vibrio lentus strain 10N.286.54.A1	Marine, seawater	Gammaproteobacteria	Vibrionaceae	Vibrio	BCV01_RS25510, BCV01_RS19545, BCV01_RS25515	+	-	BCV01_RS23785	BCV01_RS23780	BCV01_RS23790	BCV01_RS23795	BCV01_RS23800	BCV01_RS23805	BCV01_RS23815
GCF_002874685.1	Scaffold	Vibrio lentus strain 10N.286.54.B1	Marine, seawater	Gammaproteobacteria	Vibrionaceae	Vibrio	BCV06_RS21125, BCV06_RS17605, BCV06_RS21120	+	-	BCV06_RS13295	BCV06_RS13300	BCV06_RS13290	BCV06_RS13285	BCV06_RS13280	BCV06_RS13275	BCV06_RS13265
GCF_002873875.1	Scaffold	Vibrio lentus strain 10N.286.54.E1	Marine, seawater	Gammaproteobacteria	Vibrionaceae	Vibrio	BCV11_RS08300, BCV11_RS02725, BCV11_RS08305	+	-	BCV11_RS16635	BCV11_RS16640	BCV11_RS16630	BCV11_RS16625	BCV11_RS16620	BCV11_RS16615	BCV11_RS16605
GCF_002873895.1	Scaffold	Vibrio lentus strain 10N.286.54.E7	Marine, seawater	Gammaproteobacteria	Vibrionaceae	Vibrio	BCV16_RS15780, BCV16_RS18910, BCV16_RS15775	+	-	BCV16_RS10370	BCV16_RS10365	BCV16_RS10375	BCV16_RS10380	BCV16_RS10385	BCV16_RS10390	BCV16_RS10400
GCF_002874865.1	Scaffold	Vibrio lentus strain 10N.286.54.F7	Marine, seawater	Gammaproteobacteria	Vibrionaceae	Vibrio	BCV22_RS17500, BCV22_RS04430, BCV22_RS17505	+	-	BCV22_RS18920	BCV22_RS18915	BCV22_RS18925	BCV22_RS18930	BCV22_RS18935	BCV22_RS18940	BCV22_RS18950
GCF_002874085.1	Scaffold	Vibrio lentus strain 10N.286.55.C12	Marine, seawater	Gammaproteobacteria	Vibrionaceae	Vibrio	BCV33_RS22175, BCV33_RS06280, BCV33_RS22180	+	-	BCV33_RS16350|	BCV33_RS16355	BCV33_RS16345	BCV33_RS16340	BCV33_RS16335	BCV33_RS16330	BCV33_RS16315
GCF_002872535.1	Scaffold	Vibrio lentus strain 10N.286.55.E1	Marine, seawater	Gammaproteobacteria	Vibrionaceae	Vibrio	BCV38_RS11085, BCV38_RS21725, BCV38_RS11090	+	-	BCV38_RS02440	BCV38_RS02445	BCV38_RS02435	BCV38_RS02430|	BCV38_RS02425	BCV38_RS02420|	BCV38_RS02410
GCF_000426765.1	Scaffold	Vibrio litoralis DSM 17657	Marine, seawater	Gammaproteobacteria	Vibrionaceae	Vibrio	K358_RS0115655	+	-	K358_RS0102500	K358_RS0102495	K358_RS0102490	K358_RS0102485	K358_RS0102480	-	-
GCF_004349325.1	Contig	Vibrio owensii strain BR345	Marine, sediment	Gammaproteobacteria	Vibrionaceae	Vibrio	E1100_RS13500, E1100_RS18305	+	-	E1100_RS00990	E1100_RS00985	E1100_RS00995	E1100_RS01000	E1100_RS01005	E1100_RS01010	E1100_RS01025
GCF_000286955.2	Scaffold	Vibrio rumoiensis 1S-45	Marine, seawater	Gammaproteobacteria	Vibrionaceae	Vibrio	A1QC_RS03730	+	-	A1QC_RS04615	A1QC_RS04620	A1QC_RS04625	A1QC_RS04630	A1QC_RS04635	A1QC_RS04640	-
GCF_000808555.1	Contig	Vibrio sinaloensis strain AD032	Maine, coastal seawater	Gammaproteobacteria	Vibrionaceae	Vibrio	RJ46_RS19875, RJ46_RS02015	+	-	RJ46_RS06255	RJ46_RS06250	RJ46_RS06260	RJ46_RS06265	RJ46_RS06270	RJ46_RS06275	RJ46_RS06285
GCF_000808535.1	Contig	Vibrio sinaloensis strain AD048	Maine, coastal seawater	Gammaproteobacteria	Vibrionaceae	Vibrio	RJ47_RS05850	+	-	RJ47_RS04795	RJ47_RS04800	RJ47_RS04790	RJ47_RS04785	RJ47_RS04780	RJ47_RS04775	RJ47_RS04765
GCF_000775725.1	Contig	Vibrio sinaloensis strain T08	Marine, seawater	Gammaproteobacteria	Vibrionaceae	Vibrio	NM06_RS11610, NM06_RS04985	+	-	NM06_RS03310	NM06_RS03305	NM06_RS03315	NM06_RS03320	NM06_RS03325	NM06_RS03330	NM06_RS03340
GCF_000816475.1	Contig	Vibrio sinaloensis strain T47	Marine, seawater	Gammaproteobacteria	Vibrionaceae	Vibrio	SE23_RS15810	+	-	SE23_RS07190	SE23_RS07195	SE23_RS07185	SE23_RS07180	SE23_RS07175	SE23_RS07170	SE23_RS07160
GCF_001974565.1	Scaffold	Vibrio sp. 10N.222.47.A9	Marine, seawater	Gammaproteobacteria	Vibrionaceae	Vibrio	BH582_RS06840, BH582_RS03100	+	-	BH582_RS02070	BH582_RS02075	BH582_RS02065	BH582_RS02060	BH582_RS02055	BH582_RS02050	BH582_RS02040
GCF_002875385.1	Scaffold	Vibrio sp. 10N.222.52.B12	Marine, seawater	Gammaproteobacteria	Vibrionaceae	Vibrio	BCT11_RS19480, BCT11_RS20960	+	-	BCT11_RS24260	BCT11_RS24265	BCT11_RS24255	BCT11_RS24250	BCT11_RS24245	BCT11_RS24240	BCT11_RS24225
GCF_002875555.1	Scaffold	Vibrio sp. 10N.261.45.A1	Marine, seawater	Gammaproteobacteria	Vibrionaceae	Vibrio	BCT22_RS03990, BCT22_RS09820	+	-	BCT22_RS26455	BCT22_RS26450	BCT22_RS26460	BCT22_RS26465	BCT22_RS26470	BCT22_RS26475	BCT22_RS26485
GCF_002875605.1	Scaffold	Vibrio sp. 10N.261.45.A6	Marine, seawater	Gammaproteobacteria	Vibrionaceae	Vibrio	BCT25_RS18175, BCT25_RS12935	+	-	BCT25_RS07885	BCT25_RS07890	BCT25_RS07880	BCT25_RS07875	BCT25_RS07870	BCT25_RS07865	BCT25_RS07855
GCF_001974575.1	Scaffold	Vibrio sp. 10N.261.45.E1	Marine, seawater	Gammaproteobacteria	Vibrionaceae	Vibrio	BH584_RS03665, BH584_RS08615	+	-	BH584_RS00275	BH584_RS00270	BH584_RS00280	BH584_RS00285	BH584_RS00290	BH584_RS00295	BH584_RS00305
GCF_002875685.1	Scaffold	Vibrio sp. 10N.261.45.E11	Marine, seawater	Gammaproteobacteria	Vibrionaceae	Vibrio	BCT32_RS04285, BCT32_RS06365	+	-	BCT32_RS00655	BCT32_RS00660	BCT32_RS00650	BCT32_RS00645	BCT32_RS00640	BCT32_RS00635	BCT32_RS00625
GCF_002875705.1	Scaffold	Vibrio sp. 10N.261.45.E2	Marine, seawater	Gammaproteobacteria	Vibrionaceae	Vibrio	BCT34_RS02555, BCT34_RS13120	+	-	BCT34_RS20980	BCT34_RS20975	BCT34_RS20985	BCT34_RS20990	BCT34_RS20995	BCT34_RS21000	BCT34_RS21010
GCF_002875885.1	Scaffold	Vibrio sp. 10N.261.46.E8	Marine, seawater	Gammaproteobacteria	Vibrionaceae	Vibrio	BCT46_RS03450, BCT46_RS12720	+	-	BCT46_RS11310	BCT46_RS11305	BCT46_RS11315	BCT46_RS11320	BCT46_RS11325	BCT46_RS11330	BCT46_RS11340
GCF_002875905.1	Scaffold	Vibrio sp. 10N.261.46.F12	Marine, seawater	Gammaproteobacteria	Vibrionaceae	Vibrio	BCT48_RS16110, BCT48_RS04935	+	-	BCT48_RS13890	BCT48_RS13885	BCT48_RS13895	BCT48_RS13900	BCT48_RS13905	BCT48_RS13910	BCT48_RS13920
GCF_002877155.1	Scaffold	Vibrio sp. 10N.261.52.E5	Marine, seawater	Gammaproteobacteria	Vibrionaceae	Vibrio	BCT92_RS16680, BCT92_RS02240	+	-	BCT92_RS20230	BCT92_RS20235	BCT92_RS20225	BCT92_RS20220	BCT92_RS20215	BCT92_RS20210	BCT92_RS20200
GCF_002877245.1	Scaffold	Vibrio sp. 10N.261.54.C3	Marine, seawater	Gammaproteobacteria	Vibrionaceae	Vibrio	BCU05_RS05575, BCU05_RS12570	+	-	BCU05_RS18215	BCU05_RS18210	BCU05_RS18220	BCU05_RS18225	BCU05_RS18230	BCU05_RS18235	-
GCF_003050105.1	Contig	Vibrio sp. 10N.286.45.A3	Marine, seawater	Gammaproteobacteria	Vibrionaceae	Vibrio	CWO17_RS18030, CWO17_RS10110	+	-	CWO17_RS03950	CWO17_RS03945	CWO17_RS03955	CWO17_RS03960	CWO17_RS03965	CWO17_RS03970	CWO17_RS03985
GCF_002873045.1	Scaffold	Vibrio sp. 10N.286.46.E10	Marine, seawater	Gammaproteobacteria	Vibrionaceae	Vibrio	BCU50_RS15645, BCU50_RS10055	+	-	BCU50_RS06780	BCU50_RS06775	BCU50_RS06785	BCU50_RS06790|	BCU50_RS06795	BCU50_RS06800	BCU50_RS06815
GCF_003050085.1	Contig	Vibrio sp. 10N.286.48.B8	Marine, seawater	Gammaproteobacteria	Vibrionaceae	Vibrio	CWO08_RS11345, CWO08_RS05890	+	-	CWO08_RS02295	CWO08_RS02300	CWO08_RS02290	CWO08_RS02285	CWO08_RS02280	CWO08_RS02275	CWO08_RS02260
GCF_003050065.1	Contig	Vibrio sp. 10N.286.51.C3	Marine, seawater	Gammaproteobacteria	Vibrionaceae	Vibrio	CWO27_RS18420, CWO27_RS13860	+	-	CWO27_RS03595	CWO27_RS03600	CWO27_RS03590	CWO27_RS03585	CWO27_RS03580	CWO27_RS03575	CWO27_RS03560
GCF_002872555.1	Scaffold	Vibrio sp. 10N.286.55.E10	Marine, seawater	Gammaproteobacteria	Vibrionaceae	Vibrio	BCV39_RS19375, BCV39_RS04135	+	-	BCV39_RS17455	BCV39_RS17450	BCV39_RS17460	BCV39_RS17465	BCV39_RS17470	BCV39_RS17475	BCV39_RS17490
GCF_003185995.1	Contig	Vibrio sp. 11986-1-5	Marine, beach sand	Gammaproteobacteria	Vibrionaceae	Vibrio	DMC15_RS05070	+	-	DMC15_RS02910	DMC15_RS02905	DMC15_RS02915	DMC15_RS02920	DMC15_RS02925	DMC15_RS02930	DMC15_RS02940
GCF_021728355.1	Contig	Vibrio sp. A2-1	Marine, shrimp	Gammaproteobacteria	Vibrionaceae	Vibrio	L3V33_12845	+	-	L3V33_05905	L3V33_05910	L3V33_05900	L3V33_05895	L3V33_05890	L3V33_05885	L3V33_05875
GCF_004551525.1	Contig	Vibrio sp. BEI176	Marine, seawater	Gammaproteobacteria	Vibrionaceae	Vibrio	ELS82_RS01860, ELS82_RS20370	+	-	ELS82_RS07190	ELS82_RS07195	ELS82_RS07185	ELS82_RS07180	ELS82_RS07175	ELS82_RS07170	ELS82_RS07160
GCF_021728075.1	Contig	Vibrio sp. D54	Marine, algae	Gammaproteobacteria	Vibrionaceae	Vibrio	L3V37_00215	+	-	L3V37_06640	L3V37_06635	L3V37_06645	L3V37_06650	L3V37_06655	L3V37_06660	L3V37_06670
GCF_900382755.1	Contig	Vibrio sp. Evd11	Marine, coral	Gammaproteobacteria	Vibrionaceae	Vibrio	ED652_RS15460, ED652_RS08065, ED652_RS15455	+	-	ED652_RS02085	ED652_RS02080	ED652_RS02090	ED652_RS02095	ED652_RS02100	ED652_RS02105	ED652_RS02120
GCF_900382745.1	Contig	Vibrio sp. Evh13	Marine, coral	Gammaproteobacteria	Vibrionaceae	Vibrio	ED640_RS08985	+	-	ED640_RS02250	ED640_RS02245	ED640_RS02255	ED640_RS02260	ED640_RS02265	ED640_RS02270	ED640_RS02280
GCF_021728015.1	Contig	Vibrio sp. G-C-1	Marine, shrimp	Gammaproteobacteria	Vibrionaceae	Vibrio	L3V36_02160	+	-	L3V36_03675	L3V36_03680	L3V36_03670	L3V36_03665	L3V36_03660	L3V36_03655	L3V36_03645
GCF_021728315.1	Contig	Vibrio sp. L5-1	Marine, algae	Gammaproteobacteria	Vibrionaceae	Vibrio	L3V35_07760	+	-	L3V35_04630	L3V35_04635	L3V35_04625	L3V35_04620	L3V35_04615	L3V35_04610	L3V35_04600
GCF_021727995.1	Contig	Vibrio sp. L3-7	Marine, algae	Gammaproteobacteria	Vibrionaceae	Vibrio	L3V34_00240	+	-	L3V34_15855	L3V34_15860	L3V34_15850	L3V34_15845	L3V34_15840	L3V34_15835	L3V34_15820
GCF_005281835.1	Scaffold	Vibrio sp. TP187	Marine, seawater	Gammaproteobacteria	Vibrionaceae	Vibrio	ELZ11_RS05485, ELZ11_RS07685	+	-	ELZ11_RS09215	ELZ11_RS09210	ELZ11_RS09205	ELZ11_RS09200	-	ELZ11_RS09195	-
GCF_003050585.1	Contig	Vibrio sp. ZF 223	Marine, seawater	Gammaproteobacteria	Vibrionaceae	Vibrio	CWO13_RS11300, CWO13_RS17050	+	-	CWO13_RS02855	CWO13_RS02860	CWO13_RS02850	CWO13_RS02845	CWO13_RS02840	CWO13_RS02835	CWO13_RS02820
GCF_001691235.1	Scaffold	Vibrio sp. ZF57	Marine, seawater	Gammaproteobacteria	Vibrionaceae	Vibrio	A6D97_RS08700	+	-	A6D97_RS12155	A6D97_RS12160	A6D97_RS12150	A6D97_RS12145	-	A6D97_RS12135	A6D97_RS12125
GCF_000272105.2	Scaffold	Vibrio splendidus 12E03	Marine, seawater	Gammaproteobacteria	Vibrionaceae	Vibrio	A142_RS20930, A142_RS09365	+	-	A142_RS00450	A142_RS00455	A142_RS00445	A142_RS00440	A142_RS00435	A142_RS00430	A142_RS00420
GCF_000256485.1	Contig	Vibrio splendidus 12F01	Marine, seawater	Gammaproteobacteria	Vibrionaceae	Vibrio	OC9_RS0121630, OC9_RS0114970, OC9_RS0121635	+	-	OC9_RS0113570	OC9_RS0113565	OC9_RS0113575	OC9_RS0113580	OC9_RS0113585	OC9_RS0113590	OC9_RS0113600
GCF_000272305.2	Scaffold	Vibrio splendidus 1S-124	Marine, seawater	Gammaproteobacteria	Vibrionaceae	Vibrio	A150_RS09690, A150_RS21205	+	-	A150_RS11325	A150_RS11320	A150_RS11330	A150_RS11335	A150_RS11340	A150_RS11345	A150_RS11355
GCF_000272245.2	Scaffold	Vibrio splendidus 5S-101	Marine, seawater	Gammaproteobacteria	Vibrionaceae	Vibrio	A145_RS20990, A145_RS04850	+	-	A145_RS07410	A145_RS07405	A145_RS07415	A145_RS07420	A145_RS07425	A145_RS07430	A145_RS07440
GCF_000272265.2	Scaffold	Vibrio splendidus FF-500	Marine, seawater	Gammaproteobacteria	Vibrionaceae	Vibrio	A146_RS19175, A146_RS11980, A146_RS19170	+	-	A146_RS14720	A146_RS14725	A146_RS14715	A146_RS14710	A146_RS14705	A146_RS14700	A146_RS14690
GCF_000272325.2	Scaffold	Vibrio splendidus FF-6	Marine, seawater	Gammaproteobacteria	Vibrionaceae	Vibrio	A147_RS00585, A147_RS09720	+	-	A147_RS03370	A147_RS03375	A147_RS03365	A147_RS03360	A147_RS03355	A147_RS03350	A147_RS03340
GCF_002875005.1	Scaffold	Vibrio splendidus strain 10N.222.45.C6	Marine, seawater	Gammaproteobacteria	Vibrionaceae	Vibrio	BCS83_RS06845, BCS83_RS07570	+	-	BCS83_RS05840	BCS83_RS05835	BCS83_RS05845	BCS83_RS05850	BCS83_RS05855	BCS83_RS05860	BCS83_RS05870
GCF_002875065.1	Scaffold	Vibrio splendidus strain 10N.222.46.A6	Marine, seawater	Gammaproteobacteria	Vibrionaceae	Vibrio	BCS85_RS18720, BCS85_RS03575	+	-	BCS85_RS10600	BCS85_RS10595	BCS85_RS10605	BCS85_RS10610	BCS85_RS10615	BCS85_RS10620	BCS85_RS10630
GCF_002875045.1	Scaffold	Vibrio splendidus strain 10N.222.46.B1	Marine, seawater	Gammaproteobacteria	Vibrionaceae	Vibrio	BCS86_RS05255, BCS86_RS20950	+	-	BCS86_RS02095	BCS86_RS020100	BCS86_RS02090	BCS86_RS02085	BCS86_RS02080	BCS86_RS02075	BCS86_RS02065
GCF_002875095.1	Scaffold	Vibrio splendidus strain 10N.222.46.B6	Marine, seawater	Gammaproteobacteria	Vibrionaceae	Vibrio	BCS87_RS20905, BCS87_RS19080	+	-	BCS87_RS21075	BCS87_RS21070	BCS87_RS21080	BCS87_RS21085	BCS87_RS21090	BCS87_RS21095	BCS87_RS21105
GCF_002876465.1	Scaffold	Vibrio splendidus strain 10N.222.46.C2	Marine, seawater	Gammaproteobacteria	Vibrionaceae	Vibrio	BCS88_RS07815, BCS88_RS10200	+	-	BCS88_RS09605	BCS88_RS09610	BCS88_RS09600	BCS88_RS09595	BCS88_RS09590	BCS88_RS09585	BCS88_RS09575
GCF_002875085.1	Scaffold	Vibrio splendidus strain 10N.222.46.E1	Marine, seawater	Gammaproteobacteria	Vibrionaceae	Vibrio	BCS89_RS18945, BCS89_RS19965	+	-	BCS89_RS17990	BCS89_RS17985	BCS89_RS17995	BCS89_RS18000	BCS89_RS18005	BCS89_RS18010	BCS89_RS18020
GCF_002875225.1	Scaffold	Vibrio splendidus strain 10N.222.49.C7	Marine, seawater	Gammaproteobacteria	Vibrionaceae	Vibrio	BCS97_RS22560, BCS97_RS09875	+	-	BCS97_RS10790	BCS97_RS10785	BCS97_RS10795	BCS97_RS10800	BCS97_RS10805	BCS97_RS10810	BCS97_RS10820
GCF_002875305.1	Scaffold	Vibrio splendidus strain 10N.222.51.B4	Marine, seawater	Gammaproteobacteria	Vibrionaceae	Vibrio	BCT03_RS24360, BCT03_RS14220	+	-	BCT03_RS03840	BCT03_RS03835	BCT03_RS03845	BCT03_RS03850	BCT03_RS03855	BCT03_RS03860	BCT03_RS03870
GCF_002875345.1	Scaffold	Vibrio splendidus strain 10N.222.51.F8	Marine, seawater	Gammaproteobacteria	Vibrionaceae	Vibrio	BCT08_RS02785, BCT08_RS07810	+	-	BCT08_RS09780	BCT08_RS09775	BCT08_RS09785	BCT08_RS09790	BCT08_RS09795	BCT08_RS09800	BCT08_RS09810
GCF_002875395.1	Scaffold	Vibrio splendidus strain 10N.222.51.F9	Marine, seawater	Gammaproteobacteria	Vibrionaceae	Vibrio	BCT09_RS16715, BCT09_RS01740	+	-	BCT09_RS08770	BCT09_RS08775	BCT09_RS08765	BCT09_RS08760	BCT09_RS08755	BCT09_RS08750	BCT09_RS08740
GCF_002876565.1	Scaffold	Vibrio splendidus strain 10N.222.52.A7	Marine, seawater	Gammaproteobacteria	Vibrionaceae	Vibrio	BCT10_RS12005, BCT10_RS02610	+	-	BCT10_RS16605	BCT10_RS16610	BCT10_RS16600	BCT10_RS16595	BCT10_RS16590	BCT10_RS16585	BCT10_RS16575
GCF_002876645.1	Scaffold	Vibrio splendidus strain 10N.222.52.F3	Marine, seawater	Gammaproteobacteria	Vibrionaceae	Vibrio	BCT15_RS11365, BCT15_RS05125	+	-	BCT15_RS14490	BCT15_RS14485	BCT15_RS14495	BCT15_RS14500	BCT15_RS14505	BCT15_RS14510	BCT15_RS14520
GCF_002875495.1	Scaffold	Vibrio splendidus strain 10N.222.54.F7	Marine, seawater	Gammaproteobacteria	Vibrionaceae	Vibrio	BCT19_RS05530, BCT19_RS10895	+	-	BCT19_RS24700	BCT19_RS24695	BCT19_RS24705	BCT19_RS24710	BCT19_RS24715	BCT19_RS24720	BCT19_RS24730
GCF_002875585.1	Scaffold	Vibrio splendidus strain 10N.261.45.A2	Marine, seawater	Gammaproteobacteria	Vibrionaceae	Vibrio	BCT24_RS01245, BCT24_RS04775	+	-	BCT24_RS22550	BCT24_RS22545	BCT24_RS22555	BCT24_RS22560	BCT24_RS22565	BCT24_RS22570	BCT24_RS22580
GCF_002876825.1	Scaffold	Vibrio splendidus strain 10N.261.46.E9	Marine, seawater	Gammaproteobacteria	Vibrionaceae	Vibrio	BCT47_RS25800, BCT47_RS17470	+	-	BCT47_RS22350	BCT47_RS22355	BCT47_RS22345	BCT47_RS22340	BCT47_RS22335	BCT47_RS22330	BCT47_RS22320
GCF_002876045.1	Scaffold	Vibrio splendidus strain 10N.261.48.B7	Marine, seawater	Gammaproteobacteria	Vibrionaceae	Vibrio	BCT55_RS10865, BCT55_RS05295	+	-	BCT55_RS03230	BCT55_RS03225	BCT55_RS03235	BCT55_RS03240	BCT55_RS03245	BCT55_RS03250	BCT55_RS03260
GCF_002876905.1	Scaffold	Vibrio splendidus strain 10N.261.49.A1	Marine, seawater	Gammaproteobacteria	Vibrionaceae	Vibrio	BCT62_RS18255, BCT62_RS25615, BCT62_RS18260	+	-	BCT62_RS04705	BCT62_RS04700	BCT62_RS04710	BCT62_RS04715	BCT62_RS04720	BCT62_RS04725	BCT62_RS04735
GCF_002876945.1	Scaffold	Vibrio splendidus strain 10N.261.49.C11	Marine, seawater	Gammaproteobacteria	Vibrionaceae	Vibrio	BCT65_RS07745, BCT65_RS13500	+	-	BCT65_RS12410	BCT65_RS12405	BCT65_RS12415	BCT65_RS12420	BCT65_RS12425	BCT65_RS12430	BCT65_RS12440
GCF_002877195.1	Scaffold	Vibrio splendidus strain 10N.261.52.F2	Marine, seawater	Gammaproteobacteria	Vibrionaceae	Vibrio	BCT96_RS06685	+	-	BCT96_RS02205	BCT96_RS02200	BCT96_RS02210	BCT96_RS02215	BCT96_RS02220	BCT96_RS02225	BCT96_RS02240
GCF_002877225.1	Scaffold	Vibrio splendidus strain 10N.261.54.A1	Marine, seawater	Gammaproteobacteria	Vibrionaceae	Vibrio	BCU01_RS07420, BCU01_RS19995	+	-	BCU01_RS05510	BCU01_RS05505	BCU01_RS05515	BCU01_RS05520	BCU01_RS05525	BCU01_RS05530	BCU01_RS05540
GCF_002877315.1	Scaffold	Vibrio splendidus strain 10N.261.54.E12	Marine, seawater	Gammaproteobacteria	Vibrionaceae	Vibrio	BCU08_RS16555, BCU08_RS00425	+	-	BCU08_RS04140	BCU08_RS04145	BCU08_RS04135	BCU08_RS04130	BCU08_RS04125	BCU08_RS04120	BCU08_RS04110
GCF_002878595.1	Scaffold	Vibrio splendidus strain 10N.261.55.E11	Marine, seawater	Gammaproteobacteria	Vibrionaceae	Vibrio	BCU17_RS16420, BCU17_RS07825	+	-	BCU17_RS09880	BCU17_RS09875	BCU17_RS09885	BCU17_RS09890	BCU17_RS09895	BCU17_RS09900	BCU17_RS09910
GCF_002874335.1	Scaffold	Vibrio splendidus strain 10N.286.46.C9	Marine, seawater	Gammaproteobacteria	Vibrionaceae	Vibrio	BCU48_RS14940, BCU48_RS12340	+	-	BCU48_RS19625	BCU48_RS19620	BCU48_RS19630	BCU48_RS19635	BCU48_RS19640	BCU48_RS19645	BCU48_RS19655
GCF_002878555.1	Scaffold	Vibrio splendidus strain 10N.286.48.F2	Marine, seawater	Gammaproteobacteria	Vibrionaceae	Vibrio	BCU61_RS09065, BCU61_RS20490, BCU61_RS09060	+	-	BCU61_RS20580	BCU61_RS20575	BCU61_RS20585	BCU61_RS20590	BCU61_RS20595	BCU61_RS20600	BCU61_RS20610
GCF_002873455.1	Scaffold	Vibrio splendidus strain 10N.286.49.F1	Marine, seawater	Gammaproteobacteria	Vibrionaceae	Vibrio	BCU75_RS15500, BCU75_RS07770	+	-	BCU75_RS10905	BCU75_RS10900	BCU75_RS10910	BCU75_RS10915	BCU75_RS10920	BCU75_RS10925	BCU75_RS10935
GCF_002873645.1	Scaffold	Vibrio splendidus strain 10N.286.52.B4	Marine, seawater	Gammaproteobacteria	Vibrionaceae	Vibrio	BCU89_RS15895, BCU89_RS23720	+	-	BCU89_RS05450|	BCU89_RS05455	BCU89_RS05445	BCU89_RS05440	BCU89_RS05435	BCU89_RS05430	BCU89_RS05420
GCF_002873735.1	Scaffold	Vibrio splendidus strain 10N.286.52.F10	Marine, seawater	Gammaproteobacteria	Vibrionaceae	Vibrio	BCU98_RS06615, BCU98_RS09900, BCU98_RS06610	+	-	BCU98_RS16955	BCU98_RS16960	BCU98_RS16950	BCU98_RS16945	BCU98_RS16940	BCU98_RS16935|	BCU98_RS16925
GCF_002874795.1	Scaffold	Vibrio splendidus strain 10N.286.54.F3	Marine, seawater	Gammaproteobacteria	Vibrionaceae	Vibrio	BCV19_RS24010, BCV19_RS00050	+	-	BCV19_RS02430	BCV19_RS02435	BCV19_RS02425	BCV19_RS02420	BCV19_RS02415	BCV19_RS02410	-
GCF_002700025.1	Scaffold	Vibrio splendidus strain 1A01	Marine, coastal ocean surface water	Gammaproteobacteria	Vibrionaceae	Vibrio	CSB62_RS18980, CSB62_RS16360, CSB62_RS18975	+	-	SB62_RS11525	CSB62_RS11520	CSB62_RS11530	CSB62_RS11535	CSB62_RS11540	CSB62_RS11540	CSB62_RS11560
GCF_003050045.1	Contig	Vibrio splendidus strain 1F_55	Marine, seawater	Gammaproteobacteria	Vibrionaceae	Vibrio	CWO36_RS12120, CWO36_RS00350	+	-	CWO36_RS05610	CWO36_RS05605	CWO36_RS05615	CWO36_RS05620	CWO36_RS05625	CWO36_RS05630	CWO36_RS05640
GCF_003050505.1	Contig	Vibrio splendidus strain 1S_113	Marine, seawater	Gammaproteobacteria	Vibrionaceae	Vibrio	CWO14_RS17380, CWO14_RS03620	+	-	CWO14_RS05380	CWO14_RS05375	CWO14_RS05385	CWO14_RS05390	CWO14_RS05395	CWO14_RS05400	CWO14_RS05410
GCF_003050025.1	Contig	Vibrio splendidus strain 1S_129	Marine, seawater	Gammaproteobacteria	Vibrionaceae	Vibrio	CWO29_RS07525, CWO29_RS10835	+	-	CWO29_RS06870	CWO29_RS06865	CWO29_RS06875	CWO29_RS06880	CWO29_RS06885	CWO29_RS06890	CWO29_RS06900
GCF_003050485.1	Contig	Vibrio splendidus strain 1S_14	Marine, seawater	Gammaproteobacteria	Vibrionaceae	Vibrio	CWO34_RS10375, CWO34_RS13555	+	-	CWO34_RS05265	CWO34_RS05260	CWO34_RS05270	CWO34_RS05275	CWO34_RS05280	CWO34_RS05285	CWO34_RS05295
GCF_003050545.1	Contig	Vibrio splendidus strain 1S_146	Marine, seawater	Gammaproteobacteria	Vibrionaceae	Vibrio	CWO33_RS06225, CWO33_RS16235	+	-	CWO33_RS03235	CWO33_RS03230	CWO33_RS03240	CWO33_RS03245	CWO33_RS03250	CWO33_RS03255	CWO33_RS03265
GCF_003050465.1	Scaffold	Vibrio splendidus strain 1S_296	Marine, seawater	Gammaproteobacteria	Vibrionaceae	Vibrio	CWO03_RS01035, CWO03_RS21335	+	-	CWO03_RS03070	CWO03_RS03075	CWO03_RS03065	CWO03_RS03060	CWO03_RS03055	CWO03_RS03050	CWO03_RS03040
GCF_003050405.1	Contig	Vibrio splendidus strain 5S_122	Marine, seawater	Gammaproteobacteria	Vibrionaceae	Vibrio	CWO28_RS08405, CWO28_RS07585	+	-	CWO28_RS10470	CWO28_RS10475	CWO28_RS10465	CWO28_RS10460	CWO28_RS10455	CWO28_RS10450	CWO28_RS10440
GCF_003050445.1	Contig	Vibrio splendidus strain 5S_210	Marine, seawater	Gammaproteobacteria	Vibrionaceae	Vibrio	CWO06_RS08020, CWO06_RS14515	+	-	CWO06_RS12470	CWO06_RS12465	CWO06_RS12475	CWO06_RS12480	CWO06_RS12485	CWO06_RS12490	CWO06_RS12500
GCF_003050345.1	Contig	Vibrio splendidus strain 5S_226	Marine, seawater	Gammaproteobacteria	Vibrionaceae	Vibrio	CWO02_RS05475, CWO02_RS07730	+	-	CWO02_RS03940	CWO02_RS03945	CWO02_RS03935	CWO02_RS03930	CWO02_RS03925	CWO02_RS03920	CWO02_RS03910
GCF_003050425.1	Contig	Vibrio splendidus strain 5S_238	Marine, seawater	Gammaproteobacteria	Vibrionaceae	Vibrio	CWO00_RS02565, CWO00_RS05510	+	-	CWO00_RS12165	CWO00_RS12160	CWO00_RS12170	CWO00_RS12175	CWO00_RS12180	CWO00_RS12185	CWO00_RS12195
GCF_003050385.1	Contig	Vibrio splendidus strain 5S_245	Marine, seawater	Gammaproteobacteria	Vibrionaceae	Vibrio	CWO04_RS02505, CWO04_RS04030	+	-	CWO04_RS16595	CWO04_RS16600	CWO04_RS16590	CWO04_RS16585	CWO04_RS16580	CWO04_RS16575	CWO04_RS16565
GCF_003050315.1	Contig	Vibrio splendidus strain 5S_272	Marine, seawater	Gammaproteobacteria	Vibrionaceae	Vibrio	CWO10_RS05140, CWO10_RS09885	+	-	CWO10_RS06845	CWO10_RS06850	CWO10_RS06840	CWO10_RS06835	CWO10_RS06830	CWO10_RS06825	CWO10_RS06815
GCF_003050355.1	Contig	Vibrio splendidus strain 5S_279	Marine, seawater	Gammaproteobacteria	Vibrionaceae	Vibrio	CWO01_RS00250, CWO01_RS07685	+	-	CWO01_RS03865	CWO01_RS03860	CWO01_RS03870	CWO01_RS03875	CWO01_RS03880	CWO01_RS03885	CWO01_RS03895
GCF_003050285.1	Contig	Vibrio splendidus strain 5S_283	Marine, seawater	Gammaproteobacteria	Vibrionaceae	Vibrio	CWO05_RS06950, CWO05_RS12695	+	-	CWO05_RS01860	CWO05_RS01865	CWO05_RS01855	CWO05_RS01850	CWO05_RS01845	CWO05_RS01840	CWO05_RS01830
GCF_003050255.1	Contig	Vibrio splendidus strain 5S_57	Marine, seawater	Gammaproteobacteria	Vibrionaceae	Vibrio	CWO31_RS12765, CWO31_RS18240	+	-	CWO31_RS04195	CWO31_RS04190	CWO31_RS04200	CWO31_RS04205	CWO31_RS04210	CWO31_RS04215	CWO31_RS04225
GCF_003050305.1	Contig	Vibrio splendidus strain FF_139	Marine, seawater	Gammaproteobacteria	Vibrionaceae	Vibrio	CWO23_RS21650, CWO23_RS04290	+	-	CWO23_RS02800	CWO23_RS02805	CWO23_RS02795	CWO23_RS02790	CWO23_RS02785	CWO23_RS02780	CWO23_RS02770
GCF_003049965.1	Contig	Vibrio splendidus strain FF_144	Marine, seawater	Gammaproteobacteria	Vibrionaceae	Vibrio	CWO07_RS15335, CWO07_RS18755	+	-	CWO07_RS05995	CWO07_RS06000	CWO07_RS05990	CWO07_RS05985	CWO07_RS05980	CWO07_RS05975	CWO07_RS05965
GCF_001558055.1	Contig	Vibrio splendidus strain MARa	Maine, coastal seawater	Gammaproteobacteria	Vibrionaceae	Vibrio	ATB71_RS04065, ATB71_RS02725, ATB71_RS04070	+	-	ATB71_RS07120	ATB71_RS07115	ATB71_RS07125	ATB71_RS07130	ATB71_RS07135	ATB71_RS07140	ATB71_RS07150
GCF_001557875.1	Contig	Vibrio splendidus strain MOR1	Maine, coastal seawater	Gammaproteobacteria	Vibrionaceae	Vibrio	ATB74_RS06980, ATB74_RS09530	+	-	ATB74_RS01640	ATB74_RS01635	ATB74_RS01645	ATB74_RS01650	ATB74_RS01655	ATB74_RS01660	ATB74_RS01675
GCF_001557765.1	Contig	Vibrio splendidus strain MOR2	Maine, coastal seawater	Gammaproteobacteria	Vibrionaceae	Vibrio	ATB75_RS07290, ATB75_RS08715	+	-	ATB75_RS02500	ATB75_RS02505	ATB75_RS02495	ATB75_RS02490	ATB75_RS02485	ATB75_RS02480	ATB75_RS02465
GCF_002954555.1	Scaffold	Vibrio splendidus strain ORI231	Marine, seawater	Gammaproteobacteria	Vibrionaceae	Vibrio	BTO12_RS00585, BTO12_RS11805	+	-	BTO12_RS17050	BTO12_RS17055	BTO12_RS17045	BTO12_RS17040	BTO12_RS17035	BTO12_RS17030	BTO12_RS17020
GCF_003049865.1	Contig	Vibrio splendidus strain ZF_41	Marine, seawater	Gammaproteobacteria	Vibrionaceae	Vibrio	CWN84_RS18520, CWN84_RS09565	+	-	CWN84_RS00800	CWN84_RS00805	CWN84_RS00795	CWN84_RS00790	CWN84_RS00785	CWN84_RS00780	CWN84_RS00770
GCF_003049945.1	Contig	Vibrio splendidus strain ZS_107	Marine, seawater	Gammaproteobacteria	Vibrionaceae	Vibrio	CWN99_RS05960, CWN99_RS15985	+	-	CWN99_RS04315	CWN99_RS04310	CWN99_RS04320	CWN99_RS04325	CWN99_RS04330	CWN99_RS04335	CWN99_RS04345
GCF_003050005.1	Contig	Vibrio splendidus strain ZS_117	Marine, seawater	Gammaproteobacteria	Vibrionaceae	Vibrio	CWN98_RS03555, CWN98_RS06350	+	-	CWN98_RS07875	CWN98_RS07880	CWN98_RS07870	CWN98_RS07865	CWN98_RS07860	CWN98_RS07855	CWN98_RS07845
GCF_003049975.1	Contig	Vibrio splendidus strain ZS_138	Marine, seawater	Gammaproteobacteria	Vibrionaceae	Vibrio	CWN96_RS06010, CWN96_RS04095	+	-	CWN96_RS01580	CWN96_RS01585	CWN96_RS01575	CWN96_RS01570	CWN96_RS01565	CWN96_RS01560	CWN96_RS01550
GCF_003050225.1	Contig	Vibrio splendidus strain ZS_173	Marine, seawater	Gammaproteobacteria	Vibrionaceae	Vibrio	CWN95_RS08680, CWN95_RS12620	+	-	CWN95_RS02445	CWN95_RS02450	CWN95_RS02440	CWN95_RS02435	CWN95_RS02430	CWN95_RS02425	CWN95_RS02415
GCF_003050245.1	Contig	Vibrio splendidus strain ZS_181	Marine, seawater	Gammaproteobacteria	Vibrionaceae	Vibrio	CWN92_RS14185, CWN92_RS00560	+	-	CWN92_RS02650	CWN92_RS02645	CWN92_RS02655	CWN92_RS02660	CWN92_RS02665	CWN92_RS02670	CWN92_RS02680
GCF_003049905.1	Contig	Vibrio splendidus strain ZS_183	Marine, seawater	Gammaproteobacteria	Vibrionaceae	Vibrio	CWN94_RS07875, CWN94_RS16720	+	-	CWN94_RS10195	CWN94_RS10190	CWN94_RS10200	CWN94_RS10205	CWN94_RS10210	CWN94_RS10215	CWN94_RS10225
GCF_003049855.1	Contig	Vibrio splendidus strain ZS_185	Marine, seawater	Gammaproteobacteria	Vibrionaceae	Vibrio	CWN93_RS09860, CWN93_RS11175	+	-	CWN93_RS00900	CWN93_RS00905	CWN93_RS00895	CWN93_RS00890	CWN93_RS00885	CWN93_RS00880	CWN93_RS00870
GCF_003050205.1	Contig	Vibrio splendidus strain ZS_198	Marine, seawater	Gammaproteobacteria	Vibrionaceae	Vibrio	CWN88_RS09180, CWN88_RS05905	+	-	CWN88_RS00970	CWN88_RS00965	CWN88_RS00975	CWN88_RS00980	CWN88_RS00985	CWN88_RS00990	CWN88_RS01000
GCF_003050165.1	Contig	Vibrio splendidus strain ZS_2	Marine, seawater	Gammaproteobacteria	Vibrionaceae	Vibrio	CWN87_RS08085, CWN87_RS06380	+	-	CWN87_RS07535	CWN87_RS07530	CWN87_RS07540	CWN87_RS07545	CWN87_RS07550	CWN87_RS07555	CWN87_RS07565
GCF_003050145.1	Contig	Vibrio splendidus strain ZS_211	Marine, seawater	Gammaproteobacteria	Vibrionaceae	Vibrio	CWN83_RS18085, CWN83_RS18085, CWN83_RS00350, CWN83_RS18090	+	-	CWN83_RS11710	CWN83_RS11705	CWN83_RS11715	CWN83_RS11720	CWN83_RS11725	CWN83_RS11730	CWN83_RS11740
GCF_003049925.1	Contig	Vibrio splendidus strain ZS_213	Marine, seawater	Gammaproteobacteria	Vibrionaceae	Vibrio	CWN81_RS09455, CWN81_RS00800	+	-	CWN81_RS03390	CWN81_RS03395	CWN81_RS03385	CWN81_RS03380	CWN81_RS03375	CWN81_RS03370	CWN81_RS03360
GCF_003049845.1	Contig	Vibrio splendidus strain ZS_58	Marine, seawater	Gammaproteobacteria	Vibrionaceae	Vibrio	CWN82_RS16305, CWN82_RS04545	+	-	CWN82_RS10400	CWN82_RS10405	CWN82_RS10395	CWN82_RS10390	CWN82_RS10385	CWN82_RS10380	CWN82_RS10370
GCF_003050175.1	Contig	Vibrio splendidus strain ZS_82	Marine, seawater	Gammaproteobacteria	Vibrionaceae	Vibrio	CWN86_RS14785, CWN86_RS16680	+	-	CWN86_RS00475	CWN86_RS00480	CWN86_RS00470	CWN86_RS00465	CWN86_RS00460	CWN86_RS00455	CWN86_RS00445
GCF_003050125.1	Contig	Vibrio splendidus strain ZS_90	Marine, seawater	Gammaproteobacteria	Vibrionaceae	Vibrio	CWN85_RS18120, CWN85_RS17015	+	-	CWN85_RS01905	CWN85_RS01900	CWN85_RS01910	CWN85_RS01915	CWN85_RS01920	CWN85_RS01925	CWN85_RS01935
GCF_000272125.2	Scaffold	Vibrio splendidus ZF-90	Marine, seawater	Gammaproteobacteria	Vibrionaceae	Vibrio	A144_RS12185, A144_RS03340	+	-	A144_RS02930	A144_RS02935	A144_RS02925	A144_RS02920	A144_RS02915	A144_RS02910	A144_RS02900
GCF_000272225.2	Scaffold	Vibrio splendidus ZS-139	Marine, seawater	Gammaproteobacteria	Vibrionaceae	Vibrio	A143_RS08455, A143_RS10545	+	-	_A143_RS21165	A143_RS21160	A143_RS21170	A143_RS21175	A143_RS21180	A143_RS21185	A143_RS21195
GCF_000272445.2	Scaffold	Vibrio tasmaniensis ZS-17	Marine, seawater	Gammaproteobacteria	Vibrionaceae	Vibrio	A165_RS10575, A165_RS23195	+	-	A165_RS20285	A165_RS20290	A165_RS20280	A165_RS20275	A165_RS20270	A165_RS20265	A165_RS20250
GCF_000783325.1	Contig	Vibrio variabilis strain T01	Marine, seawater	Gammaproteobacteria	Vibrionaceae	Vibrio	NL53_RS07180	+	-	NL53_RS01745	NL53_RS01750	NL53_RS01740	NL53_RS01735	NL53_RS01730	NL53_RS01725	NL53_RS01715
GCF_000959775.1	Contig	Vibrio vulnificus strain CG64	Marine, seawater	Gammaproteobacteria	Vibrionaceae	Vibrio	WG94_RS14465	+	-	WG94_RS01795	WG94_RS01790	WG94_RS01800	WG94_RS01805	-	-	WG94_RS01815
GCF_003258485.1	Contig	Vibrio vulnificus strain CICESE-316	Marine, oyster	Gammaproteobacteria	Vibrionaceae	Vibrio	DOT35_RS05330	+	-	DOT35_RS02030	DOT35_RS02025	DOT35_RS02035	DOT35_RS02040	DOT35_RS02045	-	DOT35_RS02050
GCF_003258475.1	Contig	Vibrio vulnificus strain CICESE-325	Marine, oyster	Gammaproteobacteria	Vibrionaceae	Vibrio	DOT36_RS09525	+	-	DOT36_RS02415	DOT36_RS02410	DOT36_RS02420	DOT36_RS02425	DOT36_RS02430	-	DOT36_RS02435
GCF_000959755.1	Contig	Vibrio vulnificus strain NV1	Marine, seawater	Gammaproteobacteria	Vibrionaceae	Vibrio	WG96_RS06880	+	-	WG96_RS09615	WG96_RS09610	WG96_RS09620	WG96_RS09625	WG96_RS09630	-	WG96_RS09635
GCF_000960125.1	Contig	Vibrio vulnificus strain NV22	Marine, seawater	Gammaproteobacteria	Vibrionaceae	Vibrio	WH00_RS11525	+	-	WH00_RS18250	WH00_RS18245	WH00_RS18255	WH00_RS18260	WH00_RS18265	-	WH00_RS18270
GCF_002903365.1	Contig	Vibrio vulnificus strain PD-2-51	Marine, seawater	Gammaproteobacteria	Vibrionaceae	Vibrio	CRN30_RS12465	+	-	CRN30_RS01065	CRN30_RS01070	CRN30_RS01060	CRN30_RS01055	CRN30_RS01050	-	CRN30_RS01045
GCF_000959745.1	Contig	Vibrio vulnificus strain SC9613	Marine, crab	Gammaproteobacteria	Vibrionaceae	Vibrio	WG98_RS20845	+	-	WG98_RS07790	WG98_RS07795	WG98_RS07785	WG98_RS07780	WG98_RS07775	-	WG98_RS07770
GCF_000967055.1	Contig	Vibrio vulnificus strain SC9629	Marine, seafood	Gammaproteobacteria	Vibrionaceae	Vibrio	WQ63_RS14460	+	-	WQ63_RS18735	WQ63_RS18740	WQ63_RS18730	WQ63_RS18725	-	-	WQ63_RS18715
GCF_000959825.1	Contig	Vibrio vulnificus strain SC9729	Marine, seawater	Gammaproteobacteria	Vibrionaceae	Vibrio	WH01_RS08900	+	-	WH01_RS06215	WH01_RS06220	WH01_RS06210	WH01_RS06205	WH01_RS06200	-	-
GCF_000959765.1	Contig	Vibrio vulnificus strain SC9740	Marine, seawater	Gammaproteobacteria	Vibrionaceae	Vibrio	WH02_RS18290	+	-	WH02_RS09175	WH02_RS09170	WH02_RS09180	WH02_RS09185	-	-	WH02_RS09195
GCF_000959835.1	Contig	Vibrio vulnificus strain SC9761	Marine, oyster	Gammaproteobacteria	Vibrionaceae	Vibrio	WG99_RS10450	+	-	WG99_RS07405	WG99_RS07410	WG99_RS07400	WG99_RS07395	WG99_RS07390	-	WG99_RS07385
GCF_000959845.1	Contig	Vibrio vulnificus strain SC9794	Maine, tidal mudflat	Gammaproteobacteria	Vibrionaceae	Vibrio	WG97_RS13475	+	-	WG97_RS09235	WG97_RS09240	WG97_RS09230	WG97_RS09225	WG97_RS09220	-	WG97_RS09215
GCF_002073095.1	Contig	Vibrio vulnificus strain VN-0101	Marine, seawater	Gammaproteobacteria	Vibrionaceae	Vibrio	XM75_RS15275	+	-	XM75_RS19865	XM75_RS19870	XM75_RS19860	XM75_RS19855	XM75_RS19850	-	XM75_RS19845
GCF_002073105.1	Contig	Vibrio vulnificus strain VN-0104	Marine, seawater	Gammaproteobacteria	Vibrionaceae	Vibrio	XM76_RS15340	+	-	XM76_RS19825	XM76_RS19830	XM76_RS19820	XM76_RS19815	XM76_RS19810	-	XM76_RS19805
GCF_002073055.1	Contig	Vibrio vulnificus strain VN-0206	Marine, seawater	Gammaproteobacteria	Vibrionaceae	Vibrio	XM72_RS16715	+	-	XM72_RS21515	XM72_RS21520	XM72_RS21510	XM72_RS21505	XM72_RS21500	-	XM72_RS21495
GCF_002150885.1	Contig	Vibrio vulnificus strain VN-0208	Marine, seawater	Gammaproteobacteria	Vibrionaceae	Vibrio	XM73_RS22425	+	-	XM73_RS19710	XM73_RS19715	XM73_RS19705	XM73_RS19700	XM73_RS19695	-	XM73_RS19690
GCF_000272345.2	Scaffold	Vibrio splendidus 1F-157	Marine, seawater	Gammaproteobacteria	Vibrionaceae	Vibrio	A148_RS04045	+	-	A148_RS07805	A148_RS07800	A148_RS07810	A148_RS07815	A148_RS07820	A148_RS07825	A148_RS07835
GCF_003605645.1	Contig	Vibrio sp. BEI233	Marine, seawater	Gammaproteobacteria	Vibrionaceae	Vibrio	DZ860_RS04500	+	-	DZ860_RS05545	DZ860_RS05540	DZ860_RS05535	DZ860_RS05530	DZ860_RS05525	-	-
GCF_003726935.1	Complete Genome	Vibrio mediterranei strain 117-T6	Marine, seawater	Gammaproteobacteria	Vibrionaceae	Vibrio	ECB94_RS23255	+	-	ECB94_RS23530	ECB94_RS23525	ECB94_RS23535	ECB94_RS23540	ECB94_RS23545	ECB94_RS23550	ECB94_RS23560
GCF_003970385.1	Contig	Vibrio sp. BEI207	Marine, seawater	Gammaproteobacteria	Vibrionaceae	Vibrio	EJ063_RS05540	+	-	EJ063_RS03375	EJ063_RS03380	EJ063_RS03370	EJ063_RS03365	EJ063_RS03360	EJ063_RS03355	EJ063_RS03345
GCF_000950005.1	Contig	Photobacterium angustum strain ATCC 25915	Marine, seawater	Gammaproteobacteria	Vibrionaceae	Photobacterium	UB33_RS15565	+	-	UB33_RS13545	UB33_RS13550	UB33_RS13540	UB33_RS13535	-	UB33_RS13530	-
GCF_000950255.1	Contig	Photobacterium angustum strain ATCC 33975	Marine, seawater	Gammaproteobacteria	Vibrionaceae	Photobacterium	UB39_RS13115	+	-	UB39_RS16190	UB39_RS16195	UB39_RS16185	UB39_RS16180	-	UB39_RS16175	UB39_RS16170
GCF_000950015.1	Contig	Photobacterium angustum strain ATCC 33977	Marine, seawater	Gammaproteobacteria	Vibrionaceae	Photobacterium	UB35_RS08875	+	-	UB35_RS12645	UB35_RS12650	UB35_RS12640	UB35_RS12635	-	UB35_RS12630	UB35_RS12625
GCF_002954615.1	Scaffold	Photobacterium angustum strain LC1-200	Marine, seawater	Gammaproteobacteria	Vibrionaceae	Photobacterium	BTO08_RS17255	+	-	BTO08_RS05095	BTO08_RS05090	BTO08_RS05100	BTO08_RS05105		BTO08_RS05110	BTO08_RS05115
GCF_000808615.1	Contig	Photobacterium gaetbulicola strain AD005a	Maine, coastal seawater	Gammaproteobacteria	Vibrionaceae	Photobacterium	RJ45_RS05835	+	-	RJ45_RS23495	RJ45_RS23490	RJ45_RS23485	RJ45_RS23480	RJ45_RS23475	RJ45_RS23470	-
GCF_003025515.1	Contig	Photobacterium gaetbulicola strain DSM 26887	Marine, tidal flat sediment	Gammaproteobacteria	Vibrionaceae	Photobacterium	C9J03_RS01825	+	-	C9J03_RS25060	C9J03_RS25065	C9J03_RS25070	C9J03_RS25075	C9J03_RS25080	C9J03_RS25085	-
GCF_003025595.1	Contig	Photobacterium ganghwense strain JCM 12487	Marine, seawater	Gammaproteobacteria	Vibrionaceae	Photobacterium	C9I92_RS11730, C9I92_RS18345	+	-	C9I92_RS12735	C9I92_RS12740	C9I92_RS12745	C9I92_RS12750	C9I92_RS12755	C9I92_RS12760	-
GCF_003025555.1	Contig	Photobacterium lutimaris strain JCM 13586	Marine, tidal flat sediment	Gammaproteobacteria	Vibrionaceae	Photobacterium	C9I99_RS13745	+	-	C9I99_RS09375	C9I99_RS09380	C9I99_RS09385	C9I99_RS09390	C9I99_RS09395	C9I99_RS09400	-
GCF_003026495.1	Contig	Photobacterium sanctipauli strain DSM 100436	Marine, coral	Gammaproteobacteria	Vibrionaceae	Photobacterium	C9I98_RS15895, C9I98_RS16620, C9I98_RS16615	+	-	C9I98_RS18955	C9I98_RS18960	C9I98_RS18965	C9I98_RS18970	C9I98_RS18975	C9I98_RS18980	-
GCF_003026165.1	Contig	Photobacterium sp. GB-1	Marine, seawater	Gammaproteobacteria	Vibrionaceae	Photobacterium	C9J45_RS12065	+	-	C9J45_RS06990	C9J45_RS06995	C9J45_RS06985	C9J45_RS06980	-	C9J45_RS06975	C9J45_RS06970
GCF_003026075.1	Contig	Photobacterium sp. GB-210	Marine, seawater	Gammaproteobacteria	Vibrionaceae	Photobacterium	C9J38_RS10350	+	-	C9J38_RS17795	C9J38_RS17790	C9J38_RS17800	C9J38_RS17805	-	C9J38_RS17810	C9J38_RS17815
GCF_003026175.1	Contig	Photobacterium sp. GB-27	Marine, seawater	Gammaproteobacteria	Vibrionaceae	Photobacterium	C9J44_RS04640	+	-	C9J44_RS08400	C9J44_RS08405	C9J44_RS08395	C9J44_RS08390	-	C9J44_RS08385	C9J44_RS08380
GCF_003026155.1	Contig	Photobacterium sp. GB-3	Marine, seawater	Gammaproteobacteria	Vibrionaceae	Photobacterium	C9J43_RS07945	+	-	C9J43_RS18520	C9J43_RS18525	C9J43_RS18515	C9J43_RS18510	-	C9J43_RS18505	C9J43_RS18500
GCF_003026135.1	Contig	Photobacterium sp. GB-36	Marine, seawater	Gammaproteobacteria	Vibrionaceae	Photobacterium	C9J46_RS07865	+	-	C9J46_RS08705	C9J46_RS08700	C9J46_RS08710	C9J46_RS08715	-	C9J46_RS08720	C9J46_RS08725
GCF_003026755.1	Contig	Photobacterium sp. GB-50	Marine, seawater	Gammaproteobacteria	Vibrionaceae	Photobacterium	C9J41_RS07925	+	-	C9J41_RS12265	C9J41_RS12270	C9J41_RS12260	C9J41_RS12255	-	C9J41_RS12250	C9J41_RS12245
GCF_003026105.1	Contig	Photobacterium sp. GB-56	Marine, seawater	Gammaproteobacteria	Vibrionaceae	Photobacterium	C9J42_RS12580	+	-	C9J42_RS07950	C9J42_RS07955	C9J42_RS07945	C9J42_RS07940	-	C9J42_RS07935	C9J42_RS07930
GCF_003026095.1	Contig	Photobacterium sp. GB-72	Marine, seawater	Gammaproteobacteria	Vibrionaceae	Photobacterium	C9J40_RS10995	+	-	C9J40_RS18765	C9J40_RS18770	C9J40_RS18760	C9J40_RS18755	-	C9J40_RS18750	C9J40_RS18745
GCF_000286855.2	Scaffold	Enterovibrio norvegicus FF-162	Marine, seawater	Gammaproteobacteria	Vibrionaceae	Enterovibrio	A1OQ_RS20840, A1OQ_RS14845	+	-	A1OQ_RS03315	A1OQ_RS03310	A1OQ_RS03305	A1OQ_RS03300	-	A1OQ_RS03295	-
GCF_000286835.2	Scaffold	Enterovibrio norvegicus FF-33	Marine, seawater	Gammaproteobacteria	Vibrionaceae	Enterovibrio	A1OO_RS21785, A1OO_RS16590	+	-	A1OO_RS05650	A1OO_RS05655	A1OO_RS05660	A1OO_RS05665	-	A1OO_RS05670	-
GCF_000264435.2	Scaffold	Enterovibrio norvegicus FF-454	Marine, seawater	Gammaproteobacteria	Vibrionaceae	Enterovibrio	A1OK_RS09480	+	-	A1OK_RS12290	A1OK_RS12285	A1OK_RS12280	A1OK_RS12275	-	A1OK_RS12270	-
GCF_000832015.1	Scaffold	Gilvimarinus agarilyticus strain JEA5	Maine, surface seawater	Gammaproteobacteria	Cellvibrionaceae	Gilvimarinus	SD69_RS01965, SD69_RS08530, SD69_RS18270, SD69_RS13875	+	-	SD69_RS01095	SD69_RS01100	SD69_RS01105	SD69_RS01110	SD69_RS01115	-	SD69_RS01090
GCF_000377745.1	Scaffold	Gilvimarinus chinensis DSM 19667	Maine, coastal seawater	Gammaproteobacteria	Cellvibrionaceae	Gilvimarinus	D568_RS19295	+	-	D568_RS0100560	D568_RS0100565	D568_RS0100570	D568_RS0100575	D568_RS0100580	-	D568_RS0100555
GCF_001187555.1	Scaffold	Gilvimarinus polysaccharolyticus strain YN3	Maine, coastal seaweed	Gammaproteobacteria	Cellvibrionaceae	Gilvimarinus	GILYN3_RS00490, GILYN3_RS04240	+	-	GILYN3_RS12420	GILYN3_RS12415	GILYN3_RS12410	GILYN3_RS12405	GILYN3_RS12400	-	GILYN3_RS12425
GCF_003259155.1	Contig	Marinimicrobium sp. SW121	Marine, seawater	Gammaproteobacteria	Cellvibrionaceae	Marinimicrobium	DKW72_RS13645	+	DKW72_RS13485	DKW72_RS13500	DKW72_RS13505	DKW72_RS13510	DKW72_RS13515	DKW72_RS13520	-	DKW72_RS13495
GCF_000708675.1	Contig	Microbulbifer sp. HZ11	Marine, seawater	Gammaproteobacteria	Microbulbiferaceae	Microbulbifer	AU11_RS17810	+	-	AU11_RS10230	AU11_RS10225	AU11_RS10220	AU11_RS10215	AU11_RS10210	-	AU11_RS10235
GCF_004369005.1	Scaffold	Rheinheimera aquimaris strain B26	Marine, deep-sea sediment	Gammaproteobacteria	Chromatiaceae	Rheinheimera	C1H65_RS03690	+	C1H65_RS08075	C1H65_RS08105	C1H65_RS08100	-	C1H65_RS08095	C1H65_RS08090	-	C1H65_RS08080
GCF_000377665.1	Scaffold	Halomonas zhanjiangensis DSM 21076	Marine, sea urchin	Gammaproteobacteria	Halomonadaceae	Halomonas	-	+	-	D467_RS0100920	D467_RS0100915	D467_RS0100910	D467_RS0100905	D467_RS0100895	-	-
GCF_000800185.1	Contig	Halomonas hydrothermalis strain MTCC 5445	Marine, seawater	Gammaproteobacteria	Halomonadaceae	Halomonas	-	+	-	PZ78_RS06495	PZ78_RS06500	PZ78_RS06505	PZ78_RS06510	PZ78_RS06515	-	-
GCF_000967645.1	Contig	Halomonas sp. S2151	Marine, sea snake	Gammaproteobacteria	Halomonadaceae	Halomonas	-	+	-	TW86_RS21880	TW86_RS21875	TW86_RS21870	TW86_RS21865	TW86_RS21860	-	-
GCF_003298795.1	Contig	Halomonas sulfidaeris strain SST4	Marine, deep marine sediment	Gammaproteobacteria	Halomonadaceae	Halomonas	-	+	-	DQ400_RS02870	DQ400_RS02875	DQ400_RS02880	DQ400_RS02885	DQ400_RS02890	-	-
GCF_004117855.1	Contig	Halomonas sp. 362.1	Marine, coral	Gammaproteobacteria	Halomonadaceae	Halomonas	-	+	-	D0901_RS15845	D0901_RS15840	D0901_RS15835	D0901_RS15830	D0901_RS15825	-	-
GCF_002216165.1	Chromosome	Halomonas sp. N3-2A	Marine, coastal sediment	Gammaproteobacteria	Halomonadaceae	Halomonas	-	+	-	CEK60_RS01805	CEK60_RS01800	CEK60_RS01795	CEK60_RS01790	CEK60_RS01785	-	-
GCF_002179555.1	Contig	Salinicola salarius strain 1A01339	Marine, marine sample	Gammaproteobacteria	Halomonadaceae	Salinicola	-	+	-	CCD76_RS11340	CCD76_RS11335	CCD76_RS11330	CCD76_RS11325	CCD76_RS11320	-	-
GCF_003206715.1	Scaffold	Salinicola peritrichatus strain JCM 18795	Marine, deep-sea sediment	Gammaproteobacteria	Halomonadaceae	Salinicola	-	+	-	DOM57_RS19620	DOM57_RS19625	DOM57_RS19630	DOM57_RS19635	DOM57_RS19640	-	-
GCF_003075035.1	Scaffold	Zobellella maritima strain 102-Py4	Marine, sediment	Gammaproteobacteria	Aeromonadaceae	Zobellella	-	+	-	DCS96_RS08515	DCS96_RS08520	DCS96_RS08525	DCS96_RS08530	DCS96_RS08535	DCS96_RS08540	-
a ‘+’ indicates that the ong gene cluster is found in the strain, and ‘-’ indicates that the gene is not found in the strain. Bacterial strains lacking the lpmo gene are shaded in green. For bacterial strains shown in bold, their chitin- and GlcNAc1A-degrading abilities were assayed in this study.
