# Supplementary material for: A pathway for chitin oxidation in marine bacteria
Source: Nat Commun. 2022 Oct 6;13:5899. doi: 10.1038/s41467-022-33566-5 (PMC9537276; doi:10.1038/s41467-022-33566-5)
Supplement: Supplementary file 5 — Supplementary Dataset 3 [file 41467_2022_33566_MOESM5_ESM.xlsx]

## Sheet: Terrestrial bacteria
Supplementary Data 3. Distribution of genes involved in the oxidative chitin utilization pathway in terrestrial bacterial strainsa.
RefSeq assembly accession	Assembly level	Strain	Ecosystem/Habitat	class	family	genus	lpmo	ong cluster	ongOT-1	ongC	ongR	ongB	ongD	ongIT	kdgK	ongA
GCF_000955785.1	Scaffold	Burkholderiaceae bacterium 16	Terrestrial, soil	Betaproteobacteria	Burkholderiaceae	Burkholderiaceae	-	+	-	UB46_RS24315	UB46_RS24310	UB46_RS24305	UB46_RS24300	-	UB46_RS24320	-
GCF_003693445.1	Contig	Aquitalea sp. MWU14-2217	Terrestrial, soil	Betaproteobacteria	Chromobacteriaceae	Aquitalea	-	+	-	EAY64_RS11910	EAY64_RS11920	EAY64_RS11925	EAY64_RS11930	-	EAY64_RS11935	-
GCF_005155025.1	Complete Genome	Aquitalea sp. THG-DN7.12	Terrestrial, Yongmun waterfall	Betaproteobacteria	Chromobacteriaceae	Aquitalea	-	+	-	FAZ30_RS01740	FAZ30_RS01750	FAZ30_RS01755	FAZ30_RS01760	-	FAZ30_RS01765	-
GCF_005048205.1	Contig	Chitiniphilus sp. HX-2-15	Terrestrial, soil	Betaproteobacteria	Chromobacteriaceae	Chitiniphilus	FAZ21_RS19440	+	-	FAZ21_RS15635	FAZ21_RS15640	FAZ21_RS15645	FAZ21_RS15650	-	FAZ21_RS15655	-
GCF_001808185.1	Complete Genome	Jeongeupia sp. USM3	Terrestrial, soil sample	Betaproteobacteria	Chromobacteriaceae	Jeongeupia	BJP62_RS05530	+	-	BJP62_RS08275	BJP62_RS08285	BJP62_RS08290	BJP62_RS08295	-	BJP62_RS08300	-
GCF_004322755.1	Complete Genome	Massilia albidiflava strain DSM 17472	Terrestrial, heavy-metal-polluted farm soil	Betaproteobacteria	Oxalobacteraceae	Massilia	-	+	-	EYF70_RS14555	EYF70_RS14560	EYF70_RS14565	EYF70_RS14515	-	-	EYF70_RS14520
GCF_002887595.1	Scaffold	Bowmanella denitrificans strain JL63	Terrestrial, shrimp farm	Gammaproteobacteria	Alteromonadaceae	Bowmanella	CSR04_RS17270	+	CSR04_RS05070	CSR04_RS05065	CSR04_RS05060	CSR04_RS05055	CSR04_RS05050	CSR04_RS05045	CSR04_RS05040	CSR04_RS05035
GCF_002591895.1	Contig	Lacimicrobium alkaliphilum strain X13M-12	Terrestrial, salt lake	Gammaproteobacteria	Alteromonadaceae	Lacimicrobium	CDA54_RS14985	+	CDA54_RS09655	CDA54_RS09650	CDA54_RS09645	CDA54_RS09640	CDA54_RS09635	CDA54_RS09630	CDA54_RS09625	CDA54_RS09620
GCF_001026985.1	Complete Genome	Pragia fontium strain 24613	Terrestrial, water pipe	Gammaproteobacteria	Budviciaceae	Pragia	-	+	-	CEG88_RS21990	CEG88_RS22025	CEG88_RS22000	CEG88_RS22005	CEG88_RS22010	-	-
GCF_004959795.1	Contig	Pragia fontium strain DSM 5563	Terrestrial, water pipes	Gammaproteobacteria	Budviciaceae	Pragia	-	+	-	FC772_RS06580	FC772_RS06625	FC772_RS06565	FC772_RS06570	FC772_RS06575	-	-
GCF_900638655.1	Complete Genome	Pragia fontium strain NCTC12284	Terrestrial, water	Gammaproteobacteria	Budviciaceae	Pragia	-	+	-	EL341_RS09255	EL341_RS09210	EL341_RS09270	EL341_RS09265	EL341_RS09260	-	-
GCF_900454805.1	Contig	Pragia fontium strain NCTC12285	Terrestrial, water	Gammaproteobacteria	Budviciaceae	Pragia	-	+	-	DX077_RS09130	DX077_RS09085	DX077_RS09145	DX077_RS09140	DX077_RS09135	-	-
GCF_002268635.1	Contig	Cellvibrio mixtus strain PSBB022	Terrestrial, Freshwater Pond	Gammaproteobacteria	Cellvibrionaceae	Cellvibrio	CBP51_RS10335	+	CBP51_RS13005	CBP51_RS12970	CBP51_RS12980	CBP51_RS12985	CBP51_RS12990	-	-	CBP51_RS12995
GCF_000263355.1	Scaffold	Cellvibrio sp. BR	Terrestrial, bovine rumen	Gammaproteobacteria	Cellvibrionaceae	Cellvibrio	O59_RS01645	+	O59_RS04055	O59_RS04020	O59_RS04030	O59_RS04035	O59_RS04040	-	-	O59_RS04045
GCF_002162135.1	Complete Genome	Cellvibrio sp. PSBB006	Terrestrial, Freshwater Pond	Gammaproteobacteria	Cellvibrionaceae	Cellvibrio	CBR65_RS01930, CBR65_RS01195	+	-	CBR65_RS17645	CBR65_RS17640	CBR65_RS17635	CBR65_RS17630	CBR65_RS17625	-	CBR65_RS17650
GCF_002007605.1	Complete Genome	Cellvibrio sp. PSBB023	Terrestrial, Freshwater Pond	Gammaproteobacteria	Cellvibrionaceae	Cellvibrio	B0D95_RS13810	+	B0D95_RS16775	B0D95_RS16740	B0D95_RS16750	B0D95_RS16755	B0D95_RS16760	-	-	B0D95_RS16765
GCF_001513785.1	Contig	Rheinheimera sp. EpRS3	Terrestrial, rhizospheric soil	Gammaproteobacteria	Chromatiaceae	Rheinheimera	AR688_RS16965	+	AR688_RS08590	AR688_RS08560	AR688_RS08565	-	AR688_RS08570	AR688_RS08575	-	AR688_RS08585
GCF_004005945.1	Contig	Rheinheimera sp. KYPC3	Terrestrial, water	Gammaproteobacteria	Chromatiaceae	Rheinheimera	EOE67_RS13000	+	-	EOE67_RS13920	EOE67_RS13915	EOE67_RS13910	EOE67_RS13905	EOE67_RS13900	-	EOE67_RS13895
GCF_000735355.1	Contig	Buttiauxella agrestis ATCC 33320	Terrestrial, soil	Gammaproteobacteria	Enterobacteriaceae	Buttiauxella	-	+	-	GBAG_RS04975	GBAG_RS05005	GBAG_RS04980	GBAG_RS04985	GBAG_RS04990	GBAG_RS04995	-
GCF_900446255.1	Contig	Buttiauxella agrestis strain NCTC12119	Terrestrial, drinking water	Gammaproteobacteria	Enterobacteriaceae	Buttiauxella	-	+	-	DY231_RS17205	DY231_RS17175	DY231_RS17200	DY231_RS17195	DY231_RS17190	-	-
GCF_000737905.1	Contig	Buttiauxella noackiae strain MCE	Terrestrial, lake	Gammaproteobacteria	Enterobacteriaceae	Buttiauxella	-	+	-	IX31_RS07700	IX31_RS07705	IX31_RS07695	IX31_RS07690	IX31_RS07685	-	-
GCF_003628475.1	Scaffold	Enterobacter sp. R1	Terrestrial, cellulolytic consortium obtained from decaying native forest soil	Gammaproteobacteria	Enterobacteriaceae	Enterobacter	-	+	-	D8M09_RS08710	D8M09_RS08680	D8M09_RS08705	D8M09_RS08700	D8M09_RS08695	-	-
GCF_000797655.1	Contig	Escherichia coli strain CVM N36401PS	Terrestrial, farm	Gammaproteobacteria	Enterobacteriaceae	Escherichia	-	+	-	PU51_RS04190	PU51_RS04210	PU51_RS04195	PU51_RS04200	PU51_RS04205	-	-
GCF_003443815.1	Complete Genome	Escherichia coli strain E308	Terrestrial, Broiler chicken farm	Gammaproteobacteria	Enterobacteriaceae	Escherichia	-	+	-	DQW89_RS21270	DQW89_RS21245	DQW89_RS21260	DQW89_RS21255	DQW89_RS21250	-	-
GCF_005046355.1	Scaffold	Escherichia coli strain FWSEC0057	Terrestrial, river water	Gammaproteobacteria	Enterobacteriaceae	Escherichia	-	+	-	C9Z07_RS02755	C9Z07_RS02730	C9Z07_RS02745	C9Z07_RS02740	C9Z07_RS02735	-	-
GCF_002324695.1	Contig	Escherichia coli strain KCJK4181	Terrestrial, soil	Gammaproteobacteria	Enterobacteriaceae	Escherichia	-	+	-	BBJ20_RS19425	BBJ20_RS19450	BBJ20_RS19435	BBJ20_RS19440	BBJ20_RS19445	-	-
GCF_002324775.1	Contig	Escherichia coli strain KCJK4201	Terrestrial, soil	Gammaproteobacteria	Enterobacteriaceae	Escherichia	-	+	-	BB538_RS14660	BB538_RS14685	BB538_RS14670	BB538_RS14675	BB538_RS14680	-	-
GCF_002230355.1	Contig	Escherichia coli strain MOD1-EC5450	Terrestrial, water	Gammaproteobacteria	Enterobacteriaceae	Escherichia	-	+	-	BEF83_RS24915	BEF83_RS24940	BEF83_RS24925	BEF83_RS24930	BEF83_RS24935	-	-
GCF_002229955.1	Contig	Escherichia coli strain MOD1-EC5469	Terrestrial, water	Gammaproteobacteria	Enterobacteriaceae	Escherichia	-	+	-	BEG37_RS25275	BEG37_RS25250	BEG37_RS25265	BEG37_RS25260	BEG37_RS25255	-	-
GCF_003358695.1	Scaffold	Escherichia coli strain SC332	Terrestrial, waterline	Gammaproteobacteria	Enterobacteriaceae	Escherichia	-	+	-	C4A01_RS09590	C4A01_RS09615	C4A01_RS09600	C4A01_RS09605	C4A01_RS09610	-	-
GCF_003358525.1	Scaffold	Escherichia coli strain SC338	Terrestrial, waterline	Gammaproteobacteria	Enterobacteriaceae	Escherichia	-	+	-	C4A07_RS17580	C4A07_RS17555	C4A07_RS17570	C4A07_RS17565	C4A07_RS17560	-	-
GCF_003358265.1	Contig	Escherichia coli strain SC353	Terrestrial, surface water	Gammaproteobacteria	Enterobacteriaceae	Escherichia	-	+	-	C4A22_RS18510	C4A22_RS18485	C4A22_RS18500	C4A22_RS18495	C4A22_RS18490	-	-
GCF_003357225.1	Scaffold	Escherichia coli strain SC401	Terrestrial, surface water	Gammaproteobacteria	Enterobacteriaceae	Escherichia	-	+	-	C4A70_RS18855	C4A70_RS18880	C4A70_RS18865	C4A70_RS18870	C4A70_RS18875	-	-
GCF_003145715.1	Scaffold	Escherichia coli strain Spr2013_WWKa_OUT_5	Terrestrial, wastewater outflow	Gammaproteobacteria	Enterobacteriaceae	Escherichia	-	+	-	B6180_RS27205	B6180_RS27180	B6180_RS27195	B6180_RS27190	B6180_RS27185	-	-
GCF_003145215.1	Scaffold	Escherichia coli strain Win2012_WWKa_NEU_19	Terrestrial, wastewater inflow	Gammaproteobacteria	Enterobacteriaceae	Escherichia	-	+	-	B6S15_RS22115	B6S15_RS22140	B6S15_RS22125	B6S15_RS22130	B6S15_RS22135	-	-
GCF_000191665.1	Chromosome	Escherichia fergusonii ECD227	Terrestrial, a healthy broiler chicken at farm	Gammaproteobacteria	Enterobacteriaceae	Escherichia	-	+	-	ECD227_RS07215	ECD227_RS07235	ECD227_RS07220	ECD227_RS07225	ECD227_RS07230	-	-
GCF_002965595.1	Contig	Escherichia sp. MOD1-EC4550	Terrestrial, soil	Gammaproteobacteria	Enterobacteriaceae	Escherichia	-	+	-	CQ994_RS16500	CQ994_RS16475	CQ994_RS16490	CQ994_RS16485	CQ994_RS16480	-	-
GCF_001974865.1	Contig	Klebsiella aerogenes strain B	Terrestrial, soil	Gammaproteobacteria	Enterobacteriaceae	Klebsiella	-	+	-	BW261_RS21420	BW261_RS21385	BW261_RS21410	BW261_RS21405	BW261_RS21400	-	-
GCF_002204605.1	Scaffold	Klebsiella aerogenes strain PX01	Terrestrial, soil	Gammaproteobacteria	Enterobacteriaceae	Klebsiella	-	+	-	CEG88_RS21990	CEG88_RS22025	CEG88_RS22000	CEG88_RS22005	CEG88_RS22010	-	-
GCF_004343645.1	Scaffold	Klebsiella grimontii strain 2017H2G1	Terrestrial, soil	Gammaproteobacteria	Enterobacteriaceae	Klebsiella	-	+	-	E0D83_RS21515	E0D83_RS21550	E0D83_RS21525	E0D83_RS21530	E0D83_RS21535	-	-
GCF_000633235.1	Contig	Klebsiella michiganensis H1g	Terrestrial, carnivorous plant Phytotelma	Gammaproteobacteria	Enterobacteriaceae	Klebsiella	U861_RS0116955	+	-	U861_RS0111375	U861_RS0111345	U861_RS0111370	U861_RS0111365	U861_RS0111360	-	-
GCF_002119875.1	Contig	Klebsiella michiganensis strain 3T412C	Terrestrial, soil	Gammaproteobacteria	Enterobacteriaceae	Klebsiella	BM280_RS27705	+	-	BM280_RS11640	BM280_RS11670	BM280_RS11645	BM280_RS11650	BM280_RS11655	-	-
GCF_004024205.1	Scaffold	Klebsiella michiganensis strain GEO_33_Up_A	Terrestrial, water	Gammaproteobacteria	Enterobacteriaceae	Klebsiella	DN619_RS01785	+	-	DN619_RS05885	DN619_RS05855	DN619_RS05880	DN619_RS05875	DN619_RS05870	-	-
GCF_004024445.1	Scaffold	Klebsiella michiganensis strain GEO_49_Down_A	Terrestrial, water	Gammaproteobacteria	Enterobacteriaceae	Klebsiella	DN614_RS07855	+	-	DN614_RS15555	DN614_RS15525	DN614_RS15550	DN614_RS15545	DN614_RS15540	-	-
GCF_000724525.1	Complete Genome	Klebsiella michiganensis strain M1	Terrestrial, soil	Gammaproteobacteria	Enterobacteriaceae	Klebsiella	HR38_RS07815	+	-	HR38_RS08600	HR38_RS08630	HR38_RS08605	HR38_RS08610	HR38_RS08615	HR38_RS08620	-
GCF_003590255.1	Contig	Klebsiella michiganensis strain XP-B1	Terrestrial, soil sample	Gammaproteobacteria	Enterobacteriaceae	Klebsiella	D6045_RS06045	+	-	D6045_RS21795	D6045_RS21825	D6045_RS21800	D6045_RS21805	D6045_RS21810	-	-
GCF_003416995.1	Contig	Klebsiella oxytoca strain SN1015-66	Terrestrial, river	Gammaproteobacteria	Enterobacteriaceae	Klebsiella	-	+	-	DDJ66_RS28910	DDJ66_RS28880	DDJ66_RS28905	DDJ66_RS28900	DDJ66_RS28895	-	-
GCF_000444855.2	Contig	Klebsiella pneumoniae EGD-HP19-C	Terrestrial, nitro-aromatics containing industrial waste water	Gammaproteobacteria	Enterobacteriaceae	Klebsiella	-	+	-	N035_RS234100	N035_RS234130	N035_RS234105	N035_RS234110	N035_RS234115	-	-
GCF_000409735.1	Contig	Klebsiella pneumoniae G5-2	Terrestrial, soil sample	Gammaproteobacteria	Enterobacteriaceae	Klebsiella	-	+	-	K689_RS0104125	K689_RS0104090	K689_RS0104115	K689_RS0104110	K689_RS0104105	-	-
GCF_002211665.1	Chromosome	Klebsiella pneumoniae isolate 704SK6	Terrestrial, wastewater	Gammaproteobacteria	Enterobacteriaceae	Klebsiella	-	+	-	CES89_RS06125	CES89_RS06160	CES89_RS06135	CES89_RS06140	CES89_RS06145	-	-
GCF_001968755.2	Scaffold	Klebsiella pneumoniae strain 148	Terrestrial, urban river	Gammaproteobacteria	Enterobacteriaceae	Klebsiella	-	+	-	A9Z49_RS12590	A9Z49_RS12625	A9Z49_RS12600	A9Z49_RS12605	A9Z49_RS12610	-	-
GCF_001968745.2	Scaffold	Klebsiella pneumoniae strain 196	Terrestrial, urban river	Gammaproteobacteria	Enterobacteriaceae	Klebsiella	-	+	-	A9Z47_RS20925	A9Z47_RS20960	A9Z47_RS20935	A9Z47_RS20940	A9Z47_RS20945	-	-
GCF_001876675.1	Contig	Klebsiella pneumoniae strain AWD5	Terrestrial, rhizosphere soil	Gammaproteobacteria	Enterobacteriaceae	Klebsiella	-	+	-	BA056_RS09520	BA056_RS09555	BA056_RS09530	BA056_RS09535	BA056_RS09540	-	-
GCF_003573715.1	Contig	Klebsiella pneumoniae strain C14_15_17sub	Terrestrial, water	Gammaproteobacteria	Enterobacteriaceae	Klebsiella	-	+	-	DZ885_RS23735	DZ885_RS23770	DZ885_RS23745	DZ885_RS23750	DZ885_RS23755	-	-
GCF_001557575.1	Scaffold	Klebsiella pneumoniae strain CQMUS2	Terrestrial, chromate-containing wastewater	Gammaproteobacteria	Enterobacteriaceae	Klebsiella	-	+	-	A7X62_RS00255	A7X62_RS00290	A7X62_RS00265	A7X62_RS00270	A7X62_RS00275	-	-
GCF_002250985.1	Scaffold	Klebsiella pneumoniae strain D3-2b-17	Terrestrial, river water	Gammaproteobacteria	Enterobacteriaceae	Klebsiella	-	+	-	CG021_RS06880	CG021_RS06845	CG021_RS06870	CG021_RS06865	CG021_RS06860	-	-
GCF_003573725.1	Contig	Klebsiella pneumoniae strain E13_14_10sub	Terrestrial, water	Gammaproteobacteria	Enterobacteriaceae	Klebsiella	-	+	-	DZ884_RS07005	DZ884_RS06970	DZ884_RS06995	DZ884_RS06990	DZ884_RS06985	-	-
GCF_900515695.1	Contig	Klebsiella pneumoniae strain EuSCAPE_IT278	Terrestrial, membrane bone implants	Gammaproteobacteria	Enterobacteriaceae	Klebsiella	-	+	-	D2T66_RS11940	D2T66_RS11975	D2T66_RS11950	D2T66_RS11955	D2T66_RS11960	-	-
GCF_900093445.1	Scaffold	Klebsiella pneumoniae strain F1-9-ERG1	Terrestrial, farm	Gammaproteobacteria	Enterobacteriaceae	Klebsiella	-	+	-	BC388_RS18225	BC388_RS18190	BC388_RS18215	BC388_RS18210	BC388_RS18205	-	-
GCF_900093455.1	Scaffold	Klebsiella pneumoniae strain F1-9-ERG2	Terrestrial, farm	Gammaproteobacteria	Enterobacteriaceae	Klebsiella	-	+	-	BC431_RS20080	BC431_RS20115	BC431_RS20090	BC431_RS20095	BC431_RS20100	-	-
GCF_004024285.1	Scaffold	Klebsiella pneumoniae strain GEO_28_Down_A	Terrestrial, water	Gammaproteobacteria	Enterobacteriaceae	Klebsiella	-	+	-	DN593_RS12525	DN593_RS12560	DN593_RS12535	DN593_RS12540	DN593_RS12545	-	-
GCF_004024275.1	Scaffold	Klebsiella pneumoniae strain GEO_28_Up_A	Terrestrial, water	Gammaproteobacteria	Enterobacteriaceae	Klebsiella	-	+	-	DN601_RS17820	DN601_RS17790	DN601_RS17815	DN601_RS17810	DN601_RS17805	-	-
GCF_004024015.1	Scaffold	Klebsiella pneumoniae strain GEO_49_Down_B	Terrestrial, water	Gammaproteobacteria	Enterobacteriaceae	Klebsiella	-	+	-	DN596_RS23620	DN596_RS23585	DN596_RS23610	DN596_RS23605	DN596_RS23600	-	-
GCF_004023985.1	Scaffold	Klebsiella pneumoniae strain GEO_49_Up_C	Terrestrial, water	Gammaproteobacteria	Enterobacteriaceae	Klebsiella	-	+	-	DN615_RS11485	DN615_RS11450	DN615_RS11475	DN615_RS11470	DN615_RS11465	-	-
GCF_004127885.1	Contig	Klebsiella pneumoniae strain GF20B	Terrestrial, commercial chicken farm	Gammaproteobacteria	Enterobacteriaceae	Klebsiella	-	+	-	DD568_RS20715	DD568_RS20680	DD568_RS20705	DD568_RS20700	DD568_RS20695	-	-
GCF_004127685.1	Contig	Klebsiella pneumoniae strain GF24B	Terrestrial, commercial chicken farm	Gammaproteobacteria	Enterobacteriaceae	Klebsiella	-	+	-	DD569_RS19925	DD569_RS19890	DD569_RS19915	DD569_RS19910	DD569_RS19905	-	-
GCF_002529065.1	Contig	Klebsiella pneumoniae strain IBL24	Terrestrial, water sample from urban lake	Gammaproteobacteria	Enterobacteriaceae	Klebsiella	-	+	-	CLD02_RS06835	CLD02_RS06870	CLD02_RS06845	CLD02_RS06850	CLD02_RS06855	-	-
GCF_001482345.1	Complete Genome	Klebsiella pneumoniae strain J1	Terrestrial, the activated sludge of Harbin Taiping wastewater treatment plant	Gammaproteobacteria	Enterobacteriaceae	Klebsiella	-	+	-	AU361_RS03005	AU361_RS02970	AU361_RS02995	AU361_RS02990	AU361_RS02985	AU361_RS02980	-
GCF_001746765.1	Contig	Klebsiella pneumoniae strain KP171	Terrestrial, urban river water	Gammaproteobacteria	Enterobacteriaceae	Klebsiella	-	+	-	BHU60_RS19080	BHU60_RS19115	BHU60_RS19090	BHU60_RS19095	BHU60_RS19100	-	-
GCF_003583155.1	Contig	Klebsiella pneumoniae strain KpWDA	Terrestrial, river water	Gammaproteobacteria	Enterobacteriaceae	Klebsiella	-	+	-	D1621_RS05860	D1621_RS05825	D1621_RS05850	D1621_RS05845	D1621_RS05840	-	-
GCF_003584045.1	Contig	Klebsiella pneumoniae strain KpWDB	Terrestrial, river water	Gammaproteobacteria	Enterobacteriaceae	Klebsiella	-	+	-	D1624_RS04100	D1624_RS04065	D1624_RS04090	D1624_RS04085	D1624_RS04080	-	-
GCF_003583145.1	Contig	Klebsiella pneumoniae strain KpWG	Terrestrial, river water	Gammaproteobacteria	Enterobacteriaceae	Klebsiella	-	+	-	D1615_RS22840	D1615_RS22805	D1615_RS22830	D1615_RS22825	D1615_RS22820	-	-
GCF_003583115.1	Contig	Klebsiella pneumoniae strain KpWI	Terrestrial, river water	Gammaproteobacteria	Enterobacteriaceae	Klebsiella	-	+	-	D1618_RS19880	D1618_RS19915	D1618_RS19890	D1618_RS19895	D1618_RS19900	-	-
GCF_003583095.1	Contig	Klebsiella pneumoniae strain KpWT	Terrestrial, river water	Gammaproteobacteria	Enterobacteriaceae	Klebsiella	-	+	-	D1619_RS10990	D1619_RS11025	D1619_RS11000	D1619_RS11005	D1619_RS11010	-	-
GCF_003586205.1	Contig	Klebsiella pneumoniae strain KSND-3	Terrestrial, lake-wetland	Gammaproteobacteria	Enterobacteriaceae	Klebsiella	-	+	-	COO49_RS11275	COO49_RS11240	COO49_RS11265	COO49_RS11260	COO49_RS11255	-	-
GCF_004368375.1	Contig	Klebsiella pneumoniae strain MEC097	Terrestrial, raw waste water	Gammaproteobacteria	Enterobacteriaceae	Klebsiella	-	+	-	B4U61_RS17730	B4U61_RS17765	B4U61_RS17740	B4U61_RS17745	B4U61_RS17750	-	-
GCF_004127515.1	Contig	Klebsiella pneumoniae strain OD29B	Terrestrial, commercial chicken farm	Gammaproteobacteria	Enterobacteriaceae	Klebsiella	-	+	-	DD589_RS06350	DD589_RS06315	DD589_RS06340	DD589_RS06335	DD589_RS06330	-	-
GCF_003664865.1	Contig	Klebsiella pneumoniae strain SU1	Terrestrial, river water	Gammaproteobacteria	Enterobacteriaceae	Klebsiella	-	+	-	D9K86_RS24675	D9K86_RS24640	D9K86_RS24665	D9K86_RS24660	D9K86_RS24655	-	-
GCF_003664955.1	Contig	Klebsiella pneumoniae strain SU10	Terrestrial, soil	Gammaproteobacteria	Enterobacteriaceae	Klebsiella	-	+	-	D9K89_RS04490	D9K89_RS04460	D9K89_RS04485	D9K89_RS04480	D9K89_RS04475	-	-
GCF_003664705.1	Contig	Klebsiella pneumoniae strain SU14	Terrestrial, waste water	Gammaproteobacteria	Enterobacteriaceae	Klebsiella	-	+	-	D9K85_RS01040	D9K85_RS01005	D9K85_RS01030	D9K85_RS01025	D9K85_RS01020	-	-
GCF_003664855.1	Contig	Klebsiella pneumoniae strain SU2	Terrestrial, river water	Gammaproteobacteria	Enterobacteriaceae	Klebsiella	-	+	-	D9K90_RS03360	D9K90_RS03325	D9K90_RS03350	D9K90_RS03345	D9K90_RS03340	-	-
GCF_003664815.1	Contig	Klebsiella pneumoniae strain SU3	Terrestrial, river water	Gammaproteobacteria	Enterobacteriaceae	Klebsiella	-	+	-	D9K84_RS16325	D9K84_RS16360	D9K84_RS16335	D9K84_RS16340	D9K84_RS16345	-	-
GCF_003664805.1	Contig	Klebsiella pneumoniae strain SU4	Terrestrial, river water	Gammaproteobacteria	Enterobacteriaceae	Klebsiella	-	+	-	D9K77_RS08360	D9K77_RS08395	D9K77_RS08370	D9K77_RS08375	D9K77_RS08380	-	-
GCF_003664795.1	Contig	Klebsiella pneumoniae strain SU5	Terrestrial, river water	Gammaproteobacteria	Enterobacteriaceae	Klebsiella	-	+	-	D9K95_RS13445	D9K95_RS13480	D9K95_RS13455	D9K95_RS13460	D9K95_RS13465	-	-
GCF_003664755.1	Contig	Klebsiella pneumoniae strain SU6	Terrestrial, river water	Gammaproteobacteria	Enterobacteriaceae	Klebsiella	-	+	-	D9K78_RS01025	D9K78_RS00990	D9K78_RS01015	D9K78_RS01010	D9K78_RS01005	-	-
GCF_003664965.1	Contig	Klebsiella pneumoniae strain SU9	Terrestrial, soil	Gammaproteobacteria	Enterobacteriaceae	Klebsiella	-	+	-	D9K82_RS23790	D9K82_RS23755	D9K82_RS23780	D9K82_RS23775	D9K82_RS23770	-	-
GCF_003963495.1	Chromosome	Klebsiella pneumoniae strain T4	Terrestrial, sewage contaminated river water	Gammaproteobacteria	Enterobacteriaceae	Klebsiella	-	+	-	EJW24_RS25605	EJW24_RS25570	EJW24_RS25595	EJW24_RS25590	EJW24_RS25585	-	-
GCF_003146685.1	Complete Genome	Klebsiella quasipneumoniae strain CAV1947	Terrestrial, hospital waste water	Gammaproteobacteria	Enterobacteriaceae	Klebsiella	-	+	-	DKC11_RS10205	DKC11_RS10175	DKC11_RS10200	DKC11_RS10195	DKC11_RS10190	-	-
GCF_003146635.1	Complete Genome	Klebsiella quasipneumoniae strain CAV2018	Terrestrial, hospital waste water	Gammaproteobacteria	Enterobacteriaceae	Klebsiella	-	+	-	DKC00_RS22970	DKC00_RS23000	DKC00_RS22975	DKC00_RS22980	DKC00_RS22985	-	-
GCF_001723565.1	Chromosome	Raoultella ornithinolytica strain 18	Terrestrial, soil	Gammaproteobacteria	Enterobacteriaceae	Raoultella	-	+	-	AN237_RS14635	AN237_RS14605	AN237_RS14630	AN237_RS14625	AN237_RS14620	AN237_RS14615	-
GCF_004024085.1	Scaffold	Raoultella ornithinolytica strain GEO_48_Down_B	Terrestrial, water	Gammaproteobacteria	Enterobacteriaceae	Raoultella	-	+	-	DN592_RS09795	DN592_RS09765	DN592_RS09790	DN592_RS09785	DN592_RS09780	-	-
GCF_004024535.1	Contig	Raoultella ornithinolytica strain GEO_6_Down_B	Terrestrial, water	Gammaproteobacteria	Enterobacteriaceae	Raoultella	-	+	-	DN602_RS16120	DN602_RS16150	DN602_RS16125	DN602_RS16130	DN602_RS16135	-	-
GCF_002759495.1	Contig	Raoultella ornithinolytica strain HH3	Terrestrial, sewage water	Gammaproteobacteria	Enterobacteriaceae	Raoultella	-	+	-	CFY86_RS02875	CFY86_RS02905	CFY86_RS02880	CFY86_RS02885	CFY86_RS02890	-	-
GCF_002204595.1	Scaffold	Raoultella ornithinolytica strain PX02	Terrestrial, soil	Gammaproteobacteria	Enterobacteriaceae	Raoultella	-	+	-	CEG93_RS16630	CEG93_RS16600	CEG93_RS16625	CEG93_RS16620	CEG93_RS16615	-	-
GCF_003323835.1	Complete Genome	Raoultella sp. X13	Terrestrial, heavy metal polluted soil	Gammaproteobacteria	Enterobacteriaceae	Raoultella	-	+	-	DSD31_RS22175	DSD31_RS22145	DSD31_RS22170	DSD31_RS22165	DSD31_RS22160	-	-
GCF_001975865.1	Contig	Raoultella terrigena strain NZ133	Terrestrial, soil below an organic waste pile	Gammaproteobacteria	Enterobacteriaceae	Raoultella	-	+	-	BZP36_RS14255	BZP36_RS14225	BZP36_RS14250	BZP36_RS14245	BZP36_RS14240	-	-
GCF_004102695.1	Scaffold	Chromohalobacter salexigens strain ANJ 207	Terrestrial, vaporized water salt crystal	Gammaproteobacteria	Halomonadaceae	Chromohalobacter	-	+	-	B4O83_RS01005	B4O83_RS01000	B4O83_RS00995	B4O83_RS00990	B4O83_RS00985	-	-
GCF_000696485.1	Complete Genome	Halomonas campaniensis strain LS21	Terrestrial, sludge and plant debris samples from Dabancheng salt lake	Gammaproteobacteria	Halomonadaceae	Halomonas	-	+	-	FF32_RS17600	FF32_RS17605	FF32_RS17610	FF32_RS17615	FF32_RS17620	-	-
GCF_001722495.1	Contig	Halomonas caseinilytica strain K4	Terrestrial, roots of desert plants	Gammaproteobacteria	Halomonadaceae	Halomonas	-	+	-	K4iCDA_RS10365	K4iCDA_RS10360	K4iCDA_RS10355	K4iCDA_RS10350	K4iCDA_RS10345	-	-
GCF_002151265.1	Contig	Halomonas desiderata SP1	Terrestrial, lab-scale wastewater treatment reactor	Gammaproteobacteria	Halomonadaceae	Halomonas	-	+	-	BZY95_RS14590	BZY95_RS14595	BZY95_RS14600	BZY95_RS14605	BZY95_RS14610	-	-
GCF_003287205.1	Contig	Halomonas elongata strain MH25661	Terrestrial, salt creek water	Gammaproteobacteria	Halomonadaceae	Halomonas	-	+	-	DKQ62_RS11690	DKQ62_RS11695	DKQ62_RS11700	DKQ62_RS11705	DKQ62_RS11710	-	-
GCF_003202165.1	Scaffold	Halomonas heilongjiangensis strain 9-2	Terrestrial, saline and alkaline soil	Gammaproteobacteria	Halomonadaceae	Halomonas	-	+	-	CR158_RS02335	CR158_RS02330	CR158_RS02325	CR158_RS02320	CR158_RS02315	-	-
GCF_002879645.1	Scaffold	Halomonas heilongjiangensis strain DSM 26881	Terrestrial, soil	Gammaproteobacteria	Halomonadaceae	Halomonas	-	+	-	C1H66_RS12185	C1H66_RS12180	C1H66_RS12175	C1H66_RS12170	C1H66_RS12165	-	-
GCF_001431725.1	Complete Genome	Halomonas huangheensis strain BJGMM-B45	Terrestrial, soil surface	Gammaproteobacteria	Halomonadaceae	Halomonas	-	+	-	AR456_RS13245	AR456_RS13240	AR456_RS13235	AR456_RS13230	AR456_RS13225	-	-
GCF_000758175.1	Contig	Halomonas salina strain CIFRI 1	Terrestrial, soil	Gammaproteobacteria	Halomonadaceae	Halomonas	-	+	-	FP66_RS13940	FP66_RS13945	FP66_RS13950	FP66_RS13955	FP66_RS13960	-	-
GCF_002082565.1	Complete Genome	Halomonas sp. GT	Terrestrial, textile industrial wastewaters	Gammaproteobacteria	Halomonadaceae	Halomonas	-	+	-	B6A39_RS12030	B6A39_RS12035	B6A39_RS12040	B6A39_RS12045	B6A39_RS12050	-	-
GCF_003045775.1	Contig	Halomonas sp. SYSU ZJ2214	Terrestrial, shrimp larviculture water	Gammaproteobacteria	Halomonadaceae	Halomonas	-	+	-	C6W88_RS16750	C6W88_RS16755	C6W88_RS16760	C6W88_RS16765	C6W88_RS16770	-	-
GCF_003206135.1	Scaffold	Salinicola salarius strain DSM 18044	Terrestrial, saline water	Gammaproteobacteria	Halomonadaceae	Salinicola	-	+	-	DOM32_RS03155	DOM32_RS03150	DOM32_RS03145	DOM32_RS03140	DOM32_RS03135	-	-
GCF_002959965.1	Contig	Microbulbifer pacificus strain LD25	Terrestrial, salt water hot spring	Gammaproteobacteria	Microbulbiferaceae	Microbulbifer	C3938_RS08980	+	C3938_RS10755	C3938_RS10785	C3938_RS10790	C3938_RS10795	C3938_RS10800	C3938_RS10805	-	C3938_RS10780
GCF_001839655.1	Contig	Pseudomonas argentinensis strain SA190	Terrestrial, roots of a desert plant (Indigofera sp.)	Gammaproteobacteria	Pseudomonadaceae	Pseudomonas	-	+	-	SA190iCDA_RS13630	SA190iCDA_RS13625	SA190iCDA_RS13620	SA190iCDA_RS13615	SA190iCDA_RS13610	SA190iCDA_RS13635
GCF_000262065.2	Scaffold	Pseudomonas furukawaii strain KF707	Terrestrial, soil near a biphenyl manufacturing plant	Gammaproteobacteria	Pseudomonadaceae	Pseudomonas	PPKF707_RS08730	+	-	PPKF707_RS18995	PPKF707_RS19025	PPKF707_RS19030	PPKF707_RS19035	-	PPKF707_RS19040	-
GCF_001728925.1	Contig	Pseudomonas sp. 1D4	Terrestrial, pond water enriched with phosphorus and nitrogen	Gammaproteobacteria	Pseudomonadaceae	Pseudomonas	A7D27_RS24945, A7D27_RS24940	+	-	A7D27_RS18165	A7D27_RS18175	A7D27_RS18180	A7D27_RS18185	-	A7D27_RS18190	-
GCF_002196875.1	Contig	Pseudomonas sp. A46	Terrestrial, soil suface	Gammaproteobacteria	Pseudomonadaceae	Pseudomonas	B6S59_RS05415, B6S59_RS05420	+	-	B6S59_RS23675	B6S59_RS23645	B6S59_RS23640	B6S59_RS23635	-	B6S59_RS23630	-
GCF_005502555.1	Contig	Pseudomonas sp. D	Terrestrial, alpine spring water	Gammaproteobacteria	Pseudomonadaceae	Pseudomonas	FFS60_RS20185	+	-	FFS60_RS23810	FFS60_RS23820	FFS60_RS23825	FFS60_RS23830	-	FFS60_RS23835	-
GCF_001728945.1	Contig	Pseudomonas sp. ENNP23	Terrestrial, pond water enriched with phosphorus and nitrogen	Gammaproteobacteria	Pseudomonadaceae	Pseudomonas	A9G05_RS21985, A9G05_RS21980	+	-	A9G05_RS12165	A9G05_RS12175	A9G05_RS12180	A9G05_RS12185	-	A9G05_RS12190	-
GCF_002163625.1	Complete Genome	Pseudomonas sp. M30-35	Terrestrial, soil	Gammaproteobacteria	Pseudomonadaceae	Pseudomonas	-	+	-	B9K09_RS19085	B9K09_RS19115	B9K09_RS19090	B9K09_RS19095	B9K09_RS19100	-	-
GCF_000972145.1	Scaffold	Photobacterium halotolerans strain MELD1	Terrestrial, Phragmites australis roots	Gammaproteobacteria	Vibrionaceae	Photobacterium	KY46_RS10070	+	-	KY46_RS04135	KY46_RS04130	KY46_RS04125	KY46_RS04120	KY46_RS04115	KY46_RS04110	-
GCF_003614885.1	Contig	Photobacterium sp. LAM9072	Terrestrial, saline soil	Gammaproteobacteria	Vibrionaceae	Photobacterium	D6M16_RS18375	+	-	D6M16_RS02770	D6M16_RS02775	D6M16_RS02780	D6M16_RS02785	D6M16_RS02790	D6M16_RS02795	-
GCF_002027615.1	Scaffold	Vibrio campbellii strain LB102	Terrestrial, maturation tank water	Gammaproteobacteria	Vibrionaceae	Vibrio	B4U81_RS08880, B4U81_RS18155	+	-	B4U81_RS05865	B4U81_RS05870	B4U81_RS05860	B4U81_RS05855	B4U81_RS05850	B4U81_RS05845	B4U81_RS05835
GCF_003348715.1	Contig	Vibrio cholerae strain BD06	Terrestrial, water	Gammaproteobacteria	Vibrionaceae	Vibrio	DDS05_RS03515	+	-	DDS05_RS14030	DDS05_RS14035	DDS05_RS14025	DDS05_RS14020	DDS05_RS14015	DDS05_RS14010	DDS05_RS14000
GCF_003348575.1	Contig	Vibrio cholerae strain BD38	Terrestrial, water	Gammaproteobacteria	Vibrionaceae	Vibrio	DDS34_RS14000	+	-	DDS34_RS00250	DDS34_RS00255	DDS34_RS00245	DDS34_RS00240	DDS34_RS00235	DDS34_RS00230	DDS34_RS00220
GCF_003348545.1	Contig	Vibrio cholerae strain BD39	Terrestrial, water	Gammaproteobacteria	Vibrionaceae	Vibrio	DDS35_RS10345	+	-	DDS35_RS02235	DDS35_RS02230	DDS35_RS02240	DDS35_RS02245	DDS35_RS02250	DDS35_RS02255	DDS35_RS02265
GCF_003594945.1	Contig	Vibrio cholerae strain D1	Terrestrial, Maumee River	Gammaproteobacteria	Vibrionaceae	Vibrio	D5R89_RS15210	+	-	D5R89_RS11740	D5R89_RS11735	D5R89_RS11745	D5R89_RS11750	D5R89_RS11755	D5R89_RS11760	D5R89_RS11770
GCF_001857515.1	Contig	Vibrio cholerae strain HE46	Terrestrial, Gray water	Gammaproteobacteria	Vibrionaceae	Vibrio	BFX35_RS02600	+	-	BFX35_RS12135	BFX35_RS12130	BFX35_RS12140	BFX35_RS12145	BFX35_RS12150	BFX35_RS12155	BFX35_RS12165
GCF_002284425.1	Scaffold	Vibrio cholerae strain OYP2D07	Terrestrial, Oyster Pond	Gammaproteobacteria	Vibrionaceae	Vibrio	CGT72_RS13325	+	-	CGT72_RS09000	CGT72_RS08995	CGT72_RS09005	CGT72_RS09010	CGT72_RS09015	CGT72_RS09020	CGT72_RS09030
GCF_003349525.1	Contig	Vibrio cholerae strain OYP6D03	Terrestrial, Oyster Pond	Gammaproteobacteria	Vibrionaceae	Vibrio	DDS82_RS09305	+	-	DDS82_RS07085	DDS82_RS07080	DDS82_RS07090	DDS82_RS07095	DDS82_RS07100	DDS82_RS07105	DDS82_RS07115
GCF_002995655.1	Contig	Vibrio mediterranei strain 17LN0615E	Terrestrial, water	Gammaproteobacteria	Vibrionaceae	Vibrio	COR51_RS04840	+	-	COR51_RS05095	COR51_RS05090	COR51_RS05100	COR51_RS05105	COR51_RS05110	COR51_RS05115	COR51_RS05125
GCF_002358135.1	Contig	Vibrio mediterranei strain 21LN0615E	Terrestrial, water	Gammaproteobacteria	Vibrionaceae	Vibrio	COR52_RS08515	+	-	COR52_RS08770	COR52_RS08765	COR52_RS08775	COR52_RS08780	COR52_RS08785	COR52_RS08790	COR52_RS08800
GCF_002214345.1	Complete Genome	Vibrio mediterranei strain QT6D1	Terrestrial, bottom water	Gammaproteobacteria	Vibrionaceae	Vibrio	BSZ05_RS20140	+	-	BSZ05_RS20390	BSZ05_RS20385	BSZ05_RS20395	BSZ05_RS20400	BSZ05_RS20405	BSZ05_RS20410	BSZ05_RS20420
GCF_001558475.2	Complete Genome	Vibrio mimicus strain ATCC 33654	Terrestrial, lake water	Gammaproteobacteria	Vibrionaceae	Vibrio	AL543_RS02275	+	-	AL543_RS12015	AL543_RS12010	AL543_RS12020	AL543_RS12030	AL543_RS12045	-	AL543_RS12050
GCF_002290005.1	Contig	Vibrio sp. V1B	Terrestrial, shallow water	Gammaproteobacteria	Vibrionaceae	Vibrio	B6K85_RS12365, B6K85_RS24165	+	-	B6K85_RS14555	B6K85_RS14560	B6K85_RS14550	B6K85_RS14545	B6K85_RS14540	B6K85_RS14535	B6K85_RS14525
GCF_000743165.1	Contig	Vibrio vulnificus strain 2322	Terrestrial, water	Gammaproteobacteria	Vibrionaceae	Vibrio	JS87_RS01780	+	-	JS87_RS04500	JS87_RS04495	JS87_RS04505	JS87_RS04510	JS87_RS04515	-	JS87_RS04520
GCF_004302935.1	Contig	Vibrio vulnificus strain CECT 5763	Terrestrial, Eel tank water	Gammaproteobacteria	Vibrionaceae	Vibrio	SC83_RS01775	+	-	SC83_RS12605	SC83_RS12610	SC83_RS12600	SC83_RS12595	SC83_RS12590	-	SC83_RS12585
GCF_002903785.1	Contig	Vibrio vulnificus strain CECT4608	Terrestrial, Eel tank water	Gammaproteobacteria	Vibrionaceae	Vibrio	CRN52_RS00620	+	-	CRN52_RS16170	CRN52_RS16175	CRN52_RS16165	CRN52_RS16160	CRN52_RS16155	-	CRN52_RS16150
GCF_002903325.1	Contig	Vibrio vulnificus strain S2-22	Terrestrial, water	Gammaproteobacteria	Vibrionaceae	Vibrio	CRN26_RS13530	+	-	CRN26_RS16370	CRN26_RS16365	CRN26_RS16375	CRN26_RS16380	CRN26_RS16385	-	CRN26_RS16390
GCF_002903285.1	Contig	Vibrio vulnificus strain S3-16	Terrestrial, water	Gammaproteobacteria	Vibrionaceae	Vibrio	CRN33_RS17730	+	-	CRN33_RS07250	CRN33_RS07245	CRN33_RS07255	CRN33_RS07260	CRN33_RS07265	-	CRN33_RS07270
GCF_002903245.1	Contig	Vibrio vulnificus strain SREL214	Terrestrial, water	Gammaproteobacteria	Vibrionaceae	Vibrio	CRN40_RS06175	+	-	CRN40_RS12975	CRN40_RS12970	CRN40_RS12980	CRN40_RS12985	CRN40_RS12990	-	CRN40_RS12995
GCF_003798485.1	Contig	Vibrio vulnificus strain WR2 BW	Terrestrial, river	Gammaproteobacteria	Vibrionaceae	Vibrio	CYV18_RS14125	+	-	CYV18_RS18960	CYV18_RS18965	CYV18_RS18955	CYV18_RS18950	CYV18_RS18945	-	CYV18_RS18940
GCF_900456965.1	Contig	Serratia quinivorans strain NCTC13194	Terrestrial, rhizosphere soil	Gammaproteobacteria	Yersiniaceae	Serratia	DS860_RS12865	+	-	DS860_RS07025	DS860_RS07030	DS860_RS07035	DS860_RS07040	DS860_RS07045	-	-
GCF_000633315.1	Contig	Serratia sp. H1n	Terrestrial, carnivorous plant Phytotelma	Gammaproteobacteria	Yersiniaceae	Serratia	U866_RS0108890	+	-	U866_RS0116160	U866_RS0116165	U866_RS0116170	U866_RS0116175	U866_RS0116180	-	-
GCF_000633355.1	Contig	Serratia sp. H1w	Terrestrial, carnivorous plant Phytotelma	Gammaproteobacteria	Yersiniaceae	Serratia	U869_RS0109405	+	-	U869_RS0108570	U869_RS0108575	U869_RS0108580	U869_RS0108585	U869_RS0108590	-	-
a ‘+’ indicates that the ong gene cluster is found in the strain, and ‘-’ indicates that the related gene is not found in the strain. Bacterial strains lacking the lpmo gene are shaded in green.
