# Supplementary material for: A pathway for chitin oxidation in marine bacteria
Source: Nat Commun. 2022 Oct 6;13:5899. doi: 10.1038/s41467-022-33566-5 (PMC9537276; doi:10.1038/s41467-022-33566-5)
Supplement: Supplementary file 6 — Supplementary Dataset 4 [file 41467_2022_33566_MOESM6_ESM.xlsx]

## Sheet: Human-associated bacteria
Supplementary Data 4. Distribution of genes involved in the oxidative chitin utilization pathway in human-associated bacteriaa.
GenBank accession	Assembly level	Strain	Ecosystem/Habitat	class	family	genus	lpmo	ong cluster	ongOT-1	ongC	ongR	ongB	ongD	ongIT	kdgK	ongA
NZ_AGDI01000000	Draft	Klebsiella oxytoca 10-5242	Terrestrial, human-associated habitat	Gammaproteobacteria	Enterobacteriaceae	Klebsiella	ZP_17093839.1	+	-	ZP_17093963.1	ZP_17093969.1	ZP_17093964.1	ZP_17093965.1	ZP_17093966.1	ZP_17093967.1	-
NZ_AGDJ01000000	Draft	Klebsiella oxytoca 10-5243	Terrestrial, human-associated habitat (blood)	Gammaproteobacteria	Enterobacteriaceae	Klebsiella	ZP_17099502.1	+	-	ZP_17099352.1	ZP_17099346.1	ZP_17099351.1	ZP_17099350.1	ZP_17099349.1	ZP_17099348.1	-
NZ_AGDL01000000	Draft	Klebsiella oxytoca 10-5245	Terrestrial, human-associated habitat (urinary tract)	Gammaproteobacteria	Enterobacteriaceae	Klebsiella	ZP_17105327.1	+	-	ZP_17100014.1	ZP_17100020.1	ZP_17100015.1	ZP_17100016.1	ZP_17100017.1	ZP_17100018.1	-
NZ_AGDP01000000	Draft	Klebsiella oxytoca 10-5250	Terrestrial, human-associated habitat (urogenital tract)	Gammaproteobacteria	Enterobacteriaceae	Klebsiella	ZP_17114747.1	+	-	ZP_17114907.1	ZP_17114913.1	ZP_17114908.1	ZP_17114909.1	ZP_17114910.1	ZP_17114911.1	-
NZ_ACZD01000000	Draft	Klebsiella pneumoniae subsp. rhinoscleromatis ATCC 13884	Terrestrial, human-associated habitat (nasal airways)	Gammaproteobacteria	Enterobacteriaceae	Klebsiella	-	+	-	ZP_06018064.1	ZP_06018058.1	ZP_06018063.1	ZP_06018062.1	ZP_06018061.1	ZP_06018060.1	-
NZ_ACWO01000000	Draft	Klebsiella sp. 4_1_44FAA	Terrestrial, human-associated habitat (gastrointestinal tract)	Gammaproteobacteria	Enterobacteriaceae	Klebsiella	-	+	-	ZP_09347614.1	ZP_09347620.1	ZP_09347615.1	ZP_09347616.1	ZP_09347617.1	ZP_09347618.1	-
NZ_AFBO01000000	Draft	Klebsiella sp. MS_92-3	Terrestrial, human-associated habitat (gastrointestinal tract)	Gammaproteobacteria	Enterobacteriaceae	Klebsiella	-	+	-	ZP_08305857.1	ZP_08305850.1	ZP_08305856.1	ZP_08305854.1	ZP_08305853.1	ZP_08305852.1	-
NZ_ADBY01000000	Draft	Serratia odorifera DSM 4582	Terrestrial, human-associated habitat (respiratory tract airways)	Gammaproteobacteria	Yersiniaceae	Serratia	ZP_06638697.1	+	-	ZP_06639687.1	ZP_06639693.1	ZP_06639688.1	ZP_06639689.1	ZP_06639690.1	ZP_06639691.1	-
NZ_ACCI02000000	Draft	Providencia rettgeri DSM 1131	Terrestrial, human-associated habitat (gastrointestinal tract)	Gammaproteobacteria	Morganellaceae	Providencia	ZP_06123751.2	+	-	ZP_06125231.1	-	ZP_06125234.1	ZP_06125233.1	ZP_06125232.1	-	-
NZ_ADMS01000000	Draft	Achromobacter piechaudii ATCC 43553	Terrestrial, human-associated habitat (nasal airways)	Betaproteobacteria	Alcaligenaceae	Achromobacter	ZP_06686153.1	+	-	ZP_06686213.1	ZP_06686207.1	ZP_06686206.1	ZP_06686205.1	-	-	-
NZ_ACRC01000000	Draft	Achromobacter xylosoxidans C54	Terrestrial, human-associated habitat (airways)	Betaproteobacteria	Alcaligenaceae	Achromobacter	-	+	-	ZP_16403951.1	ZP_16403945.1	ZP_16403944.1	ZP_16403943.1	-	-	-
NZ_ACTT02000000	Draft	Ralstonia sp. 5_2_56FAA	Terrestrial, human-associated habitat (gastrointestinal tract)	Betaproteobacteria	Burkholderiaceae	Ralstonia	-	+	-	ZP_10987769.1	ZP_10987768.1	ZP_10987767.1	ZP_10987766.1	-	ZP_10987770.1	-
NZ_ACUF01000000	Draft	Ralstonia sp. 5_7_47FAA	Terrestrial, human-associated habitat (gastrointestinal tract)	Betaproteobacteria	Burkholderiaceae	Ralstonia	-	+	-	ZP_07673593.1	ZP_07673594.1	ZP_07673595.1	ZP_07673596.1	-	ZP_07673592.1	-
NZ_ABQR01000000	Draft	Clostridiales bacterium 1_7_47_FAA	Terrestrial, human-associated habitat (gastrointestinal tract)	Clostridia	unclassified Eubacteriales	-	-	+	-	ZP_04667975.1	-	ZP_04667978.1	-	ZP_04667976.1	ZP_04667979.1	-
NZ_ADLJ01000000	Draft	Clostridium citroniae WAL-17108	Terrestrial, human-associated habitat (gastrointestinal tract)	Clostridia	Clostridiaceae	Clostridium	-	+	-	ZP_09058978.1	-	ZP_09058975.1	-	ZP_09058977.1	ZP_09058974.1	-
a ‘+’ indicates that the ong gene cluster is found in the strain, and ‘-’ indicates that the gene is not found in the strain. Bacterial strains lacking the lpmo gene are shaded in green.
