# Supplementary material for: A pathway for chitin oxidation in marine bacteria
Source: Nat Commun. 2022 Oct 6;13:5899. doi: 10.1038/s41467-022-33566-5 (PMC9537276; doi:10.1038/s41467-022-33566-5)
Supplement: Supplementary file 7 — Supplementary Dataset 5 [file 41467_2022_33566_MOESM7_ESM.xlsx]

## Sheet: Primers
Supplementary Data 5. Primers used in this study.
Primer	Sequence (5’-3’)	Description
lpmo_UPF	GTAAAACGACGGCCAGTGCCAAGCTTGAAGATGAACAGTCAATGGCAAC	upstream homologous arm of lpmo
lpmo_UPR	GAACTACAAAACTTAGGCTTCTAATGTGTTGTCCTTAAAAACGCAA
lpmo_DPF	TTGCGTTTTTAAGGACAACACATTAGAAGCCTAAGTTTTGTAGTTC	down homologous arm of lpmo
lpmo_DPR	GTCATAAGATTAGTCACTGGGGATCCGAATTCCCAATCGATATCAACA
ongA_UPF	GTAAAACGACGGCCAGTGCCAAGCTTCAGGCTTTAGCTATTTTACA	upstream homologous arm of ongA
ongA_UPR	ATTTAATTTGAGCATCAATAATCAGTTATTCATAGTCAGTGTCCTGTTCG
ongA_DNF	CGAACAGGACACTGACTATGAATAACTGATTATTGATGCTCAAATTAAAT	downstream homologous arm of ongA
ongA_DNR	GTCATAAGATTAGTCACTGGGGATCCCGTTGCGATTTGTAGCCTGC
ongB_UPF	GTAAAACGACGGCCAGTGCCAAGCTTCAGAACAACTAAAAGTGGGCGAT	upstream homologous arm of ongB
ongB_UPR	TCAATACCAATTCGTCTAATCATTGTTAATCTCCAAGCGGTGCGCG
ongB_DNF	CGCGCACCGCTTGGAGATTAACAATGATTAGACGAATTGGTATTGA	downstream homologous arm of ongB
ongB_DNR	GTCATAAGATTAGTCACTGGGGATCCAACCAACCGCCCCCATCGATGAG
ongC_UPF	GTAAAACGACGGCCAGTGCCAAGCTTCCATAAAAGCGTTGGCTATAAAA	upstream homologous arm of ongC
ongC_UPR	ACAATATCCAATTATTTACTCTCAAATAAAACTCTTATTTTAAATC
ongC_DNF	GATTTAAAATAAGAGTTTTATTTGAGAGTAAATAATTGGATATTGT	downstream homologous arm of ongC
ongC_DNR	GTCATAAGATTAGTCACTGGGGATCCGATAACTCCCCCAGTGCGACAAT
ongD_UPF	GTAAAACGACGGCCAGTGCCAAGCTTGATGGCCGACTTATTACGCCCAG	upstream homologous arm of ongD
ongD_UPR	CTGTCATTAAAACGCTGAAAAAGCTAATCATGTTTACTTGCTCCTA
ongD_DNF	TAGGAGCAAGTAAACATGATTAGCTTTTTCAGCGTTTTAATGACAG	downstream homologous arm of ongD
ongD_DNR	GTCATAAGATTAGTCACTGGGGATCCCCATTAAGAAAAACCCAACAAAT
kdgK_UPF	GTAAAACGACGGCCAGTGCCAAGCTTGCCATTTTCAGCAAAGTTACTTA	upstream homologous arm of kdgK
kdgK_UPR	ATCAAATAAATAAACTTATTCATTTAATCATGCTGCATCTCCTCAC
kdgK_DNF	GTGAGGAGATGCAGCATGATTAAATGAATAAGTTTATTTATTTGAT	downstream homologous arm of kdgK
kdgK_DNR	GTCATAAGATTAGTCACTGGGGATCCCAGCTAATTTTTTTGAAGCCATA
ongIT_UPF	GTAAAACGACGGCCAGTGCCAAGCTTAAGGTGGGTCATTTTGCTGATTT	upstream homologous arm of ongIT
ongIT_UPR	CCAAAAAATGCCACTTTAATCATAAGACACCCTGCTGCACCAATCC
ongIT_DNF	GGATTGGTGCAGCAGGGTGTCTTATGATTAAAGTGGCATTTTTTGG	downstream homologous arm of ongIT
ongIT_DNR	GTCATAAGATTAGTCACTGGGGATCCCAGTGCATAGTTGAGCATGATGA
ongOT-1_UPF	GTAAAACGACGGCCAGTGCCAAGCTTATCACAGGTATCATGTTGTCTAA	upstream homologous arm of ongOT-1
ongOT-1_UPR	TGCTCTAGCAATGATAGAAAAGCGTTGATGTACCTCATCCTGTATT
ongOT-1_DNF	AATACAGGATGAGGTACATCAACGCTTTTCTATCATTGCTAGAGCA	downstream homologous arm of ongOT-1
ongOT-1_DNR	GTCATAAGATTAGTCACTGGGGATCCTGGATCATCACTGTGAAGTGGTA
ongOT-2_UPF	GTAAAACGACGGCCAGTGCCAAGCTTTCGCCGTTATACATGCCCTTCGT	upstream homologous arm of ongOT-2
ongOT-2_UPR	CAACTTTACGAGCTAAAAGGCGGAAAGAAACCCTTTAATTATTAAT
ongOT-2_DNF	ATTAATAATTAAAGGGTTTCTTTCCGCCTTTTAGCTCGTAAAGTTG	downstream homologous arm of ongOT-2
ongOT-2_DNR	GTCATAAGATTAGTCACTGGGGATCCGAGTCAGTGAGGGCGCTTAGTGC
ongR_UPF	GTAAAACGACGGCCAGTGCCAAGCTTTGCTTACGCGATCACTATTGCAA	upstream homologous arm of ongR
ongR_UPR	TTGCGAGATATCGTACTGCATTGTTATTTACTCTCCTAAAAATACG
ongR_DNF	CGTATTTTTAGGAGAGTAAATAACAATGCAGTACGATATCTCGCAA	downstream homologous arm of ongR
ongR_DNR	GTCATAAGATTAGTCACTGGGGATCCAGCAAACTAATCCCCCACTGCTT
ongA_pEVF	TAAAAAACACACAACAGGAGATCTATGAATAAGTTTATTTATTTG	construction of pEVongA
ongA_pEVR	GGTGGTGGTGGTGCTCGAGTTAGTGACTGCAACTTA
ongB_pEVF	TAAAAAACACACAACAGGAGATCTATGCAGTACGATATCTCGCA	construction of pEVongB
ongB_pEVR	GGTGGTGGTGGTGCTCGAGCTAATCATGTTTACTTGCTC
ongC_pEVF	TAAAAAACACACAACAGGAGATCTATGGAAAAGTTAGCCACAAC	construction of pEVongC
ongC_pEVR	GGTGGTGGTGGTGCTCGAGCTAAAAATACGTATCAAAGA
ongD_pEVF	TAAAAAACACACAACAGGAGATCTATGATTAGACGAATTGGTAT	construction of pEVongD
ongD_pEVR	GGTGGTGGTGGTGCTCGAGTTAAGGTGCCTTATAACAA
kdgK_pEVF	TAAAAAACACACAACAGGAGATCTATGATTAAAGTGGCATTTTT	construction of pEVkdgK
kdgK_pEVR	GGTGGTGGTGGTGCTCGAGTTATTCATAGTCAGTGTCCT
ongIT_pEVF	TAAAAAACACACAACAGGAGATCTATGAAGTGGCAATTATTAATG	construction of pEVongIT
ongIT_pEVR	GGTGGTGGTGGTGCTCGAGTTAATCATGCTGCATCT
ongOT-1_pEVF	TAAAAAACACACAACAGGAGATCTATGAACATTAAAAACCGTCG	construction of pEVongOT-1
ongOT-1_pEVR	GGTGGTGGTGGTGCTCGAGTTAAAAACGGGTACGAATAC
ongOT-2_pEVF	TAAAAAACACACAACAGGAGATCTATGTCTGGTAGGTACTTCAAG	construction of pEVongOT-2
ongOT-2_pEVR	GGTGGTGGTGGTGCTCGAGCTAGAAGGTAATGCGAGTACC
ongR_pEVF	TAAAAAACACACAACAGGAGATCTTTGGATATTGTTTCGCGAAT	construction of pEVongR
ongR_pEVR	GGTGGTGGTGGTGCTCGAGTTAATCTCCAAGCGGTGC
qPCR_rpoDF	AGCAATCACCCGCTCTATCG	quantitative PCR of gene rpoD
qPCR_rpoDR	TCTGGATTTGGCTCACGACC
qPCR_ongAF	AGGTAATGTGCTCGGTGGTG	quantitative PCR of gene ongA
qPCR_ongAR	ATCTCGCTCGTCGGTTACAC
qPCR_ongBF	ACCCTGAAATGGCGGCTAAA	quantitative PCR of gene ongB
qPCR_ongBR	CTGGCGCATCATTGGCTAAC
qPCR_ongCF	CCTGGATGTTACGTTGCCCA	quantitative PCR of gene ongC
qPCR_ongCR	ACGCCCAAATCTCTAGGCAC
qPCR_ongDF	ATGAAAGACGGCGAAGTGGT	quantitative PCR of gene ongD
qPCR_ongDR	CCACATCTTCGAGGCCGTAA
qPCR_kdgKF	TGATCACGGATGACGACCAC	quantitative PCR of gene kdgK
qPCR_kdgKR	AGGGTGTCGTTAACGCCTTG
qPCR_ongITF	CTGCCATTATCGGGATGGCT	quantitative PCR of gene ongIT
qPCR_ongITR	GCTATAATCACCAACGCGGC
qPCR_ongOT-1F	AGTGACAGTGCAAACGTGGA	quantitative PCR of gene ongOT-1
qPCR_ongOT-1R	AGTTAGCTGCAAGACGCAGT
qPCR_ongOT-2F	ATTACCTACGATGCGGCAGG	quantitative PCR of gene ongOT-2
qPCR_ongOT-2R	TCAGAAGAGAACGCACCCAC
qPCR_ongRF	GCGCTAAAGTGAGTCATGCG	quantitative PCR of gene ongR
qPCR_ongRR	GCGTACTGAGGCGTTTTCAC
qPCR_lpmoF	AATCAAGCCGGTGAAGTGGT	quantitative PCR of gene lpmo
qPCR_lpmoR	TATTACTCGGCGCTGCTTGT
qPCR_chiAF	AGCATTACCAGGTGTGGACG	quantitative PCR of gene chiA
qPCR_chiAR	TCTGATAATGTCCAGCCGCC
qPCR_chiCF	TACTAGCTGGCGTAATGGCG	quantitative PCR of gene chiC
qPCR_chiCR	TGGCATCTACGTGGGCAAAT
ongA_pET22bF	AAGAAGGAGATATACATATGAGTACCCAACCTGCACTTATGCC	construction of pET22b-ongA
ongA_pET22bR	TGGTGGTGGTGGTGCTCGAGGTGACTGCAACTTAGCCGCG
ongB_pET22bF	AAGAAGGAGATATACATATGATGCAGTACGATATCTCGCAACCAG	construction of pET22b-ongB
ongB_pET22bR	TGGTGGTGGTGGTGCTCGAGATCATGTTTACTTGCTCCTAAGGATGTTAAAAATTG
ongC_pET22bF	AAGAAGGAGATATACATATGATGGAAAAGTTAGCCACAACAAGTGCT	construction of pET22b-ongC
ongC_pET22bR	TGGTGGTGGTGGTGCTCGAGAAAATACGTATCAAAGATCTCAATAACGTTATAGTCATCATCT
ongD_pET22bF	AAGAAGGAGATATACATATGATGATTAGACGAATTGGTATTGAGGGCG	construction of pET22b-ongD
ongD_pET22bR	TGGTGGTGGTGGTGCTCGAGAGGTGCCTTATAACAAGTAACATCCACTT
kdgK_pET22bF	AAGAAGGAGATATACATATGATGATTAAAGTGGCATTTTTTGGCGAAGC	construction of pET22b-kdgK
kdgK_pET22bR	TGGTGGTGGTGGTGCTCGAGTTCATAGTCAGTGTCCTGTTCGCTCG
lpmo_pET22bF	AAGAAGGAGATATACATATGATGACATCAATTAAATTAAAAACATTAT	construction of pET22b-lpmo
lpmo_pET22bR	TGGTGGTGGTGGTGCTCGAGTTAAAGTTTCGTCCATACATTGGCT
chiA_pET22bF	AAGAAGGAGATATACATATGATGGCACCATCTACTCCAAGCAT	construction of pET22b-chiA
chiA_pET22bR	TGGTGGTGGTGGTGCTCGAGAAGTGCTTTCCATACATCCGC
chiC_pET22bF	AAGAAGGAGATATACATATGATGGCGATCGATTGTACTGCATTA	construction of pET22b-chiC
chiC_pET22bR	TGGTGGTGGTGGTGCTCGAGCAAGCTGCAACTCTTCGTCC
