# Supplementary material for: A pathway for chitin oxidation in marine bacteria
Source: Nat Commun. 2022 Oct 6;13:5899. doi: 10.1038/s41467-022-33566-5 (PMC9537276; doi:10.1038/s41467-022-33566-5)
Supplement: Supplementary file 9 — Source Data [file 41467_2022_33566_MOESM9_ESM.xls]

## Sheet: Figure 2a
Figure 2a
	Growth of chitinolytic Pseudoalteromonas spp. in the minimal medium supplemented with 0.2% (w/v) GlcNAc1A.
		P. prydzensis ACAM 620						P. sp. CF6-2						P. mariniglutinosa DSM 15203						P. peptidolytica DSM 14001						P. spongiae JCM 12884						P. sp. L1						P. sp. L7						P. sp. L21
	Time (h)	OD600	OD600	log2(OD600)	log2(OD600)	mean	error	OD600	OD600	log2(OD600)	log2(OD600)	mean	error	OD600	OD600	log2(OD600)	log2(OD600)	mean	error	OD600	OD600	log2(OD600)	log2(OD600)	mean	error	OD600	OD600	log2(OD600)	log2(OD600)	mean	error	OD600	OD600	log2(OD600)	log2(OD600)	mean	error	OD600	OD600	log2(OD600)	log2(OD600)	mean	error	OD600	OD600	log2(OD600)	log2(OD600)	mean	error
	0	0.098	0.094	-3.35107	-3.4112	-3.38113	0.0300605	0.083	0.082	-3.59074	-3.60823	-3.59949	0.00874371	0.085	0.085	-3.55639	-3.55639	-3.55639	0	0.086	0.089	-3.53952	-3.49005	-3.51479	0.0247343	0.097	0.109	-3.36587	-3.1976	-3.28174	0.0841357	0.11	0.105	-3.18442	-3.25154	-3.21798	0.0335571	0.115	0.113	-3.12029	-3.14561	-3.13295	0.0126555	0.121	0.124	-3.04692	-3.01159	-3.02925	0.0176665
	6	0.099	0.095	-3.33643	-3.39593	-3.36618	0.0297505	0.085	0.084	-3.55639	-3.57347	-3.56493	0.00853676	0.085	0.083	-3.55639	-3.59074	-3.57357	0.0171758	0.089	0.092	-3.49005	-3.44222	-3.46614	0.0239143	0.102	0.114	-3.29336	-3.13289	-3.21313	0.0802323	0.14	0.139	-2.8365	-2.84684	-2.84167	0.00517097	0.107	0.111	-3.22432	-3.17137	-3.19784	0.0264744	0.113	0.115	-3.14561	-3.12029	-3.13295	0.0126555
	12	0.101	0.099	-3.30757	-3.33643	-3.322	0.0144274	0.147	0.16	-2.76611	-2.64386	-2.70498	0.0611279	0.085	0.085	-3.55639	-3.55639	-3.55639	0	0.09	0.093	-3.47393	-3.42663	-3.45028	0.0236529	0.106	0.117	-3.23786	-3.09542	-3.16664	0.0712221	0.152	0.15	-2.71786	-2.73697	-2.72741	0.00955441	0.185	0.201	-2.4344	-2.31473	-2.37457	0.0598351	0.139	0.148	-2.84684	-2.75633	-2.80159	0.0452561
	18	0.111	0.108	-3.17137	-3.2109	-3.19113	0.0197642	0.205	0.206	-2.2863	-2.27928	-2.28279	0.00351021	0.091	0.092	-3.45799	-3.44222	-3.45011	0.00788366	0.093	0.097	-3.42663	-3.36587	-3.39625	0.030377	0.112	0.121	-3.15843	-3.04692	-3.10268	0.0557542	0.156	0.155	-2.68038	-2.68966	-2.68502	0.00463891	0.222	0.23	-2.17137	-2.12029	-2.14583	0.0255371	0.136	0.142	-2.87832	-2.81604	-2.84718	0.0311421
	24	0.114	0.113	-3.13289	-3.14561	-3.13925	0.00635553	0.221	0.24	-2.17788	-2.05889	-2.11839	0.059494	0.106	0.107	-3.23786	-3.22432	-3.23109	0.00677327	0.095	0.1	-3.39593	-3.32193	-3.35893	0.0370003	0.116	0.126	-3.1078	-2.9885	-3.04815	0.0596495	0.145	0.144	-2.78588	-2.79586	-2.79087	0.00499204	0.233	0.239	-2.1016	-2.06492	-2.08326	0.0183403	0.127	0.134	-2.9771	-2.8997	-2.9384	0.0387023
	30	0.13	0.132	-2.94342	-2.92139	-2.9324	0.0110132	0.271	0.286	-1.88364	-1.80591	-1.84477	0.0388611	0.131	0.133	-2.93236	-2.9105	-2.92143	0.0109297	0.098	0.102	-3.35107	-3.29336	-3.32222	0.0288577	0.121	0.13	-3.04692	-2.94342	-2.99517	0.0517523	0.156	0.155	-2.68038	-2.68966	-2.68502	0.00463891	0.24	0.244	-2.05889	-2.03505	-2.04697	0.0119234	0.153	0.159	-2.7084	-2.6529	-2.68065	0.0277476
	36	0.15	0.156	-2.73697	-2.68038	-2.70867	0.0282918	0.312	0.328	-1.68038	-1.60823	-1.64431	0.0360749	0.171	0.177	-2.54793	-2.49818	-2.52306	0.0248765	0.1	0.104	-3.32193	-3.26534	-3.29364	0.0282918	0.125	0.134	-3	-2.8997	-2.94985	0.0501525	0.161	0.159	-2.63487	-2.6529	-2.64388	0.00901696	0.232	0.232	-2.1078	-2.1078	-2.1078	0	0.182	0.193	-2.45799	-2.37333	-2.41566	0.0423312
	42	0.171	0.18	-2.54793	-2.47393	-2.51093	0.0370003	0.331	0.353	-1.5951	-1.50226	-1.54868	0.0464185	0.205	0.211	-2.2863	-2.24469	-2.26549	0.0208095	0.103	0.107	-3.27928	-3.22432	-3.2518	0.0274832	0.129	0.137	-2.95456	-2.86775	-2.91115	0.0434024	0.156	0.154	-2.68038	-2.699	-2.68969	0.00930784	0.207	0.207	-2.2723	-2.2723	-2.2723	0	0.211	0.215	-2.24469	-2.21759	-2.23114	0.0135468
	48	0.192	0.201	-2.38082	-2.31473	-2.34778	0.0330446	0.336	0.357	-1.57347	-1.486	-1.52974	0.0437314	0.229	0.235	-2.12658	-2.08927	-2.10792	0.0186566	0.106	0.111	-3.23786	-3.17137	-3.20462	0.0332477	0.133	0.141	-2.9105	-2.82623	-2.86837	0.0421345	0.161	0.159	-2.63487	-2.6529	-2.64388	0.00901696	0.199	0.201	-2.32916	-2.31473	-2.32195	0.00721354	0.234	0.239	-2.09542	-2.06492	-2.08017	0.015251
	54	0.211	0.218	-2.24469	-2.1976	-2.22114	0.0235426	0.361	0.397	-1.46993	-1.33279	-1.40136	0.0685701	0.248	0.258	-2.01159	-1.95456	-1.98307	0.0285155	0.108	0.113	-3.2109	-3.14561	-3.17825	0.0326457	0.138	0.145	-2.85726	-2.78588	-2.82157	0.0356923	0.163	0.162	-2.61706	-2.62593	-2.6215	0.00443908	0.198	0.2	-2.33643	-2.32193	-2.32918	0.00724978	0.254	0.264	-1.9771	-1.92139	-1.94924	0.0278547
	60	0.23	0.232	-2.12029	-2.1078	-2.11405	0.00624547	0.384	0.417	-1.38082	-1.26188	-1.32135	0.0594705	0.266	0.276	-1.9105	-1.85726	-1.88388	0.026621	0.111	0.114	-3.17137	-3.13289	-3.15213	0.0192371	0.141	0.148	-2.82623	-2.75633	-2.79128	0.034951	0.163	0.162	-2.61706	-2.62593	-2.6215	0.00443908	0.202	0.204	-2.30757	-2.29336	-2.30047	0.00710693	0.272	0.278	-1.87832	-1.84684	-1.86258	0.0157391
	66	0.244	0.242	-2.03505	-2.04692	-2.04098	0.00593705	0.388	0.428	-1.36587	-1.22432	-1.29509	0.0707771	0.272	0.283	-1.87832	-1.82113	-1.84972	0.0285977	0.114	0.117	-3.13289	-3.09542	-3.11416	0.0187374	0.144	0.151	-2.79586	-2.72738	-2.76162	0.0342399	0.165	0.163	-2.59946	-2.61706	-2.60826	0.00879703	0.204	0.207	-2.29336	-2.2723	-2.28283	0.0105308	0.294	0.296	-1.76611	-1.75633	-1.76122	0.00489051
	72	0.257	0.247	-1.96016	-2.01742	-1.98879	0.0286287	0.385	0.422	-1.37707	-1.24469	-1.31088	0.0661923	0.277	0.289	-1.85204	-1.79086	-1.82145	0.0305918	0.117	0.121	-3.09542	-3.04692	-3.07117	0.0242493	0.148	0.153	-2.75633	-2.7084	-2.73236	0.0239672	0.154	0.153	-2.699	-2.7084	-2.7037	0.00469935	0.199	0.203	-2.32916	-2.30045	-2.3148	0.0143556	0.298	0.3	-1.74662	-1.73697	-1.74179	0.00482509
	78	0.267	0.251	-1.90509	-1.99424	-1.94966	0.0445762	0.383	0.417	-1.38458	-1.26188	-1.32323	0.0613515	0.278	0.29	-1.84684	-1.78588	-1.81636	0.030484	0.12	0.123	-3.05889	-3.02327	-3.04108	0.017812	0.151	0.156	-2.72738	-2.68038	-2.70388	0.0234987	0.161	0.16	-2.63487	-2.64386	-2.63936	0.00449439	0.206	0.21	-2.27928	-2.25154	-2.26541	0.0138725	0.302	0.304	-1.72738	-1.71786	-1.72262	0.00476139
	84	0.273	0.252	-1.87303	-1.9885	-1.93077	0.0577386	0.379	0.415	-1.39973	-1.26882	-1.33427	0.0654567	0.276	0.289	-1.85726	-1.79086	-1.82406	0.0332006	0.123	0.126	-3.02327	-2.9885	-3.00589	0.0173827	0.154	0.159	-2.699	-2.6529	-2.67595	0.0230482	0.172	0.169	-2.53952	-2.5649	-2.55221	0.0126927	0.218	0.222	-2.1976	-2.17137	-2.18448	0.0131158	0.313	0.315	-1.67577	-1.66658	-1.67117	0.00459459
[truncated: 12 more columns]

## Sheet: Figure 2d
Figure 2d
	Q-TOF-MS analysis of the products generated by the AA10 LPMO from strain ACAM 620 acting on 0.2% (w/v) squid pen β-chitin.
		β-chitin + LPMO + 1 mM AscA												β-chitin + 1 mM AscA												β-chitin + LPMO
		#	m/z	Res.	S/N	I	I %	FWHM		m/z	Intensity (a.u.)			#	m/z	Res.	S/N	I	I %	FWHM		m/z	Relative intensity (%)			#	m/z	Res.	S/N	I	I %	FWHM		m/z	Relative intensity (%)
		1	395.108	11437	5.4	663	7.1	0.0345		395.108	663			1	394.991	37267	6.9	110	1.2	0.0106		394.991	1.2			1	395.016	41671	9.8	156	2.2	0.0095		395.016	2.2
		2	395.165	16611	1.5	181	1.9	0.0238		395.165	181			2	395.087	16479	34.6	554	6.1	0.024		395.087	6.1			2	395.085	28299	42	672	9.6	0.014		395.085	9.6
		3	395.351	11945	1.1	132	1.4	0.0331		395.351	132			3	395.346	17314	10.3	164	1.8	0.0228		395.346	1.8			3	395.973	42052	8.1	130	1.9	0.0094		395.973	1.9
		4	396.011	17091	1.5	185	2	0.0232		396.011	185			4	396.084	44484	9.5	152	1.7	0.0089		396.084	1.7			4	396.094	27668	11.9	190	2.7	0.0143		396.094	2.7
		5	396.272	17484	1.1	130	1.4	0.0227		396.272	130			5	396.219	24623	8.4	134	1.5	0.0161		396.219	1.5			5	396.917	42762	7.4	118	1.7	0.0093		396.917	1.7
		6	397.139	13370	5.1	626	6.7	0.0297		397.139	626			6	396.334	48081	7	112	1.2	0.0082		396.334	1.2			6	397.098	26035	15.9	254	3.6	0.0153		397.098	3.6
		7	397.19	16025	1	127	1.4	0.0248		397.19	127			7	396.495	45459	10.6	170	1.9	0.0087		396.495	1.9			7	397.223	35144	9.8	156	2.2	0.0113		397.223	2.2
		8	398.013	20046	1	128	1.4	0.0199		398.013	128			8	397.146	40424	7	112	1.2	0.0098		397.146	1.2			8	397.331	43328	7.5	120	1.7	0.0092		397.331	1.7
		9	398.06	16767	2.7	328	3.5	0.0237		398.06	328			9	397.175	44722	7.6	122	1.3	0.0089		397.175	1.3			9	398.184	45224	8.1	130	1.9	0.0088		398.184	1.9
		10	398.146	14183	1.5	181	1.9	0.0281		398.146	181			10	397.21	42118	7	112	1.2	0.0094		397.21	1.2			10	398.976	29654	34.8	556	7.9	0.0135		398.976	7.9
		11	399.156	18005	7.2	880	9.4	0.0222		399.156	880			11	397.265	16813	13.1	210	2.3	0.0236		397.265	2.3			11	399.11	43174	8.6	138	2	0.0092		399.11	2
		12	399.258	23328	1.3	160	1.7	0.0171		399.258	160			12	397.359	19685	8.1	130	1.4	0.0202		397.359	1.4			12	399.178	20884	7.4	118	1.7	0.0191		399.178	1.7
		13	399.29	16829	1	127	1.4	0.0237		399.29	127			13	398.106	24907	9.1	146	1.6	0.016		398.106	1.6			13	399.286	15439	17.8	284	4	0.0259		399.286	4
		14	400.166	16961	2.2	274	2.9	0.0236		400.166	274			14	398.129	40301	11.3	180	2	0.0099		398.129	2			14	399.489	33189	16.4	262	3.7	0.012		399.489	3.7
		15	400.207	20906	1.2	152	1.6	0.0191		400.207	152			15	398.198	25977	7.3	116	1.3	0.0153		398.198	1.3			15	399.863	40900	8.5	136	1.9	0.0098		399.863	1.9
		16	400.235	20901	1.6	196	2.1	0.0191		400.235	196			16	398.36	35103	11.1	178	2	0.0113		398.36	2			16	399.981	25743	242.5	3880	55.3	0.0155		399.981	55.3
		17	400.302	21436	2.4	294	3.1	0.0187		400.302	294			17	398.977	17649	41.1	658	7.2	0.0226		398.977	7.2			17	400.207	41031	13.5	216	3.1	0.0098		400.207	3.1
		18	402.274	13536	1.3	160	1.7	0.0297		402.274	160			18	399.109	42822	7.6	122	1.3	0.0093		399.109	1.3			18	400.269	35645	12.8	204	2.9	0.0112		400.269	2.9
		19	403.163	15470	5.4	668	7.1	0.0261		403.163	668			19	399.289	33331	10.8	172	1.9	0.012		399.289	1.9			19	400.485	24783	61.3	980	14	0.0162		400.485	14
		20	403.668	20566	1.1	134	1.4	0.0196		403.668	134			20	399.473	37520	19.6	314	3.5	0.0106		399.473	3.5			20	400.985	41768	16.5	264	3.8	0.0096		400.985	3.8
		21	404.25	18533	1.7	206	2.2	0.0218		404.25	206			21	399.891	44457	9.5	152	1.7	0.009		399.891	1.7			21	401.101	30065	35.1	562	8	0.0133		401.101	8
		22	405.146	19689	1.3	163	1.7	0.0206		405.146	163			22	399.981	24175	265.3	4244	46.7	0.0165		399.981	46.7			22	401.181	44053	11.9	190	2.7	0.0091		401.181	2.7
		23	405.266	20315	1.1	135	1.4	0.0199		405.266	135			23	400.28	38352	12.4	198	2.2	0.0104		400.28	2.2			23	401.237	45256	7.8	124	1.8	0.0089		401.237	1.8
		24	406.239	17814	1.5	189	2	0.0228		406.239	189			24	400.479	28791	99.3	1588	17.5	0.0139		400.479	17.5			24	401.284	43241	6.4	102	1.5	0.0093		401.284	1.5
		25	407.014	19280	1.1	133	1.4	0.0211		407.014	133			25	400.978	11344	15.3	244	2.7	0.0353		400.978	2.7			25	401.5	17323	7.5	120	1.7	0.0232		401.5	1.7
		26	407.167	17920	11.1	1365	14.5	0.0227		407.167	1365			26	401.096	26298	28.3	452	5	0.0153		401.096	5			26	401.976	22673	28.3	452	6.4	0.0177		401.976	6.4
		27	408.043	16626	4.5	554	5.9	0.0245		408.043	554			27	401.15	32461	11.4	182	2	0.0124		401.15	2			27	402.101	38733	11.6	186	2.6	0.0104		402.101	2.6
		28	408.166	19993	2.9	357	3.8	0.0204		408.166	357			28	401.228	41539	10.4	166	1.8	0.0097		401.228	1.8			28	402.193	40897	13.9	222	3.2	0.0098		402.193	3.2
		29	409.17	11695	1.1	141	1.5	0.035		409.17	141			29	401.324	44379	7	112	1.2	0.009		401.324	1.2			29	402.274	59536	6.9	110	1.6	0.0068		402.274	1.6
		30	409.228	16415	1.2	149	1.6	0.0249		409.228	149			30	401.503	27221	7.5	120	1.3	0.0147		401.503	1.3			30	402.476	43892	14.9	238	3.4	0.0092		402.476	3.4
		31	410.166	14969	1.4	167	1.8	0.0274		410.166	167			31	401.686	43502	8.6	138	1.5	0.0092		401.686	1.5			31	402.644	43672	6.4	102	1.5	0.0092		402.644	1.5
		32	411.12	14347	1	124	1.3	0.0287		411.12	124			32	401.98	24343	48.3	772	8.5	0.0165		401.98	8.5			32	402.964	44012	6.5	104	1.5	0.0092		402.964	1.5
		33	411.178	15046	1.8	217	2.3	0.0273		411.178	217			33	402.094	34378	7.8	124	1.4	0.0117		402.094	1.4			33	403.331	25673	8.5	136	1.9	0.0157		403.331	1.9
		34	411.397	18816	1.9	235	2.5	0.0219		411.397	235			34	402.216	46869	7.8	124	1.4	0.0086		402.216	1.4			34	405.101	31360	6.8	108	1.5	0.0129		405.101	1.5
		35	412.091	17373	1.4	171	1.8	0.0237		412.091	171			35	402.506	47598	8.8	140	1.5	0.0085		402.506	1.5			35	405.224	31379	11.6	186	2.6	0.0129		405.224	2.6
		36	413.024	14309	1	129	1.4	0.0289		413.024	129			36	403.21	25645	16.9	270	3	0.0157		403.21	3			36	405.781	44276	11.8	188	2.7	0.0092		405.781	2.7
		37	413.158	14105	1.2	144	1.5	0.0293		413.158	144			37	405.069	40831	8.4	134	1.5	0.0099		405.069	1.5			37	405.953	45176	11.8	188	2.7	0.009		405.953	2.7
		38	413.267	15813	11.1	1371	14.6	0.0261		413.267	1371			38	405.226	31992	11.3	180	2	0.0127		405.226	2			38	406.181	72960	8.9	142	2	0.0056		406.181	2
		39	414.094	20249	3	365	3.9	0.0205		414.094	365			39	405.634	44498	8.1	130	1.4	0.0091		405.634	1.4			39	406.329	45209	8.6	138	2	0.009		406.329	2
		40	414.274	16251	3.5	428	4.6	0.0255		414.274	428			40	405.942	44906	8.5	136	1.5	0.009		405.942	1.5			40	406.999	44593	10.4	166	2.4	0.0091		406.999	2.4
		41	415.106	11006	2.8	349	3.7	0.0377		415.106	349			41	406.118	45392	7	112	1.2	0.0089		406.118	1.2			41	407.086	39903	9.8	156	2.2	0.0102		407.086	2.2
		42	415.148	13689	3.7	457	4.9	0.0303		415.148	457			42	406.231	41702	8.8	140	1.5	0.0097		406.231	1.5			42	407.178	43263	8.3	132	1.9	0.0094		407.178	1.9
		43	415.209	15462	10.4	1284	13.7	0.0269		415.209	1284			43	406.971	18533	14.5	232	2.6	0.022		406.971	2.6			43	407.212	47687	7.1	114	1.6	0.0085		407.212	1.6
		44	416.174	19865	1	129	1.4	0.021		416.174	129			44	407.47	44799	7	112	1.2	0.0091		407.47	1.2			44	407.249	46652	7.5	120	1.7	0.0087		407.249	1.7
		45	416.211	16873	2.3	283	3	0.0247		416.211	283			45	407.977	30689	34.3	548	6	0.0133		407.977	6			45	407.305	47702	8.4	134	1.9	0.0085		407.305	1.9
		46	417.169	16125	33.5	4123	43.9	0.0259		417.169	4123			46	408.985	27279	37.1	594	6.5	0.015		408.985	6.5			46	407.476	44036	6.6	106	1.5	0.0093		407.476	1.5
		47	417.266	14727	1.2	144	1.5	0.0283		417.266	144			47	409.276	43059	7.5	120	1.3	0.0095		409.276	1.3			47	407.977	33544	32.1	514	7.3	0.0122		407.977	7.3
		48	418.184	8094	4.8	587	6.2	0.0517		418.184	587			48	409.992	24322	22.4	358	3.9	0.0169		409.992	3.9			48	408.009	37671	16.6	266	3.8	0.0108		408.009	3.8
		49	419.181	18372	1	123	1.3	0.0228		419.181	123			49	410.998	42625	19	304	3.3	0.0096		410.998	3.3			49	408.26	40243	10.1	162	2.3	0.0101		408.26	2.3
		50	419.26	16864	3.5	434	4.6	0.0249		419.26	434			50	411.078	31111	11.9	190	2.1	0.0132		411.078	2.1			50	408.476	52753	12.4	198	2.8	0.0077		408.476	2.8
		51	420.042	23025	1.3	156	1.7	0.0182		420.042	156			51	411.291	40736	13.1	210	2.3	0.0101		411.291	2.3			51	408.991	25314	46.6	746	10.6	0.0162		408.991	10.6
		52	420.198	22576	1	123	1.3	0.0186		420.198	123			52	411.349	34241	10	160	1.8	0.012		411.349	1.8			52	409.308	44466	8.6	138	2	0.0092		409.308	2
		53	420.248	13974	1.5	181	1.9	0.0301		420.248	181			53	411.492	36815	13	208	2.3	0.0112		411.492	2.3			53	409.342	41220	10.3	164	2.3	0.0099		409.342	2.3
		54	421.141	13330	1.7	211	2.2	0.0316		421.141	211			54	411.853	29700	7.5	120	1.3	0.0139		411.853	1.3			54	409.989	22081	21.3	340	4.8	0.0186		409.989	4.8
		55	422.035	14661	1.2	143	1.5	0.0288		422.035	143			55	411.994	43430	7	112	1.2	0.0095		411.994	1.2			55	410.494	47427	7.1	114	1.6	0.0087		410.494	1.6
		56	422.217	10033	3.4	415	4.4	0.0421		422.217	415			56	412.289	43274	7	112	1.2	0.0095		412.289	1.2			56	410.993	33441	51	816	11.6	0.0123		410.993	11.6
		57	423.164	23073	1.4	168	1.8	0.0183		423.164	168			57	412.93	47799	9.9	158	1.7	0.0086		412.93	1.7			57	411.081	45217	13.1	210	3	0.0091		411.081	3
		58	423.215	14320	1.5	184	2	0.0296		423.215	184			58	413.001	40892	6.4	102	1.1	0.0101		413.001	1.1			58	411.494	31244	27.8	444	6.3	0.0132		411.494	6.3
		59	424.166	18125	7.9	966	10.3	0.0234		424.166	966			59	413.093	20422	7.3	116	1.3	0.0202		413.093	1.3			59	411.987	21536	7.5	120	1.7	0.0191		411.987	1.7
		60	424.668	10798	2.7	334	3.6	0.0393		424.668	334			60	413.149	40615	8.6	138	1.5	0.0102		413.149	1.5			60	412.011	43870	6.4	102	1.5	0.0094		412.011	1.5
		61	425.043	16694	1.5	180	1.9	0.0255		425.043	180			61	413.236	20333	111.6	1786	19.6	0.0203		413.236	19.6			61	413.094	46499	12.3	196	2.8	0.0089		413.094	2.8
		62	425.182	21525	2.1	253	2.7	0.0198		425.182	253			62	413.283	25087	8.6	138	1.5	0.0165		413.283	1.5			62	413.244	21753	14.1	226	3.2	0.019		413.244	3.2
		63	425.415	18687	3.7	457	4.9	0.0228		425.415	457			63	413.389	23052	9.6	154	1.7	0.0179		413.389	1.7			63	413.352	46941	9.1	146	2.1	0.0088		413.352	2.1
		64	426.095	15638	2.2	265	2.8	0.0272		426.095	265			64	414.244	20244	35.4	566	6.2	0.0205		414.244	6.2			64	413.384	26287	10.9	174	2.5	0.0157		413.384	2.5
		65	426.322	23267	1	124	1.3	0.0183		426.322	124			65	414.342	41835	7.6	122	1.3	0.0099		414.342	1.3			65	413.987	41899	8.3	132	1.9	0.0099		413.987	1.9
		66	426.416	16623	1.4	175	1.9	0.0257		426.416	175			66	415.012	30854	7	112	1.2	0.0135		415.012	1.2			66	414.243	34219	21.1	338	4.8	0.0121		414.243	4.8
		67	427.043	17114	1.4	168	1.8	0.025		427.043	168			67	415.113	44926	13.5	216	2.4	0.0092		415.113	2.4			67	414.717	45723	6.4	102	1.5	0.0091		414.717	1.5
		68	427.304	18624	5.6	689	7.3	0.0229		427.304	689			68	415.183	27816	137.1	2194	24.1	0.0149		415.183	24.1			68	415.112	23411	7.3	116	1.7	0.0177		415.112	1.7
		69	428.229	24538	1.1	136	1.4	0.0175		428.229	136			69	415.223	29430	22.9	366	4	0.0141		415.223	4			69	415.182	26107	146.5	2344	33.4	0.0159		415.182	33.4
		70	428.304	14356	3	369	3.9	0.0298		428.304	369			70	415.484	44416	7.1	114	1.3	0.0094		415.484	1.3			70	415.229	16030	17.3	276	3.9	0.0259		415.229	3.9
		71	430.055	19778	1.4	167	1.8	0.0217		430.055	167			71	415.974	36849	34.5	552	6.1	0.0113		415.974	6.1			71	415.344	44345	11.9	190	2.7	0.0094		415.344	2.7
		72	430.212	20775	1.1	141	1.5	0.0207		430.212	141			72	416.186	34924	39.8	636	7	0.0119		416.186	7			72	415.974	44336	15.9	254	3.6	0.0094		415.974	3.6
		73	430.292	20628	1	123	1.3	0.0209		430.292	123			73	416.217	45417	7	112	1.2	0.0092		416.217	1.2			73	416.186	25314	37.5	600	8.5	0.0164		416.186	8.5
		74	432.084	18326	1.3	165	1.8	0.0236		432.084	165			74	416.479	32590	9.8	156	1.7	0.0128		416.479	1.7			74	416.482	43962	10.3	164	2.3	0.0095		416.482	2.3
		75	432.235	17532	3	374	4	0.0247		432.235	374			75	416.971	42162	8.1	130	1.4	0.0099		416.971	1.4			75	417.11	44322	10.4	166	2.4	0.0094		417.11	2.4
		76	432.278	18736	5.5	672	7.2	0.0231		432.278	672			76	417.187	42768	18	288	3.2	0.0098		417.187	3.2			76	417.318	40412	7.3	116	1.7	0.0103		417.318	1.7
		77	433.283	17281	3.5	436	4.6	0.0251		433.283	436			77	418.126	48046	7.4	118	1.3	0.0087		418.126	1.3			77	418.644	44134	8.8	140	2	0.0095		418.644	2
		78	434.178	19362	1.1	137	1.5	0.0224		434.178	137			78	418.209	47161	12.8	204	2.2	0.0089		418.209	2.2			78	420.158	45124	9.4	150	2.1	0.0093		420.158	2.1
		79	434.274	19184	1.2	142	1.5	0.0226		434.274	142			79	420.761	45754	7.3	116	1.3	0.0092		420.761	1.3			79	420.57	45174	6.6	106	1.5	0.0093		420.57	1.5
		80	435.176	15688	3.6	446	4.7	0.0277		435.176	446			80	421.217	45338	9.3	148	1.6	0.0093		421.217	1.6			80	421.329	33595	16.1	258	3.7	0.0125		421.329	3.7
		81	436.076	23362	1	126	1.3	0.0187		436.076	126			81	421.289	46963	7.5	120	1.3	0.009		421.289	1.3			81	422.01	41138	9.1	146	2.1	0.0103		422.01	2.1
		82	436.179	16469	4.1	503	5.4	0.0265		436.179	503			82	421.328	26026	6.4	102	1.1	0.0162		421.328	1.1			82	422.149	44479	7	112	1.6	0.0095		422.149	1.6
		83	436.256	18751	1.1	132	1.4	0.0233		436.256	132			83	421.493	20193	6.4	102	1.1	0.0209		421.493	1.1			83	422.281	35317	8.5	136	1.9	0.012		422.281	1.9
		84	437.127	23913	1	126	1.3	0.0183		437.127	126			84	422.32	23360	12.9	206	2.3	0.0181		422.32	2.3			84	422.33	42093	8.1	130	1.9	0.01		422.33	1.9
		85	437.192	16952	8.4	1031	11	0.0258		437.192	1031			85	422.795	40193	6.6	106	1.2	0.0105		422.795	1.2			85	422.976	44177	10.1	162	2.3	0.0096		422.976	2.3
		86	438.183	16775	3.6	446	4.7	0.0261		438.183	446			86	422.828	37058	6.9	110	1.2	0.0114		422.828	1.2			86	424.29	44169	9.1	146	2.1	0.0096		424.29	2.1
		87	439.157	13463	3	370	3.9	0.0326		439.157	370			87	423.226	46080	8.8	140	1.5	0.0092		423.226	1.5			87	424.913	39601	8.8	140	2	0.0107		424.913	2
		88	441.171	17019	37.1	4568	48.6	0.0259		441.171	4568			88	423.317	22255	9	144	1.6	0.019		423.317	1.6			88	425.345	52597	9.1	146	2.1	0.0081		425.345	2.1
		89	441.325	18737	1.4	175	1.9	0.0236		441.325	175			89	423.89	46459	7.5	120	1.3	0.0091		423.89	1.3			89	425.797	42492	8.3	132	1.9	0.01		425.797	1.9
		90	442.117	14862	1.1	130	1.4	0.0297		442.117	130			90	424.156	46385	6.4	102	1.1	0.0091		424.156	1.1			90	426.062	55632	8.4	134	1.9	0.0077		426.062	1.9
		91	442.174	14151	6.1	754	8	0.0312		442.174	754			91	424.347	46346	8.4	134	1.5	0.0092		424.347	1.5			91	426.288	27322	9.8	156	2.2	0.0156		426.288	2.2
		92	443.01	19792	1.6	194	2.1	0.0224		443.01	194			92	425.202	46195	8.1	130	1.4	0.0092		425.202	1.4			92	426.353	44878	7.8	124	1.8	0.0095		426.353	1.8
		93	443.169	8886	1.2	142	1.5	0.0499		443.169	142			93	425.288	43284	11.8	188	2.1	0.0098		425.288	2.1			93	426.975	39061	40.8	652	9.3	0.0109		426.975	9.3
		94	443.22	12895	1.2	144	1.5	0.0344		443.22	144			94	425.593	45270	6.5	104	1.1	0.0094		425.593	1.1			94	427.103	47134	6.6	106	1.5	0.0091		427.103	1.5
		95	444.105	19729	3.4	420	4.5	0.0225		444.105	420			95	426.28	47164	9	144	1.6	0.009		426.28	1.6			95	427.274	20098	438.9	7022	100	0.0213		427.274	100
		96	444.183	20563	2.8	343	3.6	0.0216		444.183	343			96	426.324	48745	10.5	168	1.8	0.0087		426.324	1.8			96	427.38	43759	8.9	142	2	0.0098		427.38	2
		97	444.326	11878	1.5	183	1.9	0.0374		444.326	183			97	426.442	45192	6.4	102	1.1	0.0094		426.442	1.1			97	428.007	20974	41.8	668	9.5	0.0204		428.007	9.5
		98	445.112	22496	1.8	226	2.4	0.0198		445.112	226			98	426.908	44765	6.4	102	1.1	0.0095		426.908	1.1			98	428.279	25155	120.1	1922	27.4	0.017		428.279	27.4
		99	445.176	14788	1	123	1.3	0.0301		445.176	123			99	426.984	45281	12.4	198	2.2	0.0094		426.984	2.2			99	429.009	26418	8.3	132	1.9	0.0162		429.009	1.9
		100	445.331	21545	1.9	236	2.5	0.0207		445.331	236			100	427.276	22248	568.1	9090	100	0.0192		427.276	100			100	429.07	46133	7.5	120	1.7	0.0093		429.07	1.7
		101	446.122	16010	1.1	130	1.4	0.0279		446.122	130			101	427.913	55219	8.3	132	1.5	0.0077		427.913	1.5			101	429.184	49158	14	224	3.2	0.0087		429.184	3.2
		102	446.252	19870	1.9	230	2.4	0.0225		446.252	230			102	428.009	25953	35.4	566	6.2	0.0165		428.009	6.2			102	429.279	20126	30.8	492	7	0.0213		429.279	7
		103	446.32	27305	1.1	130	1.4	0.0163		446.32	130			103	428.174	49064	10.5	168	1.8	0.0087		428.174	1.8			103	429.972	42146	11.4	182	2.6	0.0102		429.972	2.6
		104	447.204	22492	1.1	137	1.5	0.0199		447.204	137			104	428.278	22890	139.1	2226	24.5	0.0187		428.278	24.5			104	430.278	21363	8.4	134	1.9	0.0201		430.278	1.9
		105	447.261	24974	1.2	145	1.5	0.0179		447.261	145			105	428.933	41976	6.4	102	1.1	0.0102		428.933	1.1			105	430.985	44020	11.5	184	2.6	0.0098		430.985	2.6
		106	448.188	19743	1.4	169	1.8	0.0227		448.188	169			106	429.005	25749	9.5	152	1.7	0.0167		429.005	1.7			106	431.303	43135	11.1	178	2.5	0.01		431.303	2.5
		107	451.125	13438	1.2	143	1.5	0.0336		451.125	143			107	429.052	49914	6.8	108	1.2	0.0086		429.052	1.2			107	431.363	45799	8.8	140	2	0.0094		431.363	2
		108	453.113	11793	1.9	230	2.4	0.0384		453.113	230			108	429.197	45032	8.9	142	1.6	0.0095		429.197	1.6			108	431.986	45089	8.6	138	2	0.0096		431.986	2
		109	453.193	13867	1.6	201	2.1	0.0327		453.193	201			109	429.229	27271	8.5	136	1.5	0.0157		429.229	1.5			109	433.222	46879	7	112	1.6	0.0092		433.222	1.6
		110	455.121	18620	1.4	167	1.8	0.0244		455.121	167			110	429.283	27689	48.3	772	8.5	0.0155		429.283	8.5			110	433.25	42421	8.1	130	1.9	0.0102		433.25	1.9
		111	455.226	14444	1.4	173	1.8	0.0315		455.226	173			111	430.178	32104	8.4	134	1.5	0.0134		430.178	1.5			111	434.27	45821	8.4	134	1.9	0.0095		434.27	1.9
		112	457.257	16366	1.1	136	1.4	0.0279		457.257	136			112	430.209	43599	10.6	170	1.9	0.0099		430.209	1.9			112	434.955	45800	7.1	114	1.6	0.0095		434.955	1.6
		113	458.192	19829	1.5	179	1.9	0.0231		458.192	179			113	431.06	43064	7.9	126	1.4	0.01		431.06	1.4			113	435.269	43685	8.3	132	1.9	0.01		435.269	1.9
		114	459.108	15205	1.2	145	1.5	0.0302		459.108	145			114	431.197	36597	6.6	106	1.2	0.0118		431.197	1.2			114	435.341	54226	7.8	124	1.8	0.008		435.341	1.8
		115	459.281	20636	1.1	131	1.4	0.0223		459.281	131			115	431.245	46320	14.5	232	2.6	0.0093		431.245	2.6			115	435.925	43707	6.6	106	1.5	0.01		435.925	1.5
		116	460.174	14571	3.4	419	4.5	0.0316		460.174	419			116	433.315	40567	8	128	1.4	0.0107		433.315	1.4			116	436.049	40120	7.1	114	1.6	0.0109		436.049	1.6
		117	461.097	18288	1.1	139	1.5	0.0252		461.097	139			117	433.701	45849	6.9	110	1.2	0.0095		433.701	1.2			117	436.342	36618	7	112	1.6	0.0119		436.342	1.6
		118	462.116	24785	1.2	150	1.6	0.0186		462.116	150			118	435.441	46837	8.5	136	1.5	0.0093		435.441	1.5			118	436.403	23371	22.9	366	5.2	0.0187		436.403	5.2
		119	462.36	24145	1.8	224	2.4	0.0191		462.36	224			119	436.345	41833	8.3	132	1.5	0.0104		436.345	1.5			119	437.402	34556	37.1	594	8.5	0.0127		437.402	8.5
		120	463.153	17840	11.7	1439	15.3	0.026		463.153	1439			120	436.407	24511	42.8	684	7.5	0.0178		436.407	7.5			120	437.49	38271	8.3	132	1.9	0.0114		437.49	1.9
		121	464.156	20160	2.5	302	3.2	0.023		464.156	302			121	436.967	46885	9.5	152	1.7	0.0093		436.967	1.7			121	437.997	45491	7	112	1.6	0.0096		437.997	1.6
		122	464.201	15945	1.6	195	2.1	0.0291		464.201	195			122	437.061	45477	8.9	142	1.6	0.0096		437.061	1.6			122	438.158	45873	9.1	146	2.1	0.0096		438.158	2.1
		123	466.694	26352	1.3	160	1.7	0.0177		466.694	160			123	437.405	12436	16.8	268	2.9	0.0352		437.405	2.9			123	438.24	40963	7.6	122	1.7	0.0107		438.24	1.7
		124	467.316	18451	2.5	305	3.2	0.0253		467.316	305			124	437.494	17704	15.3	244	2.7	0.0247		437.494	2.7			124	438.353	16592	7.8	124	1.8	0.0264		438.353	1.8
		125	469.317	21382	1.1	132	1.4	0.0219		469.317	132			125	437.954	45837	12.5	200	2.2	0.0096		437.954	2.2			125	438.999	31539	31.4	502	7.1	0.0139		438.999	7.1
		126	470.089	14922	2.2	272	2.9	0.0315		470.089	272			126	437.989	43525	11.4	182	2	0.0101		437.989	2			126	439.05	46374	6.5	104	1.5	0.0095		439.05	1.5
		127	471.089	15431	2.3	278	3	0.0305		471.089	278			127	438.347	24455	13.8	220	2.4	0.0179		438.347	2.4			127	439.202	43918	13.8	220	3.1	0.01		439.202	3.1
		128	471.332	20469	7.1	874	9.3	0.023		471.332	874			128	438.997	20404	15.5	248	2.7	0.0215		438.997	2.7			128	439.314	44712	7.9	126	1.8	0.0098		439.314	1.8
		129	472.139	24651	1.1	141	1.5	0.0192		472.139	141			129	439.29	28334	15.5	248	2.7	0.0155		439.29	2.7			129	439.349	45756	7	112	1.6	0.0096		439.349	1.6
		130	472.329	17670	1.5	181	1.9	0.0267		472.329	181			130	439.349	15903	7.8	124	1.4	0.0276		439.349	1.4			130	439.507	21663	22.8	364	5.2	0.0203		439.507	5.2
		131	473.273	19539	1	124	1.3	0.0242		473.273	124			131	439.861	46148	8.9	142	1.6	0.0095		439.861	1.6			131	440.001	45949	8.4	134	1.9	0.0096		440.001	1.9
		132	474.152	19356	2.2	268	2.9	0.0245		474.152	268			132	439.879	49775	10.5	168	1.8	0.0088		439.879	1.8			132	440.04	43940	8.9	142	2	0.01		440.04	2
		133	475.128	15841	1.1	135	1.4	0.03		475.128	135			133	440.163	47532	7.3	116	1.3	0.0093		440.163	1.3			133	440.135	46460	10.4	166	2.4	0.0095		440.135	2.4
		134	475.445	23380	1.1	130	1.4	0.0203		475.445	130			134	440.362	46704	9.1	146	1.6	0.0094		440.362	1.6			134	440.461	45080	6.9	110	1.6	0.0098		440.461	1.6
		135	475.7	22684	2	251	2.7	0.021		475.7	251			135	441.267	25302	12.9	206	2.3	0.0174		441.267	2.3			135	441.314	48977	12.1	194	2.8	0.009		441.314	2.8
		136	476.09	19213	1	126	1.3	0.0248		476.09	126			136	442.018	46916	7.8	124	1.4	0.0094		442.018	1.4			136	442.256	50988	8.6	138	2	0.0087		442.256	2
		137	476.196	16685	1.5	179	1.9	0.0285		476.196	179			137	443.177	28823	14.5	232	2.6	0.0154		443.177	2.6			137	442.3	55555	8.3	132	1.9	0.008		442.3	1.9
		138	476.308	14157	1.2	149	1.6	0.0336		476.308	149			138	443.299	18178	8	128	1.4	0.0244		443.299	1.4			138	443.176	43150	25.9	414	5.9	0.0103		443.176	5.9
		139	477.152	15391	3.4	419	4.5	0.031		477.152	419			139	444.304	14354	15.5	248	2.7	0.031		444.304	2.7			139	443.299	28485	8.8	140	2	0.0156		443.299	2
		140	478.073	17452	1.1	132	1.4	0.0274		478.073	132			140	445.009	32205	10.6	170	1.9	0.0138		445.009	1.9			140	443.967	45455	6.9	110	1.6	0.0098		443.967	1.6
		141	478.177	16410	1.4	178	1.9	0.0291		478.177	178			141	445.301	16399	26.9	430	4.7	0.0272		445.301	4.7			141	443.994	36283	10.4	166	2.4	0.0122		443.994	2.4
		142	479.958	22309	1.2	146	1.6	0.0215		479.958	146			142	446.002	44454	13.9	222	2.4	0.01		446.002	2.4			142	444.061	45955	6.6	106	1.5	0.0097		444.061	1.5
		143	481.181	23004	1.1	131	1.4	0.0209		481.181	131			143	446.086	38257	7.1	114	1.3	0.0117		446.086	1.3			143	444.178	51973	7.6	122	1.7	0.0085		444.178	1.7
		144	482.26	23478	1	126	1.3	0.0205		482.26	126			144	446.304	33564	15.3	244	2.7	0.0133		446.304	2.7			144	444.307	20185	23.6	378	5.4	0.022		444.307	5.4
		145	483.168	21966	1.1	134	1.4	0.022		483.168	134			145	446.496	36646	8.5	136	1.5	0.0122		446.496	1.5			145	444.989	42815	7.8	124	1.8	0.0104		444.989	1.8
		146	483.7	18358	7.9	977	10.4	0.0263		483.7	977			146	447.25	42814	8.3	132	1.5	0.0104		447.25	1.5			146	445.083	49028	8.5	136	1.9	0.0091		445.083	1.9
		147	484.202	12760	3.9	474	5	0.0379		484.202	474			147	447.3	46280	9.1	146	1.6	0.0097		447.3	1.6			147	445.3	20491	40.4	646	9.2	0.0217		445.3	9.2
		148	484.701	17138	1.5	190	2	0.0283		484.701	190			148	448.289	30941	9.4	150	1.7	0.0145		448.289	1.7			148	445.892	30541	7	112	1.6	0.0146		445.892	1.6
		149	485.145	14238	2	241	2.6	0.0341		485.145	241			149	448.309	42440	7.5	120	1.3	0.0106		448.309	1.3			149	445.955	46664	8.3	132	1.9	0.0096		445.955	1.9
		150	485.283	17495	1.3	165	1.8	0.0277		485.283	165			150	448.418	46863	6.5	104	1.1	0.0096		448.418	1.1			150	446.213	43369	10.8	172	2.4	0.0103		446.213	2.4
		151	485.81	23739	1.1	130	1.4	0.0205		485.81	130			151	449.254	35440	16.5	264	2.9	0.0127		449.254	2.9			151	446.239	24684	9.9	158	2.3	0.0181		446.239	2.3
		152	487.28	16036	2	250	2.7	0.0304		487.28	250			152	449.433	25023	10.4	166	1.8	0.018		449.433	1.8			152	446.279	44977	7	112	1.6	0.0099		446.279	1.6
		153	488.094	17080	1.3	154	1.6	0.0286		488.094	154			153	450.003	46724	9.8	156	1.7	0.0096		450.003	1.7			153	446.305	43771	9	144	2.1	0.0102		446.305	2.1
		154	488.199	15513	1	127	1.4	0.0315		488.199	127			154	450.296	48955	7.5	120	1.3	0.0092		450.296	1.3			154	447.009	46112	9	144	2.1	0.0097		447.009	2.1
		155	488.356	22172	2.9	352	3.7	0.022		488.356	352			155	450.969	48802	10.1	162	1.8	0.0092		450.969	1.8			155	448.943	46439	10.1	162	2.3	0.0097		448.943	2.3
		156	489.132	14605	1.4	172	1.8	0.0335		489.132	172			156	451.178	47646	8.6	138	1.5	0.0095		451.178	1.5			156	449.769	46128	6.5	104	1.5	0.0098		449.769	1.5
		157	489.362	14044	1.3	159	1.7	0.0348		489.362	159			157	451.289	39424	7.6	122	1.3	0.0114		451.289	1.3			157	449.99	22870	7.1	114	1.6	0.0197		449.99	1.6
		158	490.132	13887	1.5	181	1.9	0.0353		490.132	181			158	451.941	47302	10.9	174	1.9	0.0096		451.941	1.9			158	450.125	47250	9.1	146	2.1	0.0095		450.125	2.1
		159	490.221	25027	1.5	190	2	0.0196		490.221	190			159	452.358	46240	10.5	168	1.8	0.0098		452.358	1.8			159	452.355	14600	6.5	104	1.5	0.031		452.355	1.5
		160	491.101	15083	1.4	178	1.9	0.0326		491.101	178			160	452.381	46592	11.1	178	2	0.0097		452.381	2			160	453.359	40778	11	176	2.5	0.0111		453.359	2.5
		161	491.216	21251	1.1	137	1.5	0.0231		491.216	137			161	452.952	32872	6.8	108	1.2	0.0138		452.952	1.2			161	454.97	45661	8.1	130	1.9	0.01		454.97	1.9
		162	492.241	17356	1.2	149	1.6	0.0284		492.241	149			162	453.149	51737	7.3	116	1.3	0.0088		453.149	1.3			162	455.048	48917	8.3	132	1.9	0.0093		455.048	1.9
		163	495.094	21454	1.3	161	1.7	0.0231		495.094	161			163	454.265	46768	6.4	102	1.1	0.0097		454.265	1.1			163	455.155	46679	8.8	140	2	0.0098		455.155	2
		164	495.239	24220	1.2	144	1.5	0.0204		495.239	144			164	454.334	49154	7.4	118	1.3	0.0092		454.334	1.3			164	455.27	43665	18.9	302	4.3	0.0104		455.27	4.3
		165	496.209	18266	1.3	158	1.7	0.0272		496.209	158			165	454.994	45503	7.9	126	1.4	0.01		454.994	1.4			165	456.267	46817	15.8	252	3.6	0.0097		456.267	3.6
		166	496.266	21476	1.5	185	2	0.0231		496.266	185			166	455.307	48531	8.4	134	1.5	0.0094		455.307	1.5			166	456.322	47137	12.6	202	2.9	0.0097		456.322	2.9
		167	496.314	22465	1.1	140	1.5	0.0221		496.314	140			167	456.979	24852	11.4	182	2	0.0184		456.979	2			167	456.767	46280	6.5	104	1.5	0.0099		456.767	1.5
		168	497.088	12688	1.1	136	1.4	0.0392		497.088	136			168	457.015	45641	16.6	266	2.9	0.01		457.015	2.9			168	457.277	50689	8.3	132	1.9	0.009		457.277	1.9
		169	497.88	17737	2.1	253	2.7	0.0281		497.88	253			169	457.117	44211	9	144	1.6	0.0103		457.117	1.6			169	457.318	50339	11.8	188	2.7	0.0091		457.318	2.7
		170	498.211	15945	2.5	310	3.3	0.0312		498.211	310			170	457.329	46827	6.6	106	1.2	0.0098		457.329	1.2			170	457.937	49754	13.6	218	3.1	0.0092		457.937	3.1
		171	501.124	18018	1.5	187	2	0.0278		501.124	187			171	457.678	47889	7.5	120	1.3	0.0096		457.678	1.3			171	458.352	48952	7.8	124	1.8	0.0094		458.352	1.8
		172	501.206	23628	1.4	173	1.8	0.0212		501.206	173			172	458.95	47229	6.4	102	1.1	0.0097		458.95	1.1			172	459.341	47557	7	112	1.6	0.0097		459.341	1.6
		173	502.374	24482	1.8	218	2.3	0.0205		502.374	218			173	459.25	16966	14.6	234	2.6	0.0271		459.25	2.6			173	461.058	47077	15.1	242	3.4	0.0098		461.058	3.4
		174	504.225	19226	1.2	143	1.5	0.0262		504.225	143			174	459.979	47376	6.9	110	1.2	0.0097		459.979	1.2			174	463.193	47674	8.3	132	1.9	0.0097		463.193	1.9
		175	504.361	13525	1	126	1.3	0.0373		504.361	126			175	460.234	47267	8.1	130	1.4	0.0097		460.234	1.4			175	465.322	34138	7.8	124	1.8	0.0136		465.322	1.8
		176	504.7	22271	1.8	224	2.4	0.0227		504.7	224			176	460.824	42880	7	112	1.2	0.0107		460.824	1.2			176	466.838	47485	9.1	146	2.1	0.0098		466.838	2.1
		177	505.211	24560	2.3	282	3	0.0206		505.211	282			177	462	46556	10.3	164	1.8	0.0099		462	1.8			177	466.989	40533	7.8	124	1.8	0.0115		466.989	1.8
		178	505.249	17567	1.9	230	2.4	0.0288		505.249	230			178	462.327	47993	10	160	1.8	0.0096		462.327	1.8			178	467.178	48256	9.5	152	2.2	0.0097		467.178	2.2
		179	506.106	19715	2	248	2.6	0.0257		506.106	248			179	463.29	47139	14.8	236	2.6	0.0098		463.29	2.6			179	467.281	62293	7.8	124	1.8	0.0075		467.281	1.8
		180	506.21	16618	2.2	273	2.9	0.0305		506.21	273			180	464.336	38090	8.4	134	1.5	0.0122		464.336	1.5			180	467.31	43587	8.6	138	2	0.0107		467.31	2
		181	506.808	25257	1	125	1.3	0.0201		506.808	125			181	464.836	42075	10.9	174	1.9	0.011		464.836	1.9			181	467.352	36440	8	128	1.8	0.0128		467.352	1.8
		182	507.135	19075	4.5	550	5.9	0.0266		507.135	550			182	464.976	36141	12.3	196	2.2	0.0129		464.976	2.2			182	468.355	20134	9.3	148	2.1	0.0233		468.355	2.1
		183	508.264	18875	1.4	167	1.8	0.0269		508.264	167			183	465.226	32326	11.5	184	2	0.0144		465.226	2			183	468.461	46979	8.6	138	2	0.01		468.461	2
		184	509.221	20984	1.8	218	2.3	0.0243		509.221	218			184	465.332	45023	9.5	152	1.7	0.0103		465.332	1.7			184	469.304	16511	9.6	154	2.2	0.0284		469.304	2.2
		185	509.274	18938	1.3	154	1.6	0.0269		509.274	154			185	465.471	33802	10.3	164	1.8	0.0138		465.471	1.8			185	470.009	43988	7.4	118	1.7	0.0107		470.009	1.7
		186	511.138	18871	1.1	140	1.5	0.0271		511.138	140			186	466.175	45158	7.3	116	1.3	0.0103		466.175	1.3			186	470.318	43774	9	144	2.1	0.0107		470.318	2.1
		187	512.216	23715	1.8	216	2.3	0.0216		512.216	216			187	466.349	46001	7.5	120	1.3	0.0101		466.349	1.3			187	471.037	47744	8.1	130	1.9	0.0099		471.037	1.9
		188	512.359	22149	3.6	444	4.7	0.0231		512.359	444			188	466.845	49256	10.1	162	1.8	0.0095		466.845	1.8			188	471.298	19982	340.9	5454	77.7	0.0236		471.298	77.7
		189	512.539	22649	1.2	147	1.6	0.0226		512.539	147			189	466.882	46722	6.9	110	1.2	0.01		466.882	1.2			189	471.398	62616	6.9	110	1.6	0.0075		471.398	1.6
		190	513.194	16652	3.1	381	4.1	0.0308		513.194	381			190	467.286	41550	26.8	428	4.7	0.0112		467.286	4.7			190	472.301	13778	91.5	1464	20.8	0.0343		472.301	20.8
		191	513.36	15854	1.4	173	1.8	0.0324		513.36	173			191	467.333	47202	11.8	188	2.1	0.0099		467.333	2.1			191	472.736	46631	10.9	174	2.5	0.0101		472.736	2.5
		192	515.358	15309	4	498	5.3	0.0337		515.358	498			192	467.476	47595	7	112	1.2	0.0098		467.476	1.2			192	473.207	32501	7	112	1.6	0.0146		473.207	1.6
		193	516.356	25359	1.5	187	2	0.0204		516.356	187			193	468.29	27666	8.8	140	1.5	0.0169		468.29	1.5			193	473.31	18105	11.5	184	2.6	0.0261		473.31	2.6
		194	518.224	15669	2.1	259	2.8	0.0331		518.224	259			194	468.357	29827	8.8	140	1.5	0.0157		468.357	1.5			194	473.469	45594	9	144	2.1	0.0104		473.469	2.1
		195	520.236	14948	1.2	149	1.6	0.0348		520.236	149			195	469.206	45597	8.1	130	1.4	0.0103		469.206	1.4			195	473.997	42232	7.5	120	1.7	0.0112		473.997	1.7
		196	520.334	14654	2	240	2.6	0.0355		520.334	240			196	469.285	50770	12.4	198	2.2	0.0092		469.285	2.2			196	474.169	22941	6.6	106	1.5	0.0207		474.169	1.5
		197	524.13	21918	1	123	1.3	0.0239		524.13	123			197	469.342	43718	10.6	170	1.9	0.0107		469.342	1.9			197	474.829	48758	7	112	1.6	0.0097		474.829	1.6
		198	524.211	21274	1	123	1.3	0.0246		524.211	123			198	469.564	48399	6.4	102	1.1	0.0097		469.564	1.1			198	475.097	41250	7	112	1.6	0.0115		475.097	1.6
		199	525.09	20196	1.3	159	1.7	0.026		525.09	159			199	471.179	47194	8.9	142	1.6	0.01		471.179	1.6			199	475.314	48330	8.8	140	2	0.0098		475.314	2
		200	525.705	17926	3.8	471	5	0.0293		525.705	471			200	471.298	22520	313.5	5016	55.2	0.0209		471.298	55.2			200	475.444	47306	6.5	104	1.5	0.0101		475.444	1.5
		201	526.105	20218	1.1	138	1.5	0.026		526.105	138			201	472.005	47038	8.5	136	1.5	0.01		472.005	1.5			201	476.422	49187	6.5	104	1.5	0.0097		476.422	1.5
		202	526.211	14900	3	365	3.9	0.0353		526.211	365			202	472.111	49777	8	128	1.4	0.0095		472.111	1.4			202	479.441	50298	9.1	146	2.1	0.0095		479.441	2.1
		203	526.714	23317	1.1	137	1.5	0.0226		526.714	137			203	472.302	20432	112.9	1806	19.9	0.0231		472.302	19.9			203	479.543	29195	7.6	122	1.7	0.0164		479.543	1.7
		204	529.457	23520	1.1	141	1.5	0.0225		529.457	141			204	472.469	48925	11.6	186	2	0.0097		472.469	2			204	480.474	48187	9.4	150	2.1	0.01		480.474	2.1
		205	531.209	20483	1.8	218	2.3	0.0259		531.209	218			205	473.212	42303	8	128	1.4	0.0112		473.212	1.4			205	481.002	37324	8.4	134	1.9	0.0129		481.002	1.9
		206	531.389	24983	2.3	278	3	0.0213		531.389	278			206	473.296	25136	28.8	460	5.1	0.0188		473.296	5.1			206	481.385	47349	13.4	214	3	0.0102		481.385	3
		207	532.12	22244	1.3	165	1.8	0.0239		532.12	165			207	473.456	37092	8.6	138	1.5	0.0128		473.456	1.5			207	481.913	48377	11.3	180	2.6	0.01		481.913	2.6
		208	532.389	14380	1.6	202	2.1	0.037		532.389	202			208	473.879	48455	8.8	140	1.5	0.0098		473.879	1.5			208	482.372	34774	40.8	652	9.3	0.0139		482.372	9.3
		209	533.119	17525	1.3	154	1.6	0.0304		533.119	154			209	474.307	36602	12.4	198	2.2	0.013		474.307	2.2			209	483.009	48552	7.6	122	1.7	0.0099		483.009	1.7
		210	533.389	15493	1.2	148	1.6	0.0344		533.389	148			210	475.277	47185	9.6	154	1.7	0.0101		475.277	1.7			210	483.902	45336	6.5	104	1.5	0.0107		483.902	1.5
		211	534.338	13722	3.6	441	4.7	0.0389		534.338	441			211	475.301	47377	9.1	146	1.6	0.01		475.301	1.6			211	485.323	39514	8.4	134	1.9	0.0123		485.323	1.9
		212	535.173	19143	3.2	397	4.2	0.028		535.173	397			212	475.355	48476	7.3	116	1.3	0.0098		475.355	1.3			212	485.768	35991	7.8	124	1.8	0.0135		485.768	1.8
		213	535.227	15678	2.9	354	3.8	0.0341		535.227	354			213	475.428	24721	6.5	104	1.1	0.0192		475.428	1.1			213	486.023	44427	20.1	322	4.6	0.0109		486.023	4.6
		214	535.341	20162	2.5	304	3.2	0.0266		535.341	304			214	475.75	46361	7.1	114	1.3	0.0103		475.75	1.3			214	486.243	38400	7.9	126	1.8	0.0127		486.243	1.8
		215	536.177	15324	1	126	1.3	0.035		536.177	126			215	476.161	44514	6.9	110	1.2	0.0107		476.161	1.2			215	486.53	48640	7.1	114	1.6	0.01		486.53	1.6
		216	536.23	15177	1.7	207	2.2	0.0353		536.23	207			216	476.264	40268	15.8	252	2.8	0.0118		476.264	2.8			216	487.06	47270	12.4	198	2.8	0.0103		487.06	2.8
		217	536.285	13171	7.2	881	9.4	0.0407		536.285	881			217	479.103	49602	9.1	146	1.6	0.0097		479.103	1.6			217	488.332	20784	19.4	310	4.4	0.0235		488.332	4.4
		218	536.698	24719	1.1	135	1.4	0.0217		536.698	135			218	479.829	51948	6.4	102	1.1	0.0092		479.829	1.1			218	489.315	17965	13.8	220	3.1	0.0272		489.315	3.1
		219	537.108	21185	1	123	1.3	0.0254		537.108	123			219	480.968	50082	10.4	166	1.8	0.0096		480.968	1.8			219	490.295	48488	6.6	106	1.5	0.0101		490.295	1.5
		220	537.166	17825	1.2	145	1.5	0.0301		537.166	145			220	481.328	56854	6.6	106	1.2	0.0085		481.328	1.2			220	492.034	48455	9.4	150	2.1	0.0102		492.034	2.1
		221	537.224	19678	1.3	159	1.7	0.0273		537.224	159			221	481.368	50291	9.6	154	1.7	0.0096		481.368	1.7			221	492.535	52186	7.4	118	1.7	0.0094		492.535	1.7
		222	537.288	17138	1.4	170	1.8	0.0314		537.288	170			222	481.458	39302	9.1	146	1.6	0.0123		481.458	1.6			222	493.031	48830	11.6	186	2.6	0.0101		493.031	2.6
		223	537.531	25385	1.6	196	2.1	0.0212		537.531	196			223	481.59	49006	8	128	1.4	0.0098		481.59	1.4			223	493.273	47311	8.4	134	1.9	0.0104		493.273	1.9
		224	538.157	16095	1.2	151	1.6	0.0334		538.157	151			224	482.372	20535	13.1	210	2.3	0.0235		482.372	2.3			224	493.461	49992	7.3	116	1.7	0.0099		493.461	1.7
		225	538.248	20563	1.4	172	1.8	0.0262		538.248	172			225	483.281	28924	8.6	138	1.5	0.0167		483.281	1.5			225	493.511	46828	6.8	108	1.5	0.0105		493.511	1.5
		226	539.233	17433	1	129	1.4	0.0309		539.233	129			226	483.378	41884	17	272	3	0.0115		483.378	3			226	493.904	49677	7.1	114	1.6	0.0099		493.904	1.6
		227	543.114	22942	1.2	143	1.5	0.0237		543.114	143			227	485.91	49647	8.5	136	1.5	0.0098		485.91	1.5			227	494.261	48680	8.6	138	2	0.0102		494.261	2
		228	543.166	26128	1	129	1.4	0.0208		543.166	129			228	485.932	47478	7.3	116	1.3	0.0102		485.932	1.3			228	495.19	48059	10.6	170	2.4	0.0103		495.19	2.4
		229	543.214	17847	1.5	180	1.9	0.0304		543.214	180			229	486.034	47342	6.9	110	1.2	0.0103		486.034	1.2			229	495.284	50294	7.1	114	1.6	0.0098		495.284	1.6
		230	543.343	21361	1.1	139	1.5	0.0254		543.343	139			230	486.787	48889	10.4	166	1.8	0.01		486.787	1.8			230	495.983	45643	7.1	114	1.6	0.0109		495.983	1.6
		231	544.249	12473	1.2	144	1.5	0.0436		544.249	144			231	487.299	45126	12	192	2.1	0.0108		487.299	2.1			231	496.243	49790	8.6	138	2	0.01		496.243	2
		232	545.23	22658	1	126	1.3	0.0241		545.23	126			232	488.327	12736	26.8	428	4.7	0.0383		488.327	4.7			232	496.386	37747	16.4	262	3.7	0.0132		496.386	3.7
		233	546.254	22462	1.4	168	1.8	0.0243		546.254	168			233	488.918	48989	10.5	168	1.8	0.01		488.918	1.8			233	497.182	51990	7.8	124	1.8	0.0096		497.182	1.8
		234	546.486	18647	44.7	5502	58.5	0.0293		546.486	5502			234	488.958	48037	7.1	114	1.3	0.0102		488.958	1.3			234	497.45	50495	8.6	138	2	0.0099		497.45	2
		235	547.488	18613	20.3	2496	26.6	0.0294		547.488	2496			235	489.296	26844	16.1	258	2.8	0.0182		489.296	2.8			235	498.57	49480	6.5	104	1.5	0.0101		498.57	1.5
		236	548.206	20325	1	127	1.4	0.027		548.206	127			236	489.324	35880	16.8	268	2.9	0.0136		489.324	2.9			236	499.328	33455	7	112	1.6	0.0149		499.328	1.6
		237	548.494	17976	4.3	530	5.6	0.0305		548.494	530			237	489.96	49670	20	320	3.5	0.0099		489.96	3.5			237	501.872	49346	7	112	1.6	0.0102		501.872	1.6
		238	550.204	21400	1	125	1.3	0.0257		550.204	125			238	491.317	43317	9.9	158	1.7	0.0113		491.317	1.7			238	501.978	49280	16.8	268	3.8	0.0102		501.978	3.8
		239	551.258	27094	1.1	138	1.5	0.0203		551.258	138			239	492.043	33026	15.4	246	2.7	0.0149		492.043	2.7			239	502.477	49377	6.6	106	1.5	0.0102		502.477	1.5
		240	552.299	13333	1.3	156	1.7	0.0414		552.299	156			240	493.257	32854	8.6	138	1.5	0.015		493.257	1.5			240	503.032	51441	17.3	276	3.9	0.0098		503.032	3.9
		241	553.176	14898	1	125	1.3	0.0371		553.176	125			241	493.461	40187	6.9	110	1.2	0.0123		493.461	1.2			241	503.315	48516	10	160	2.3	0.0104		503.315	2.3
		242	555.316	20880	8.7	1067	11.4	0.0266		555.316	1067			242	495.802	39384	9	144	1.6	0.0126		495.802	1.6			242	504.216	49063	7	112	1.6	0.0103		504.216	1.6
		243	556.314	17597	3.1	380	4	0.0316		556.314	380			243	496.239	49998	12.3	196	2.2	0.0099		496.239	2.2			243	505.462	43991	21.8	348	5	0.0115		505.462	5
		244	557.168	22320	1	128	1.4	0.025		557.168	128			244	496.373	28602	25.3	404	4.4	0.0174		496.373	4.4			244	506.111	53459	7.5	120	1.7	0.0095		506.111	1.7
		245	557.314	14629	1	126	1.3	0.0381		557.314	126			245	497.283	47707	6.8	108	1.2	0.0104		497.283	1.2			245	506.468	50261	8.5	136	1.9	0.0101		506.468	1.9
		246	558.264	17531	2.2	272	2.9	0.0318		558.264	272			246	497.356	49331	6.4	102	1.1	0.0101		497.356	1.1			246	506.95	52138	7.8	124	1.8	0.0097		506.95	1.8
		247	559.151	17388	1.1	133	1.4	0.0322		559.151	133			247	497.479	50733	8.4	134	1.5	0.0098		497.479	1.5			247	506.995	44615	13.6	218	3.1	0.0114		506.995	3.1
		248	559.266	17632	1.3	155	1.6	0.0317		559.266	155			248	500.036	50135	6.8	108	1.2	0.01		500.036	1.2			248	507.106	46847	13.9	222	3.2	0.0108		507.106	3.2
		249	559.385	21074	3.1	380	4	0.0265		559.385	380			249	500.343	24839	6.8	108	1.2	0.0201		500.343	1.2			249	507.967	27418	28.9	462	6.6	0.0185		507.967	6.6
		250	560.227	16197	1.5	190	2	0.0346		560.227	190			250	501.155	49128	8.8	140	1.5	0.0102		501.155	1.5			250	508.082	59380	6.9	110	1.6	0.0086		508.082	1.6
		251	560.385	23155	2.2	271	2.9	0.0242		560.385	271			251	503.032	50902	7.1	114	1.3	0.0099		503.032	1.3			251	508.485	50382	6.8	108	1.5	0.0101		508.485	1.5
		252	560.516	18403	2	244	2.6	0.0305		560.516	244			252	503.056	50767	7.3	116	1.3	0.0099		503.056	1.3			252	509.044	35656	6.6	106	1.5	0.0143		509.044	1.5
		253	561.211	17633	1.8	219	2.3	0.0318		561.211	219			253	503.725	48439	8.1	130	1.4	0.0104		503.725	1.4			253	509.372	47961	9.6	154	2.2	0.0106		509.372	2.2
		254	561.496	17938	1.5	186	2	0.0313		561.496	186			254	505.382	54015	7.9	126	1.4	0.0094		505.382	1.4			254	509.416	43466	7.5	120	1.7	0.0117		509.416	1.7
		255	562.11	23542	1	126	1.3	0.0239		562.11	126			255	507.475	49046	16.3	260	2.9	0.0103		507.475	2.9			255	509.466	34645	9	144	2.1	0.0147		509.466	2.1
		256	562.245	17808	43.6	5367	57.1	0.0316		562.245	5367			256	507.825	55647	6.8	108	1.2	0.0091		507.825	1.2			256	509.501	48125	6.9	110	1.6	0.0106		509.501	1.6
		257	562.389	26965	1.1	131	1.4	0.0209		562.389	131			257	507.969	40241	33.5	536	5.9	0.0126		507.969	5.9			257	509.77	45832	7.5	120	1.7	0.0111		509.77	1.7
		258	563.247	20532	11.5	1414	15	0.0274		563.247	1414			258	508.279	45839	12.8	204	2.2	0.0111		508.279	2.2			258	510.465	47267	11.1	178	2.5	0.0108		510.465	2.5
		259	564.241	16666	5.8	713	7.6	0.0339		564.241	713			259	508.32	64483	7.3	116	1.3	0.0079		508.32	1.3			259	511.007	51482	8.6	138	2	0.0099		511.007	2
		260	564.494	14345	1.2	144	1.5	0.0394		564.494	144			260	508.818	35161	7.1	114	1.3	0.0145		508.818	1.3			260	512.106	52112	9.1	146	2.1	0.0098		512.106	2.1
		261	564.739	26880	2	245	2.6	0.021		564.739	245			261	508.914	49091	11.9	190	2.1	0.0104		508.914	2.1			261	512.325	31245	20.8	332	4.7	0.0164		512.325	4.7
		262	565.183	19638	1.4	175	1.9	0.0288		565.183	175			262	509.372	47048	11.8	188	2.1	0.0108		509.372	2.1			262	512.38	32693	12.4	198	2.8	0.0157		512.38	2.8
		263	565.503	21140	1	127	1.4	0.0268		565.503	127			263	509.413	48301	7.9	126	1.4	0.0105		509.413	1.4			263	513.189	34624	8.9	142	2	0.0148		513.189	2
		264	565.566	20082	3.1	381	4.1	0.0282		565.566	381			264	509.442	56098	7.3	116	1.3	0.0091		509.442	1.3			264	513.331	41950	6.4	102	1.5	0.0122		513.331	1.5
		265	566.113	29531	1.1	135	1.4	0.0192		566.113	135			265	510.363	49549	7.6	122	1.3	0.0103		510.363	1.3			265	513.379	39856	18	288	4.1	0.0129		513.379	4.1
		266	566.241	18326	1.8	220	2.3	0.0309		566.241	220			266	515.227	23984	10	160	1.8	0.0215		515.227	1.8			266	515.077	50841	7.4	118	1.7	0.0101		515.077	1.7
		267	566.561	23513	1.3	159	1.7	0.0241		566.561	159			267	515.32	20948	126.3	2020	22.2	0.0246		515.32	22.2			267	515.23	53796	10.4	166	2.4	0.0096		515.23	2.4
		268	566.987	21491	1.2	143	1.5	0.0264		566.987	143			268	516.323	14753	50.5	808	8.9	0.035		516.323	8.9			268	515.318	24743	166.3	2660	37.9	0.0208		515.318	37.9
		269	568.241	13293	1.5	188	2	0.0427		568.241	188			269	517.252	41412	7.6	122	1.3	0.0125		517.252	1.3			269	516.205	51025	8.3	132	1.9	0.0101		516.205	1.9
		270	568.469	23854	1.8	226	2.4	0.0238		568.469	226			270	517.29	24909	6.4	102	1.1	0.0208		517.29	1.1			270	516.323	37517	39.5	632	9	0.0138		516.323	9
		271	569.328	18410	3.5	428	4.6	0.0309		569.328	428			271	517.326	53287	11.5	184	2	0.0097		517.326	2			271	517.528	39728	7	112	1.6	0.013		517.528	1.6
		272	570.339	22856	1.6	194	2.1	0.025		570.339	194			272	517.541	47670	8.5	136	1.5	0.0109		517.541	1.5			272	517.745	50002	7.6	122	1.7	0.0104		517.745	1.7
		273	576.409	23330	1.6	197	2.1	0.0247		576.409	197			273	520.224	49425	9.5	152	1.7	0.0105		520.224	1.7			273	517.89	48878	8.3	132	1.9	0.0106		517.89	1.9
		274	577.241	19169	1.2	143	1.5	0.0301		577.241	143			274	521.075	25772	8.8	140	1.5	0.0202		521.075	1.5			274	518.74	50404	6.5	104	1.5	0.0103		518.74	1.5
		275	579.125	18536	1.5	184	2	0.0312		579.125	184			275	521.834	49140	7.3	116	1.3	0.0106		521.834	1.3			275	519.207	50257	8.6	138	2	0.0103		519.207	2
		276	579.161	20555	2.2	266	2.8	0.0282		579.161	266			276	522.143	50301	10.5	168	1.8	0.0104		522.143	1.8			276	519.513	27146	7.8	124	1.8	0.0191		519.513	1.8
		277	579.288	16650	1.5	185	2	0.0348		579.288	185			277	522.497	50991	9	144	1.6	0.0102		522.497	1.6			277	520.031	50577	9.5	152	2.2	0.0103		520.031	2.2
		278	580.257	25565	1.1	130	1.4	0.0227		580.257	130			278	523.438	27393	9.9	158	1.7	0.0191		523.438	1.7			278	520.181	49246	7.4	118	1.7	0.0106		520.181	1.7
		279	583.206	15165	1.3	166	1.8	0.0385		583.206	166			279	526.395	25559	17.8	284	3.1	0.0206		526.395	3.1			279	521.271	51193	8.6	138	2	0.0102		521.271	2
		280	585.239	20715	12.5	1534	16.3	0.0283		585.239	1534			280	526.836	50608	6.5	104	1.1	0.0104		526.836	1.1			280	521.349	44770	10.3	164	2.3	0.0116		521.349	2.3
		281	585.74	19270	6.6	811	8.6	0.0304		585.74	811			281	526.927	51623	11	176	1.9	0.0102		526.927	1.9			281	521.853	48276	8.1	130	1.9	0.0108		521.853	1.9
		282	586.244	16647	10.7	1312	14	0.0352		586.244	1312			282	526.973	50257	6.6	106	1.2	0.0105		526.973	1.2			282	523.433	30456	8.1	130	1.9	0.0172		523.433	1.9
		283	586.53	22020	1.4	168	1.8	0.0266		586.53	168			283	527.394	39238	9.9	158	1.7	0.0134		527.394	1.7			283	526.029	51098	6.6	106	1.5	0.0103		526.029	1.5
		284	586.736	24430	1.1	130	1.4	0.024		586.736	130			284	527.802	53378	8.8	140	1.5	0.0099		527.802	1.5			284	526.399	23765	18.1	290	4.1	0.0222		526.399	4.1
		285	586.994	13864	1.1	141	1.5	0.0423		586.994	141			285	527.89	51562	6.9	110	1.2	0.0102		527.89	1.2			285	527.279	51010	6.8	108	1.5	0.0103		527.279	1.5
		286	587.2	23256	1.6	193	2.1	0.0252		587.2	193			286	527.967	47973	9.3	148	1.6	0.011		527.967	1.6			286	527.386	52234	8.3	132	1.9	0.0101		527.386	1.9
		287	587.256	16469	2.2	276	2.9	0.0357		587.256	276			287	528.4	49469	11.8	188	2.1	0.0107		528.4	2.1			287	528.238	52563	6.8	108	1.5	0.01		528.238	1.5
		288	587.544	24830	2.6	321	3.4	0.0237		587.544	321			288	528.863	46262	7	112	1.2	0.0114		528.863	1.2			288	528.369	42934	6.4	102	1.5	0.0123		528.369	1.5
		289	590.142	27408	1.1	140	1.5	0.0215		590.142	140			289	528.923	49229	8.5	136	1.5	0.0107		528.923	1.5			289	528.395	44853	7.8	124	1.8	0.0118		528.395	1.8
		290	591.157	20145	1.1	135	1.4	0.0293		591.157	135			290	529.332	52069	10.9	174	1.9	0.0102		529.332	1.9			290	528.535	52042	6.5	104	1.5	0.0102		528.535	1.5
		291	592.222	14987	1.4	172	1.8	0.0395		592.222	172			291	529.954	51789	7.4	118	1.3	0.0102		529.954	1.3			291	529.344	49926	6.9	110	1.6	0.0106		529.344	1.6
		292	592.814	21813	1	126	1.3	0.0272		592.814	126			292	531.848	50307	6.8	108	1.2	0.0106		531.848	1.2			292	531.054	32808	6.9	110	1.6	0.0162		531.054	1.6
		293	593.247	16099	1.9	229	2.4	0.0368		593.247	229			293	532.345	27067	24.9	398	4.4	0.0197		532.345	4.4			293	531.21	51643	8.3	132	1.9	0.0103		531.21	1.9
		294	595.14	24852	1	127	1.4	0.0239		595.14	127			294	533.167	52294	8.4	134	1.5	0.0102		533.167	1.5			294	531.355	55686	9.1	146	2.1	0.0095		531.355	2.1
		295	595.231	26187	1.3	160	1.7	0.0227		595.231	160			295	533.348	30308	19.4	310	3.4	0.0176		533.348	3.4			295	532.115	50112	8.8	140	2	0.0106		532.115	2
		296	597.131	26258	1.1	131	1.4	0.0227		597.131	131			296	534.278	52898	7.9	126	1.4	0.0101		534.278	1.4			296	532.35	35766	22.1	354	5	0.0149		532.35	5
		297	599.277	25293	1.2	142	1.5	0.0237		599.277	142			297	534.614	47217	8.1	130	1.4	0.0113		534.614	1.4			297	533.317	23340	11.6	186	2.6	0.0228		533.317	2.6
		298	600.279	12461	1.2	144	1.5	0.0482		600.279	144			298	534.915	14642	8.6	138	1.5	0.0365		534.915	1.5			298	534.333	51085	7	112	1.6	0.0105		534.333	1.6
		299	601.113	19191	1.2	152	1.6	0.0313		601.113	152			299	535.955	48924	7.9	126	1.4	0.011		535.955	1.4			299	534.504	49146	12.1	194	2.8	0.0109		534.504	2.8
		300	602.239	18964	12.7	1560	16.6	0.0318		602.239	1560			300	536.476	52495	6.9	110	1.2	0.0102		536.476	1.2			300	535.976	52974	8	128	1.8	0.0101		535.976	1.8
		301	603.237	14184	2.4	290	3.1	0.0425		603.237	290			301	537.206	53046	6.9	110	1.2	0.0101		537.206	1.2			301	536.164	48529	9.8	156	2.2	0.011		536.164	2.2
		302	606.244	22068	2.4	299	3.2	0.0275		606.244	299			302	537.489	25816	9	144	1.6	0.0208		537.489	1.6			302	536.492	53668	7.6	122	1.7	0.01		536.492	1.7
		303	606.367	18047	1.5	183	1.9	0.0336		606.367	183			303	537.852	34530	6.6	106	1.2	0.0156		537.852	1.2			303	536.784	50207	7.3	116	1.7	0.0107		536.784	1.7
		304	606.747	21048	2.5	309	3.3	0.0288		606.747	309			304	537.969	51528	6.6	106	1.2	0.0104		537.969	1.2			304	537.257	48464	8.8	140	2	0.0111		537.257	2
		305	607.35	17015	1.7	211	2.2	0.0357		607.35	211			305	538.194	53655	7.6	122	1.3	0.01		538.194	1.3			305	537.284	30249	6.9	110	1.6	0.0178		537.284	1.6
		306	608.214	10210	1.4	170	1.8	0.0596		608.214	170			306	538.501	48180	11.1	178	2	0.0112		538.501	2			306	538.082	47393	10.1	162	2.3	0.0114		538.082	2.3
		307	608.345	30012	1.1	136	1.4	0.0203		608.345	136			307	538.873	30067	8.5	136	1.5	0.0179		538.873	1.5			307	538.509	51324	9.4	150	2.1	0.0105		538.509	2.1
		308	609.139	27795	1.1	135	1.4	0.0219		609.139	135			308	539.809	50964	8.4	134	1.5	0.0106		539.809	1.5			308	538.757	52222	6.4	102	1.5	0.0103		538.757	1.5
		309	610.248	14894	3.8	471	5	0.041		610.248	471			309	540.404	51319	9.4	150	1.7	0.0105		540.404	1.7			309	539.383	40618	7.9	126	1.8	0.0133		539.383	1.8
		310	611.242	20206	1.1	138	1.5	0.0302		611.242	138			310	542.651	51342	9.3	148	1.6	0.0106		542.651	1.6			310	539.458	23401	6.4	102	1.5	0.0231		539.458	1.5
		311	612.583	22372	1.3	159	1.7	0.0274		612.583	159			311	542.859	30637	6.6	106	1.2	0.0177		542.859	1.2			311	540.408	44289	17	272	3.9	0.0122		540.408	3.9
		312	614.173	25168	1.2	146	1.6	0.0244		614.173	146			312	543.826	50965	8	128	1.4	0.0107		543.826	1.4			312	543.35	49260	6.6	106	1.5	0.011		543.35	1.5
		313	614.267	24487	1.2	146	1.6	0.0251		614.267	146			313	547.443	54538	9.3	148	1.6	0.01		547.443	1.6			313	545.07	51374	6.6	106	1.5	0.0106		545.07	1.5
		314	614.576	20285	1.1	136	1.4	0.0303		614.576	136			314	548.246	51321	8.4	134	1.5	0.0107		548.246	1.5			314	546.54	51897	6.5	104	1.5	0.0105		546.54	1.5
		315	615.153	12479	1.3	162	1.7	0.0493		615.153	162			315	548.348	51117	7	112	1.2	0.0107		548.348	1.2			315	546.986	43556	21.4	342	4.9	0.0126		546.986	4.9
		316	615.272	15661	1.5	181	1.9	0.0393		615.272	181			316	549.442	31947	10.4	166	1.8	0.0172		549.442	1.8			316	547.429	53129	6.4	102	1.5	0.0103		547.429	1.5
		317	615.576	28393	1.6	200	2.1	0.0217		615.576	200			317	549.536	50370	6.8	108	1.2	0.0109		549.536	1.2			317	547.645	25932	7.1	114	1.6	0.0211		547.645	1.6
		318	616.081	15638	1.1	134	1.4	0.0394		616.081	134			318	549.86	50307	6.9	110	1.2	0.0109		549.86	1.2			318	549.45	20710	14.8	236	3.4	0.0265		549.45	3.4
		319	616.159	22112	1.9	234	2.5	0.0279		616.159	234			319	551.018	49892	7.8	124	1.4	0.011		551.018	1.4			319	549.513	51792	11	176	2.5	0.0106		549.513	2.5
		320	620.519	19740	1.1	136	1.4	0.0314		620.519	136			320	552.814	53200	9.9	158	1.7	0.0104		552.814	1.7			320	549.935	51120	11.9	190	2.7	0.0108		549.935	2.7
		321	621.24	23207	1.3	166	1.8	0.0268		621.24	166			321	552.884	52073	7.3	116	1.3	0.0106		552.884	1.3			321	550.319	39554	9.3	148	2.1	0.0139		550.319	2.1
		322	621.913	19060	1.1	133	1.4	0.0326		621.913	133			322	553.022	52682	6.5	104	1.1	0.0105		553.022	1.1			322	550.449	51420	13.5	216	3.1	0.0107		550.449	3.1
		323	623.336	20301	2.3	287	3.1	0.0307		623.336	287			323	553.28	49708	15	240	2.6	0.0111		553.28	2.6			323	551.355	52913	8.8	140	2	0.0104		551.355	2
		324	624.226	25119	1.1	135	1.4	0.0249		624.226	135			324	554.187	51748	6.6	106	1.2	0.0107		554.187	1.2			324	551.467	23371	6.4	102	1.5	0.0236		551.467	1.5
		325	626.243	20682	1.3	163	1.7	0.0303		626.243	163			325	554.993	51441	7.1	114	1.3	0.0108		554.993	1.3			325	552.463	58152	6.9	110	1.6	0.0095		552.463	1.6
		326	627.247	19259	4.8	590	6.3	0.0326		627.247	590			326	556.227	51330	6.4	102	1.1	0.0108		556.227	1.1			326	554.447	51110	9.4	150	2.1	0.0108		554.447	2.1
		327	627.75	18148	2.6	316	3.4	0.0346		627.75	316			327	556.256	51449	6.8	108	1.2	0.0108		556.256	1.2			327	555.284	47898	9.1	146	2.1	0.0116		555.284	2.1
		328	628.247	19303	1.9	232	2.5	0.0325		628.247	232			328	556.4	34323	14.6	234	2.6	0.0162		556.4	2.6			328	556.16	51325	6.8	108	1.5	0.0108		556.16	1.5
		329	629.274	11439	1.4	170	1.8	0.055		629.274	170			329	556.81	53391	7	112	1.2	0.0104		556.81	1.2			329	556.405	20050	7.1	114	1.6	0.0278		556.405	1.6
		330	630.279	17950	1.4	177	1.9	0.0351		630.279	177			330	558.406	53610	8.4	134	1.5	0.0104		558.406	1.5			330	558.183	53135	9	144	2.1	0.0105		558.183	2.1
		331	631.12	25748	1.1	131	1.4	0.0245		631.12	131			331	559.346	20853	57.5	920	10.1	0.0268		559.346	10.1			331	558.303	51841	10.1	162	2.3	0.0108		558.303	2.3
		332	633.258	18449	1.4	178	1.9	0.0343		633.258	178			332	560.165	52421	8	128	1.4	0.0107		560.165	1.4			332	558.491	50467	6.4	102	1.5	0.0111		558.491	1.5
		333	637.267	28220	1.1	136	1.4	0.0226		637.267	136			333	560.354	33546	19.9	318	3.5	0.0167		560.354	3.5			333	558.924	40936	9.8	156	2.2	0.0137		558.924	2.2
		334	639.187	16745	1.1	136	1.4	0.0382		639.187	136			334	561.249	52048	9.5	152	1.7	0.0108		561.249	1.7			334	559.343	15900	47.9	766	10.9	0.0352		559.343	10.9
		335	640.178	23131	1.3	166	1.8	0.0277		640.178	166			335	561.303	52462	6.8	108	1.2	0.0107		561.303	1.2			335	559.655	52280	8.1	130	1.9	0.0107		559.655	1.9
		336	640.623	17351	1.4	176	1.9	0.0369		640.623	176			336	561.509	51645	10.3	164	1.8	0.0109		561.509	1.8			336	560.356	35148	14.6	234	3.3	0.0159		560.356	3.3
		337	642.325	25295	1.3	155	1.6	0.0254		642.325	155			337	562.34	52928	7.6	122	1.3	0.0106		562.34	1.3			337	560.876	17455	12.6	202	2.9	0.0321		560.876	2.9
		338	644.25	18940	73.2	9007	95.8	0.034		644.25	9007			338	562.453	51356	6.5	104	1.1	0.011		562.453	1.1			338	561.264	51721	8	128	1.8	0.0109		561.264	1.8
		339	645.256	19133	20.7	2551	27.1	0.0337		645.256	2551			339	563.462	47103	12.8	204	2.2	0.012		563.462	2.2			339	561.307	41923	9.8	156	2.2	0.0134		561.307	2.2
		340	645.487	21490	1.1	130	1.4	0.03		645.487	130			340	564.032	35132	7.9	126	1.4	0.0161		564.032	1.4			340	561.359	47912	8	128	1.8	0.0117		561.359	1.8
		341	646.251	15325	6.2	765	8.1	0.0422		646.251	765			341	565.09	53652	7.5	120	1.3	0.0105		565.09	1.3			341	561.894	41993	12.1	194	2.8	0.0134		561.894	2.8
		342	647.258	17741	2.5	313	3.3	0.0365		647.258	313			342	565.328	51872	9.5	152	1.7	0.0109		565.328	1.7			342	562.351	41128	7.4	118	1.7	0.0137		562.351	1.7
		343	647.586	22344	1.5	179	1.9	0.029		647.586	179			343	565.523	51257	31.3	500	5.5	0.011		565.523	5.5			343	563.445	46196	7.5	120	1.7	0.0122		563.445	1.7
		344	649.06	16540	1	128	1.4	0.0392		649.06	128			344	566.412	53744	11.3	180	2	0.0105		566.412	2			344	563.941	39644	12	192	2.7	0.0142		563.941	2.7
		345	651.568	28631	1.8	222	2.4	0.0228		651.568	222			345	566.444	49232	8.9	142	1.6	0.0115		566.444	1.6			345	564.284	51387	9.9	158	2.3	0.011		564.284	2.3
		346	652.567	19660	1.1	135	1.4	0.0332		652.567	135			346	566.538	52446	9.8	156	1.7	0.0108		566.538	1.7			346	565.52	29166	21.4	342	4.9	0.0194		565.52	4.9
		347	655.206	28017	1.2	143	1.5	0.0234		655.206	143			347	566.857	52508	7.9	126	1.4	0.0108		566.857	1.4			347	566.395	52527	6.4	102	1.5	0.0108		566.395	1.5
		348	655.55	30976	1.3	156	1.7	0.0212		655.55	156			348	566.921	53551	8.3	132	1.5	0.0106		566.921	1.5			348	566.523	52947	10.1	162	2.3	0.0107		566.523	2.3
		349	656.149	13263	1.3	164	1.7	0.0495		656.149	164			349	568.406	42577	7.1	114	1.3	0.0134		568.406	1.3			349	567.44	52980	10.1	162	2.3	0.0107		567.44	2.3
		350	657.268	21883	1.6	197	2.1	0.03		657.268	197			350	568.883	51675	6.4	102	1.1	0.011		568.883	1.1			350	568.616	53126	6.6	106	1.5	0.0107		568.616	1.5
		351	657.537	28167	1	124	1.3	0.0233		657.537	124			351	570.419	21939	22.4	358	3.9	0.026		570.419	3.9			351	569.952	53038	6.5	104	1.5	0.0107		569.952	1.5
		352	658.534	24481	1	123	1.3	0.0269		658.534	123			352	571.022	52203	6.4	102	1.1	0.0109		571.022	1.1			352	571.414	32370	12.5	200	2.8	0.0177		571.414	2.8
		353	658.927	27145	1.1	130	1.4	0.0243		658.927	130			353	571.43	34759	11	176	1.9	0.0164		571.43	1.9			353	573.276	52022	6.6	106	1.5	0.011		573.276	1.5
		354	659.619	17335	1.1	130	1.4	0.0381		659.619	130			354	571.667	51904	6.4	102	1.1	0.011		571.667	1.1			354	574.257	27874	7.4	118	1.7	0.0206		574.257	1.7
		355	660.3	23969	1.1	135	1.4	0.0275		660.3	135			355	573.692	52285	6.6	106	1.2	0.011		573.692	1.2			355	575.199	50987	7.3	116	1.7	0.0113		575.199	1.7
		356	662.497	16449	14.2	1746	18.6	0.0403		662.497	1746			356	573.737	56306	8.1	130	1.4	0.0102		573.737	1.4			356	575.366	41895	9.4	150	2.1	0.0137		575.366	2.1
		357	663.495	20427	6.8	836	8.9	0.0325		663.495	836			357	575.152	55682	8.5	136	1.5	0.0103		575.152	1.5			357	575.461	32836	19	304	4.3	0.0175		575.461	4.3
		358	664.509	15654	1.5	187	2	0.0425		664.509	187			358	576.285	55215	6.9	110	1.2	0.0104		576.285	1.2			358	575.494	37752	8.5	136	1.9	0.0152		575.494	1.9
		359	665.16	23927	1.3	164	1.7	0.0278		665.16	164			359	576.365	22422	16	256	2.8	0.0257		576.365	2.8			359	576.369	35844	14.4	230	3.3	0.0161		576.369	3.3
		360	665.24	24464	1.1	137	1.5	0.0272		665.24	137			360	576.663	53701	6.6	106	1.2	0.0107		576.663	1.2			360	576.463	57478	8.6	138	2	0.01		576.463	2
		361	665.572	23900	2.1	262	2.8	0.0278		665.572	262			361	577.356	40697	15.4	246	2.7	0.0142		577.356	2.7			361	577.02	49871	7.8	124	1.8	0.0116		577.02	1.8
		362	665.766	13371	1.5	181	1.9	0.0498		665.766	181			362	577.399	52173	6.9	110	1.2	0.0111		577.399	1.2			362	577.115	48520	7.9	126	1.8	0.0119		577.115	1.8
		363	666.23	13231	6.7	829	8.8	0.0504		666.23	829			363	577.477	54393	7.3	116	1.3	0.0106		577.477	1.3			363	577.356	52881	12.6	202	2.9	0.0109		577.356	2.9
		364	666.776	27270	1.7	207	2.2	0.0245		666.776	207			364	577.797	52036	8	128	1.4	0.0111		577.797	1.4			364	577.484	39631	13.3	212	3	0.0146		577.484	3
		365	666.935	26698	1	127	1.4	0.025		666.935	127			365	578.282	52067	6.8	108	1.2	0.0111		578.282	1.2			365	578.038	52447	6.8	108	1.5	0.011		578.038	1.5
		366	667.236	19686	4.3	523	5.6	0.0339		667.236	523			366	578.381	52452	8.1	130	1.4	0.011		578.381	1.4			366	578.88	20462	13	208	3	0.0283		578.88	3
		367	668.236	27058	1.6	191	2	0.0247		668.236	191			367	578.489	55747	8.4	134	1.5	0.0104		578.489	1.5			367	578.978	55427	9.1	146	2.1	0.0104		578.978	2.1
		368	668.573	28862	1	129	1.4	0.0232		668.573	129			368	578.88	36739	20	320	3.5	0.0158		578.88	3.5			368	581.773	52496	6.4	102	1.5	0.0111		581.773	1.5
		369	671.139	29375	1.2	145	1.5	0.0228		671.139	145			369	579.253	39176	7.8	124	1.4	0.0148		579.253	1.4			369	583.362	53492	10.3	164	2.3	0.0109		583.362	2.3
		370	674.112	23165	1.1	136	1.4	0.0291		674.112	136			370	579.89	57869	7.1	114	1.3	0.01		579.89	1.3			370	583.472	50270	7.5	120	1.7	0.0116		583.472	1.7
		371	675.304	15660	1.3	159	1.7	0.0431		675.304	159			371	580.254	33598	8.9	142	1.6	0.0173		580.254	1.6			371	584.435	153266	9.1	146	2.1	0.0038		584.435	2.1
		372	676.214	29737	1.1	141	1.5	0.0227		676.214	141			372	582.045	52069	9.8	156	1.7	0.0112		582.045	1.7			372	586.407	50233	6.8	108	1.5	0.0117		586.407	1.5
		373	677.262	22389	1.5	189	2	0.0303		677.262	189			373	583.36	52591	7.8	124	1.4	0.0111		583.36	1.4			373	588.21	48550	7.9	126	1.8	0.0121		588.21	1.8
		374	678.198	16598	1.3	165	1.8	0.0409		678.198	165			374	584.361	24980	8	128	1.4	0.0234		584.361	1.4			374	588.245	53118	7.4	118	1.7	0.0111		588.245	1.7
		375	678.268	20052	1.7	204	2.2	0.0338		678.268	204			375	584.442	54381	7.4	118	1.3	0.0107		584.442	1.3			375	588.342	53644	9.3	148	2.1	0.011		588.342	2.1
		376	679.583	21451	1.2	152	1.6	0.0317		679.583	152			376	586.062	49487	9.1	146	1.6	0.0118		586.062	1.6			376	593.469	40823	7.3	116	1.7	0.0145		593.469	1.7
		377	680.264	22102	2	248	2.6	0.0308		680.264	248			377	586.514	56957	7.4	118	1.3	0.0103		586.514	1.3			377	593.556	52994	7.5	120	1.7	0.0112		593.556	1.7
		378	681.145	15908	1.2	147	1.6	0.0428		681.145	147			378	586.943	52995	7.5	120	1.3	0.0111		586.943	1.3			378	593.971	57942	10.8	172	2.4	0.0103		593.971	2.4
		379	681.269	19419	1.5	189	2	0.0351		681.269	189			379	588.375	56236	9.8	156	1.7	0.0105		588.375	1.7			379	594.111	53880	6.4	102	1.5	0.011		594.111	1.5
		380	681.591	18083	1.4	172	1.8	0.0377		681.591	172			380	588.723	48378	6.8	108	1.2	0.0122		588.723	1.2			380	594.889	55285	9	144	2.1	0.0108		594.889	2.1
		381	683.209	19727	1.2	150	1.6	0.0346		683.209	150			381	588.964	59101	9.4	150	1.7	0.01		588.964	1.7			381	595.024	55892	9	144	2.1	0.0106		595.024	2.1
		382	684.282	20203	1.1	140	1.5	0.0339		684.282	140			382	589.131	47927	8	128	1.4	0.0123		589.131	1.4			382	595.592	54024	11.5	184	2.6	0.011		595.592	2.6
		383	684.755	24714	1.1	132	1.4	0.0277		684.755	132			383	589.361	53435	11.8	188	2.1	0.011		589.361	2.1			383	599.274	48431	10.9	174	2.5	0.0124		599.274	2.5
		384	686.174	19866	1.4	169	1.8	0.0345		686.174	169			384	589.451	52092	7.9	126	1.4	0.0113		589.451	1.4			384	599.441	28075	6.4	102	1.5	0.0214		599.441	1.5
		385	686.278	20504	1.3	158	1.7	0.0335		686.278	158			385	589.793	57798	10.4	166	1.8	0.0102		589.793	1.8			385	599.695	54469	6.4	102	1.5	0.011		599.695	1.5
		386	686.637	20067	1.3	156	1.7	0.0342		686.637	156			386	589.943	53020	6.6	106	1.2	0.0111		589.943	1.2			386	600.426	49218	12	192	2.7	0.0122		600.426	2.7
		387	686.772	18939	1.5	188	2	0.0363		686.772	188			387	590.58	55318	6.5	104	1.1	0.0107		590.58	1.1			387	601.582	53224	6.9	110	1.6	0.0113		601.582	1.6
		388	687.178	32088	1.6	197	2.1	0.0214		687.178	197			388	591.114	56566	8.5	136	1.5	0.0104		591.114	1.5			388	602.224	53612	7	112	1.6	0.0112		602.224	1.6
		389	687.277	20909	1.7	208	2.2	0.0329		687.277	208			389	592.413	53488	11.6	186	2	0.0111		592.413	2			389	603.371	32762	31.9	510	7.3	0.0184		603.371	7.3
		390	687.784	22374	1.9	237	2.5	0.0307		687.784	237			390	592.957	50288	7.8	124	1.4	0.0118		592.957	1.4			390	603.494	57690	7.6	122	1.7	0.0105		603.494	1.7
		391	688.213	21395	1.8	219	2.3	0.0322		688.213	219			391	593.146	48188	11.9	190	2.1	0.0123		593.146	2.1			391	603.984	36124	31	496	7.1	0.0167		603.984	7.1
		392	688.28	15352	1.4	172	1.8	0.0448		688.28	172			392	593.306	53642	8	128	1.4	0.0111		593.306	1.4			392	604.367	42772	18.8	300	4.3	0.0141		604.367	4.3
		393	688.401	24707	1	125	1.3	0.0279		688.401	125			393	593.567	43975	8.6	138	1.5	0.0135		593.567	1.5			393	604.739	53721	7.3	116	1.7	0.0113		604.739	1.7
		394	688.504	19365	1.6	192	2	0.0356		688.504	192			394	594.146	55285	8.8	140	1.5	0.0107		594.146	1.5			394	604.867	53230	6.6	106	1.5	0.0114		604.867	1.5
		395	688.78	28667	1.1	141	1.5	0.024		688.78	141			395	594.79	59503	7	112	1.2	0.01		594.79	1.2			395	604.983	55050	9.4	150	2.1	0.011		604.983	2.1
		396	689.49	28237	1.3	162	1.7	0.0244		689.49	162			396	595.384	54200	7.9	126	1.4	0.011		595.384	1.4			396	606.421	37469	6.5	104	1.5	0.0162		606.421	1.5
		397	690.5	20756	1.5	185	2	0.0333		690.5	185			397	595.495	42495	6.9	110	1.2	0.014		595.495	1.2			397	606.652	53344	9.6	154	2.2	0.0114		606.652	2.2
		398	691.507	22038	2.2	273	2.9	0.0314		691.507	273			398	597.287	46482	13.4	214	2.4	0.0128		597.287	2.4			398	606.871	53448	8.8	140	2	0.0114		606.871	2
		399	691.578	30286	1.1	131	1.4	0.0228		691.578	131			399	597.338	18138	19.6	314	3.5	0.0329		597.338	3.5			399	608.062	35424	6.9	110	1.6	0.0172		608.062	1.6
		400	692.278	27910	1.4	169	1.8	0.0248		692.278	169			400	598.333	38571	12.9	206	2.3	0.0155		598.333	2.3			400	609.303	54096	10.5	168	2.4	0.0113		609.303	2.4
		401	697.967	27684	1	124	1.3	0.0252		697.967	124			401	600.367	53740	7.1	114	1.3	0.0112		600.367	1.3			401	610.142	60091	6.9	110	1.6	0.0102		610.142	1.6
		402	699.158	13246	1.1	130	1.4	0.0528		699.158	130			402	600.429	35021	23.4	374	4.1	0.0171		600.429	4.1			402	611.099	55201	7.4	118	1.7	0.0111		611.099	1.7
		403	700.194	22595	1.1	137	1.5	0.031		700.194	137			403	601.338	53862	8.8	140	1.5	0.0112		601.338	1.5			403	611.721	54004	8.9	142	2	0.0113		611.721	2
		404	702.519	19227	1	125	1.3	0.0365		702.519	125			404	601.422	22121	7.5	120	1.3	0.0272		601.422	1.3			404	611.846	53864	8.5	136	1.9	0.0114		611.846	1.9
		405	704.899	19733	1.1	134	1.4	0.0357		704.899	134			405	601.451	56061	11.4	182	2	0.0107		601.451	2			405	612.307	53822	11.6	186	2.6	0.0114		612.307	2.6
		406	707.312	18871	1.7	204	2.2	0.0375		707.312	204			406	602.431	50890	12.9	206	2.3	0.0118		602.431	2.3			406	614.234	51552	7.8	124	1.8	0.0119		614.234	1.8
		407	707.79	18676	1.5	188	2	0.0379		707.79	188			407	603.364	45298	29.5	472	5.2	0.0133		603.364	5.2			407	614.437	30763	17	272	3.9	0.02		614.437	3.9
		408	708.292	23186	1.6	191	2	0.0305		708.292	191			408	603.973	15444	18	288	3.2	0.0391		603.973	3.2			408	616.444	33644	8.3	132	1.9	0.0183		616.444	1.9
		409	708.534	20112	3.7	458	4.9	0.0352		708.534	458			409	604.362	49789	10.1	162	1.8	0.0121		604.362	1.8			409	616.946	49272	8.8	140	2	0.0125		616.946	2
		410	708.598	26905	1	128	1.4	0.0263		708.598	128			410	604.969	48336	7.4	118	1.3	0.0125		604.969	1.3			410	618.152	53613	9.1	146	2.1	0.0115		618.152	2.1
		411	709.55	22373	2.4	298	3.2	0.0317		709.55	298			411	605.986	54367	6.8	108	1.2	0.0111		605.986	1.2			411	618.937	47572	7.5	120	1.7	0.013		618.937	1.7
		412	710.287	15282	1.2	152	1.6	0.0465		710.287	152			412	606.396	54556	6.4	102	1.1	0.0111		606.396	1.1			412	619.078	38504	7	112	1.6	0.0161		619.078	1.6
		413	713.125	23777	1.1	133	1.4	0.03		713.125	133			413	606.81	59408	9.3	148	1.6	0.0102		606.81	1.6			413	620.392	19630	9.6	154	2.2	0.0316		620.392	2.2
		414	713.293	18649	1.3	157	1.7	0.0382		713.293	157			414	607.376	37272	6.8	108	1.2	0.0163		607.376	1.2			414	621.757	54562	7.1	114	1.6	0.0114		621.757	1.6
		415	714.23	16532	1.4	176	1.9	0.0432		714.23	176			415	608.363	36716	7.3	116	1.3	0.0166		608.363	1.3			415	621.982	26951	11.5	184	2.6	0.0231		621.982	2.6
		416	720.998	23859	1.1	136	1.4	0.0302		720.998	136			416	608.896	53645	6.5	104	1.1	0.0114		608.896	1.1			416	622.152	54590	7.4	118	1.7	0.0114		622.152	1.7
		417	721.637	21898	2.9	362	3.9	0.033		721.637	362			417	609.964	36177	7.6	122	1.3	0.0169		609.964	1.3			417	622.269	53549	7.1	114	1.6	0.0116		622.269	1.6
		418	722.165	29619	1.3	155	1.6	0.0244		722.165	155			418	611.211	43538	7.9	126	1.4	0.014		611.211	1.4			418	623.325	55873	8.1	130	1.9	0.0112		623.325	1.9
		419	722.643	20768	1.3	161	1.7	0.0348		722.643	161			419	611.628	54354	12.3	196	2.2	0.0113		611.628	2.2			419	624.273	38256	7.9	126	1.8	0.0163		624.273	1.8
		420	724.222	22078	1	129	1.4	0.0328		724.222	129			420	612.139	34099	6.8	108	1.2	0.018		612.139	1.2			420	624.524	51509	8.8	140	2	0.0121		624.524	2
		421	726.158	15825	1.3	164	1.7	0.0459		726.158	164			421	612.386	53332	14.4	230	2.5	0.0115		612.386	2.5			421	625.14	54443	9.3	148	2.1	0.0115		625.14	2.1
		422	726.499	26274	1	129	1.4	0.0277		726.499	129			422	612.591	54177	7.4	118	1.3	0.0113		612.591	1.3			422	625.336	39457	7.9	126	1.8	0.0158		625.336	1.8
		423	727.15	25236	1.7	210	2.2	0.0288		727.15	210			423	613.231	79878	8	128	1.4	0.0077		613.231	1.4			423	625.505	39915	14.4	230	3.3	0.0157		625.505	3.3
		424	727.587	16205	1	125	1.3	0.0449		727.587	125			424	614.442	15477	11	176	1.9	0.0397		614.442	1.9			424	625.542	53263	11.1	178	2.5	0.0117		625.542	2.5
		425	728.782	23189	1.6	197	2.1	0.0314		728.782	197			425	615.445	28989	16.4	262	2.9	0.0212		615.445	2.9			425	625.969	53799	6.4	102	1.5	0.0116		625.969	1.5
		426	731.289	19265	1.8	221	2.4	0.038		731.289	221			426	615.538	64767	6.5	104	1.1	0.0095		615.538	1.1			426	626.521	44631	6.5	104	1.5	0.014		626.521	1.5
		427	732.301	21648	1.2	153	1.6	0.0338		732.301	153			427	615.832	53363	7.6	122	1.3	0.0115		615.832	1.3			427	627.027	53200	9.3	148	2.1	0.0118		627.027	2.1
		428	732.52	23200	1.1	139	1.5	0.0316		732.52	139			428	616.423	50978	11.3	180	2	0.0121		616.423	2			428	627.504	36996	10.8	172	2.4	0.017		627.504	2.4
		429	734.586	24877	1.1	130	1.4	0.0295		734.586	130			429	617.598	53948	6.4	102	1.1	0.0114		617.598	1.1			429	628.046	37027	6.5	104	1.5	0.017		628.046	1.5
		430	737.292	27323	1.1	139	1.5	0.027		737.292	139			430	618.549	54472	7.6	122	1.3	0.0114		618.549	1.3			430	628.108	56509	6.4	102	1.5	0.0111		628.108	1.5
		431	738.247	30776	1	128	1.4	0.024		738.247	128			431	620.395	31359	13.4	214	2.4	0.0198		620.395	2.4			431	628.457	30300	11.3	180	2.6	0.0207		628.457	2.6
		432	738.588	21268	1.4	178	1.9	0.0347		738.588	178			432	620.91	54525	7.9	126	1.4	0.0114		620.91	1.4			432	629.211	54310	7.8	124	1.8	0.0116		629.211	1.8
		433	739.147	26692	1	128	1.4	0.0277		739.147	128			433	621.396	30743	7.9	126	1.4	0.0202		621.396	1.4			433	629.862	70067	6.9	110	1.6	0.009		629.862	1.6
		434	739.598	16579	1.9	238	2.5	0.0446		739.598	238			434	621.995	42483	18.1	290	3.2	0.0146		621.995	3.2			434	632.95	56669	7	112	1.6	0.0112		632.95	1.6
		435	740.597	24954	1.1	138	1.5	0.0297		740.597	138			435	623.294	59420	7.5	120	1.3	0.0105		623.294	1.3			435	633.895	57513	6.9	110	1.6	0.011		633.895	1.6
		436	744.219	21480	1.1	133	1.4	0.0346		744.219	133			436	624.313	53802	7.1	114	1.3	0.0116		624.313	1.3			436	637.312	54190	10.3	164	2.3	0.0118		637.312	2.3
		437	744.564	17926	2.1	259	2.8	0.0415		744.564	259			437	626.288	56098	6.6	106	1.2	0.0112		626.288	1.2			437	639.029	38272	7.5	120	1.7	0.0167		639.029	1.7
		438	745.229	26740	1.1	134	1.4	0.0279		745.229	134			438	626.748	58866	9.1	146	1.6	0.0106		626.748	1.6			438	640.005	18828	42.9	686	9.8	0.034		640.005	9.8
		439	746.295	17691	1.7	210	2.2	0.0422		746.295	210			439	628.323	54975	8.3	132	1.5	0.0114		628.323	1.5			439	640.581	39369	18.8	300	4.3	0.0163		640.581	4.3
		440	747.308	17107	3.5	425	4.5	0.0437		747.308	425			440	628.423	52091	14.1	226	2.5	0.0121		628.423	2.5			440	640.987	51304	17.3	276	3.9	0.0125		640.987	3.9
		441	747.669	27672	1.1	135	1.4	0.027		747.669	135			441	628.47	56258	12.3	196	2.2	0.0112		628.47	2.2			441	641.323	58055	7	112	1.6	0.011		641.323	1.6
		442	750.3	13774	1.2	151	1.6	0.0545		750.3	151			442	629.458	45109	15.1	242	2.7	0.014		629.458	2.7			442	641.509	45879	8	128	1.8	0.014		641.509	1.8
		443	750.352	19335	1.3	161	1.7	0.0388		750.352	161			443	630.396	54336	6.9	110	1.2	0.0116		630.396	1.2			443	642.008	61438	14.1	226	3.2	0.0104		642.008	3.2
		444	750.559	20719	29.8	3668	39	0.0362		750.559	3668			444	630.431	52799	7.4	118	1.3	0.0119		630.431	1.3			444	642.189	54015	7.6	122	1.7	0.0119		642.189	1.7
		445	751.566	15939	11.7	1442	15.3	0.0472		751.566	1442			445	633.913	33187	6.5	104	1.1	0.0191		633.913	1.1			445	642.317	58600	7.3	116	1.7	0.011		642.317	1.7
		446	752.257	23493	1.4	168	1.8	0.032		752.257	168			446	634.813	32954	8.1	130	1.4	0.0193		634.813	1.4			446	642.5	38048	8.3	132	1.9	0.0169		642.5	1.9
		447	752.308	18287	1.2	142	1.5	0.0411		752.308	142			447	635.862	35678	6.8	108	1.2	0.0178		635.862	1.2			447	642.602	56544	8	128	1.8	0.0114		642.602	1.8
		448	752.576	14493	2.6	315	3.4	0.0519		752.576	315			448	636.74	55431	6.9	110	1.2	0.0115		636.74	1.2			448	643.98	54732	7.8	124	1.8	0.0118		643.98	1.8
		449	753.573	21148	1.4	170	1.8	0.0356		753.573	170			449	637.264	58846	8.6	138	1.5	0.0108		637.264	1.5			449	644.195	53361	9.1	146	2.1	0.0121		644.195	2.1
		450	754.622	17226	1.9	235	2.5	0.0438		754.622	235			450	638.265	35027	11.4	182	2	0.0182		638.265	2			450	644.398	57814	7.1	114	1.6	0.0111		644.398	1.6
		451	755.259	23811	1.1	132	1.4	0.0317		755.259	132			451	638.888	58120	8	128	1.4	0.011		638.888	1.4			451	646.052	56514	8.3	132	1.9	0.0114		646.052	1.9
		452	755.619	13874	1	129	1.4	0.0545		755.619	129			452	639.067	55463	7.8	124	1.4	0.0115		639.067	1.4			452	646.893	57104	6.4	102	1.5	0.0113		646.893	1.5
		453	756.937	28038	1.2	145	1.5	0.027		756.937	145			453	639.458	55696	7.1	114	1.3	0.0115		639.458	1.3			453	647.378	53769	9	144	2.1	0.012		647.378	2.1
		454	757.626	30061	1.1	132	1.4	0.0252		757.626	132			454	639.515	52684	6.6	106	1.2	0.0121		639.515	1.2			454	647.407	24671	6.4	102	1.5	0.0262		647.407	1.5
		455	760.359	29983	1.2	153	1.6	0.0254		760.359	153			455	639.585	52050	22.6	362	4	0.0123		639.585	4			455	649.161	57695	8.9	142	2	0.0113		649.161	2
		456	762.061	28557	1.1	137	1.5	0.0267		762.061	137			456	639.639	56589	7.9	126	1.4	0.0113		639.639	1.4			456	649.915	55577	6.8	108	1.5	0.0117		649.915	1.5
		457	763.107	33570	1.2	147	1.6	0.0227		763.107	147			457	639.995	17525	16.4	262	2.9	0.0365		639.995	2.9			457	650.076	55173	6.8	108	1.5	0.0118		650.076	1.5
		458	763.308	19583	13.1	1611	17.1	0.039		763.308	1611			458	640.583	55955	8.6	138	1.5	0.0114		640.583	1.5			458	650.163	59831	7.8	124	1.8	0.0109		650.163	1.8
		459	764.305	19817	4.3	524	5.6	0.0386		764.305	524			459	640.897	32210	7.5	120	1.3	0.0199		640.897	1.3			459	650.201	44912	7.6	122	1.7	0.0145		650.201	1.7
		460	765.13	31985	1	124	1.3	0.0239		765.13	124			460	641.002	20637	9.8	156	1.7	0.0311		641.002	1.7			460	650.591	55939	6.4	102	1.5	0.0116		650.591	1.5
		461	765.321	19600	51.3	6315	67.2	0.039		765.321	6315			461	641.322	55731	15.8	252	2.8	0.0115		641.322	2.8			461	651.017	53207	13.9	222	3.2	0.0122		651.017	3.2
		462	766.326	17218	18.7	2297	24.4	0.0445		766.326	2297			462	644.452	58779	14.9	238	2.6	0.011		644.452	2.6			462	651.52	18897	31.4	502	7.1	0.0345		651.52	7.1
		463	767.161	29038	1.1	133	1.4	0.0264		767.161	133			463	646.855	54706	6.4	102	1.1	0.0118		646.855	1.1			463	652.33	59336	7.9	126	1.8	0.011		652.33	1.8
		464	767.239	20967	1	123	1.3	0.0366		767.239	123			464	647.386	26583	9	144	1.6	0.0244		647.386	1.6			464	652.527	22526	14.6	234	3.3	0.029		652.527	3.3
		465	767.325	15266	5.5	681	7.2	0.0503		767.325	681			465	647.912	52574	7.1	114	1.3	0.0123		647.912	1.3			465	653.458	40735	13	208	3	0.016		653.458	3
		466	768.326	19145	1.8	219	2.3	0.0401		768.326	219			466	648.299	55830	6.4	102	1.1	0.0116		648.299	1.1			466	653.537	56185	14.3	228	3.2	0.0116		653.537	3.2
		467	768.64	23082	1.1	137	1.5	0.0333		768.64	137			467	649.332	48709	9.1	146	1.6	0.0133		649.332	1.6			467	654.092	57197	7.1	114	1.6	0.0114		654.092	1.6
		468	769.341	21797	1.1	136	1.4	0.0353		769.341	136			468	649.9	55685	8.3	132	1.5	0.0117		649.9	1.5			468	656.131	57979	6.6	106	1.5	0.0113		656.131	1.5
		469	769.628	26801	1.2	143	1.5	0.0287		769.628	143			469	650.038	58190	7.8	124	1.4	0.0112		650.038	1.4			469	656.258	51097	6.6	106	1.5	0.0128		656.258	1.5
		470	769.833	26338	1	124	1.3	0.0292		769.833	124			470	651.042	57187	6.6	106	1.2	0.0114		651.042	1.2			470	656.87	56030	6.8	108	1.5	0.0117		656.87	1.5
		471	770.704	27789	1.1	138	1.5	0.0277		770.704	138			471	651.423	55209	7	112	1.2	0.0118		651.423	1.2			471	658.463	33850	17.9	286	4.1	0.0195		658.463	4.1
		472	771.797	26459	1.2	148	1.6	0.0292		771.797	148			472	652.893	34382	9.5	152	1.7	0.019		652.893	1.7			472	659.189	57703	8.1	130	1.9	0.0114		659.189	1.9
		473	772.541	21706	1.3	166	1.8	0.0356		772.541	166			473	652.92	49177	11.9	190	2.1	0.0133		652.92	2.1			473	659.465	62726	8	128	1.8	0.0105		659.465	1.8
		474	773.32	25591	1.6	195	2.1	0.0302		773.32	195			474	653.067	55876	6.9	110	1.2	0.0117		653.067	1.2			474	659.558	51021	11.9	190	2.7	0.0129		659.558	2.7
		475	774.273	24985	1	128	1.4	0.031		774.273	128			475	654.26	57301	6.5	104	1.1	0.0114		654.26	1.1			475	660.498	56469	10.5	168	2.4	0.0117		660.498	2.4
		476	780.328	26728	2.2	268	2.9	0.0292		780.328	268			476	654.43	56613	7.9	126	1.4	0.0116		654.43	1.4			476	661.907	42303	11.1	178	2.5	0.0156		661.907	2.5
		477	780.628	18020	6.9	849	9	0.0433		780.628	849			477	654.951	56264	6.6	106	1.2	0.0116		654.951	1.2			477	662.026	56112	6.6	106	1.5	0.0118		662.026	1.5
		478	781.637	13996	4	492	5.2	0.0558		781.637	492			478	655.753	56297	6.8	108	1.2	0.0116		655.753	1.2			478	662.729	56160	6.6	106	1.5	0.0118		662.729	1.5
		479	782.647	20540	3.5	435	4.6	0.0381		782.647	435			479	656.48	54146	7.4	118	1.3	0.0121		656.48	1.3			479	663.404	44028	16.9	270	3.8	0.0151		663.404	3.8
		480	784.427	28934	1.3	164	1.7	0.0271		784.427	164			480	656.888	34115	8.5	136	1.5	0.0193		656.888	1.5			480	664.414	35699	25	400	5.7	0.0186		664.414	5.7
		481	785.28	16014	1.9	237	2.5	0.049		785.28	237			481	658.463	26273	13.8	220	2.4	0.0251		658.463	2.4			481	664.484	55595	6.6	106	1.5	0.012		664.484	1.5
		482	786.212	23074	1.1	140	1.5	0.0341		786.212	140			482	659.555	51007	11.3	180	2	0.0129		659.555	2			482	664.737	57584	7.8	124	1.8	0.0115		664.737	1.8
		483	788.167	14831	1	128	1.4	0.0531		788.167	128			483	660.97	49612	7.5	120	1.3	0.0133		660.97	1.3			483	664.892	31206	8.4	134	1.9	0.0213		664.892	1.9
		484	788.317	20569	2.3	279	3	0.0383		788.317	279			484	661.883	31639	6.6	106	1.2	0.0209		661.883	1.2			484	668.01	55996	9.1	146	2.1	0.0119		668.01	2.1
		485	788.658	25465	1	127	1.4	0.031		788.658	127			485	661.917	41352	8.4	134	1.5	0.016		661.917	1.5			485	669.735	56535	6.4	102	1.5	0.0118		669.735	1.5
		486	788.824	22596	2.3	280	3	0.0349		788.824	280			486	661.978	56647	11.8	188	2.1	0.0117		661.978	2.1			486	670.035	55720	9.6	154	2.2	0.012		670.035	2.2
		487	789.325	26571	3.4	414	4.4	0.0297		789.325	414			487	662.766	50440	7.4	118	1.3	0.0131		662.766	1.3			487	672.481	26889	7.1	114	1.6	0.025		672.481	1.6
		488	790.312	14530	1.4	167	1.8	0.0544		790.312	167			488	663.395	26813	10.4	166	1.8	0.0247		663.395	1.8			488	673.48	53174	8.1	130	1.9	0.0127		673.48	1.9
		489	794.65	18225	2.2	269	2.9	0.0436		794.65	269			489	664.413	32421	28.9	462	5.1	0.0205		664.413	5.1			489	674.919	59305	7.8	124	1.8	0.0114		674.919	1.8
		490	796.2	27594	1.2	147	1.6	0.0289		796.2	147			490	664.602	56999	6.5	104	1.1	0.0117		664.602	1.1			490	675.403	60318	9.6	154	2.2	0.0112		675.403	2.2
		491	796.983	27613	1.2	146	1.6	0.0289		796.983	146			491	664.9	48005	10.5	168	1.8	0.0139		664.9	1.8			491	677.539	19902	17.9	286	4.1	0.034		677.539	4.1
		492	797.289	13966	1.2	147	1.6	0.0571		797.289	147			492	665.376	52111	11.9	190	2.1	0.0128		665.376	2.1			492	677.682	55190	6.6	106	1.5	0.0123		677.682	1.5
		493	797.864	27674	1.1	133	1.4	0.0288		797.864	133			493	668.27	55917	7.3	116	1.3	0.012		668.27	1.3			493	677.952	26112	9.3	148	2.1	0.026		677.952	2.1
		494	800.624	20646	1.3	166	1.8	0.0388		800.624	166			494	669.373	35882	15.5	248	2.7	0.0187		669.373	2.7			494	678.539	54890	15.6	250	3.6	0.0124		678.539	3.6
		495	805.317	21987	21.3	2617	27.8	0.0366		805.317	2617			495	671.426	56141	13	208	2.3	0.012		671.426	2.3			495	678.892	58119	7.4	118	1.7	0.0117		678.892	1.7
		496	806.235	19100	1	126	1.3	0.0422		806.235	126			496	672.146	61324	8.1	130	1.4	0.011		672.146	1.4			496	679.276	57901	6.6	106	1.5	0.0117		679.276	1.5
		497	806.325	15675	6	734	7.8	0.0514		806.325	734			497	672.509	51342	6.5	104	1.1	0.0131		672.509	1.1			497	679.473	58347	7.1	114	1.6	0.0116		679.473	1.6
		498	807.32	19727	3.5	431	4.6	0.0409		807.32	431			498	672.677	56633	7.1	114	1.3	0.0119		672.677	1.3			498	680.958	57173	7.6	122	1.7	0.0119		680.958	1.7
		499	808.326	25266	1.2	143	1.5	0.032		808.326	143			499	673.336	57340	6.5	104	1.1	0.0117		673.336	1.1			499	682.128	58818	8.5	136	1.9	0.0116		682.128	1.9
		500	809.313	20313	1.3	159	1.7	0.0398		809.313	159			500	673.48	38745	7.3	116	1.3	0.0174		673.48	1.3			500	682.803	56627	6.8	108	1.5	0.0121		682.803	1.5
		501	809.831	22489	1.7	212	2.3	0.036		809.831	212			501	673.513	58143	10.5	168	1.8	0.0116		673.513	1.8			501	684.13	44024	8.3	132	1.9	0.0155		684.13	1.9
		502	810.645	19202	2	251	2.7	0.0422		810.645	251			502	674.462	52905	9.4	150	1.7	0.0127		674.462	1.7			502	685.201	56624	8.9	142	2	0.0121		685.201	2
		503	810.963	18516	1.3	166	1.8	0.0438		810.963	166			503	674.903	48299	12.5	200	2.2	0.014		674.903	2.2			503	685.372	58489	7.3	116	1.7	0.0117		685.372	1.7
		504	811.298	18115	2	247	2.6	0.0448		811.298	247			504	675.311	57269	7.4	118	1.3	0.0118		675.311	1.3			504	686.175	53527	6.4	102	1.5	0.0128		686.175	1.5
		505	811.584	30703	1.2	150	1.6	0.0264		811.584	150			505	675.897	59444	7.5	120	1.3	0.0114		675.897	1.3			505	686.312	56832	8.4	134	1.9	0.0121		686.312	1.9
		506	812.252	24361	1.1	140	1.5	0.0333		812.252	140			506	677.947	62579	7.6	122	1.3	0.0108		677.947	1.3			506	686.589	51157	12.5	200	2.8	0.0134		686.589	2.8
		507	812.851	27393	1	128	1.4	0.0297		812.851	128			507	678.784	34402	9.3	148	1.6	0.0197		678.784	1.6			507	686.982	51615	13.3	212	3	0.0133		686.982	3
		508	813.318	26992	1.1	131	1.4	0.0301		813.318	131			508	678.951	57398	6.4	102	1.1	0.0118		678.951	1.1			508	687.337	57119	6.9	110	1.6	0.012		687.337	1.6
		509	814.18	27209	1.1	132	1.4	0.0299		814.18	132			509	680.425	58317	6.9	110	1.2	0.0117		680.425	1.2			509	688.453	59707	20.6	330	4.7	0.0115		688.453	4.7
		510	814.597	22467	1.7	213	2.3	0.0363		814.597	213			510	681.876	30960	6.4	102	1.1	0.022		681.876	1.1			510	689.429	54345	17.5	280	4	0.0127		689.429	4
		511	818.286	20472	1.1	130	1.4	0.04		818.286	130			511	683.956	56126	6.6	106	1.2	0.0122		683.956	1.2			511	689.737	56919	6.4	102	1.5	0.0121		689.737	1.5
		512	819.3	26684	1.2	147	1.6	0.0307		819.3	147			512	684.152	58912	7	112	1.2	0.0116		684.152	1.2			512	689.886	57278	8.3	132	1.9	0.012		689.886	1.9
		513	820.262	29039	1.3	158	1.7	0.0282		820.262	158			513	684.495	52942	7.9	126	1.4	0.0129		684.495	1.4			513	690.451	27438	44	704	10	0.0252		690.451	10
		514	823.995	26437	1.2	145	1.5	0.0312		823.995	145			514	685.335	58739	12.1	194	2.1	0.0117		685.335	2.1			514	691.085	59421	8.3	132	1.9	0.0116		691.085	1.9
		515	824.047	26053	1.6	199	2.1	0.0316		824.047	199			515	686.423	58634	7	112	1.2	0.0117		686.423	1.2			515	691.455	25486	10.1	162	2.3	0.0271		691.455	2.3
		516	824.309	26740	1	124	1.3	0.0308		824.309	124			516	687.217	56602	8.4	134	1.5	0.0121		687.217	1.5			516	691.477	25648	10.4	166	2.4	0.027		691.477	2.4
		517	824.974	21217	1.1	130	1.4	0.0389		824.974	130			517	688.451	49656	11.9	190	2.1	0.0139		688.451	2.1			517	691.55	55573	10.5	168	2.4	0.0124		691.55	2.4
		518	825.114	31475	1.3	166	1.8	0.0262		825.114	166			518	690.112	61560	10.5	168	1.8	0.0112		690.112	1.8			518	692.022	46444	7.5	120	1.7	0.0149		692.022	1.7
		519	825.301	22958	1.4	175	1.9	0.0359		825.301	175			519	690.702	58207	6.4	102	1.1	0.0119		690.702	1.1			519	692.352	38938	7.8	124	1.8	0.0178		692.352	1.8
		520	825.647	30599	1.7	204	2.2	0.027		825.647	204			520	690.909	49481	16.1	258	2.8	0.014		690.909	2.8			520	692.454	25460	9.5	152	2.2	0.0272		692.454	2.2
		521	827.194	16134	1.1	130	1.4	0.0513		827.194	130			521	691.369	166699	7.9	126	1.4	0.0041		691.369	1.4			521	692.773	57240	8	128	1.8	0.0121		692.773	1.8
		522	827.298	24757	3.7	452	4.8	0.0334		827.298	452			522	691.781	41185	9.8	156	1.7	0.0168		691.781	1.7			522	692.907	21556	35.1	562	8	0.0321		692.907	8
		523	828.306	19158	1.4	172	1.8	0.0432		828.306	172			523	691.869	56599	7.8	124	1.4	0.0122		691.869	1.4			523	693.466	57558	11.1	178	2.5	0.012		693.466	2.5
		524	830.323	21563	1.9	239	2.5	0.0385		830.323	239			524	692.374	28128	10.8	172	1.9	0.0246		692.374	1.9			524	693.911	49723	11.8	188	2.7	0.014		693.911	2.7
		525	830.832	25970	1.7	210	2.2	0.032		830.832	210			525	692.909	26045	42	672	7.4	0.0266		692.909	7.4			525	695.038	57193	7.9	126	1.8	0.0122		695.038	1.8
		526	831.324	28143	1.3	154	1.6	0.0295		831.324	154			526	693.549	56732	7.1	114	1.3	0.0122		693.549	1.3			526	697.021	57872	9.8	156	2.2	0.012		697.021	2.2
		527	832.24	20478	1	128	1.4	0.0406		832.24	128			527	693.904	24259	10	160	1.8	0.0286		693.904	1.8			527	698.044	43832	7.4	118	1.7	0.0159		698.044	1.7
		528	833.378	29204	1.4	178	1.9	0.0285		833.378	178			528	695.481	59119	12.1	194	2.1	0.0118		695.481	2.1			528	698.189	56558	6.9	110	1.6	0.0123		698.189	1.6
		529	835.253	24653	1	126	1.3	0.0339		835.253	126			529	698.343	57895	6.8	108	1.2	0.0121		698.343	1.2			529	699.285	34880	6.8	108	1.5	0.02		699.285	1.5
		530	839.314	22732	1.2	147	1.6	0.0369		839.314	147			530	698.501	55852	6.4	102	1.1	0.0125		698.501	1.1			530	699.417	61898	7.4	118	1.7	0.0113		699.417	1.7
		531	839.625	22799	1	123	1.3	0.0368		839.625	123			531	700.458	60027	6.9	110	1.2	0.0117		700.458	1.2			531	700.922	55199	13.9	222	3.2	0.0127		700.922	3.2
		532	839.816	23315	1.3	162	1.7	0.036		839.816	162			532	700.66	45095	7.1	114	1.3	0.0155		700.66	1.3			532	702.33	57687	7.9	126	1.8	0.0122		702.33	1.8
		533	841.65	33396	1	127	1.4	0.0252		841.65	127			533	700.933	31709	7.8	124	1.4	0.0221		700.933	1.4			533	702.449	60185	11.9	190	2.7	0.0117		702.449	2.7
		534	844.191	31202	1.1	139	1.5	0.0271		844.191	139			534	701.636	59886	7.1	114	1.3	0.0117		701.636	1.3			534	702.488	57309	15.6	250	3.6	0.0123		702.488	3.6
		535	847.327	19324	76.4	9398	100	0.0438		847.327	9398			535	702.487	20764	12.4	198	2.2	0.0338		702.487	2.2			535	703.94	58534	7.5	120	1.7	0.012		703.94	1.7
		536	848.331	19628	26.4	3246	34.5	0.0432		848.331	3246			536	703.347	56850	6.9	110	1.2	0.0124		703.347	1.2			536	704.462	39771	13.8	220	3.1	0.0177		704.462	3.1
		537	848.85	19645	1.8	222	2.4	0.0432		848.85	222			537	703.486	59623	7.1	114	1.3	0.0118		703.486	1.3			537	705.952	70911	6.8	108	1.5	0.01		705.952	1.5
		538	849.335	21852	11	1359	14.5	0.0389		849.335	1359			538	704.748	27537	7.9	126	1.4	0.0256		704.748	1.4			538	706.504	61783	7.4	118	1.7	0.0114		706.504	1.7
		539	849.867	17601	1.1	139	1.5	0.0483		849.867	139			539	706.367	54309	9.3	148	1.6	0.013		706.367	1.6			539	707.071	54849	13.6	218	3.1	0.0129		707.071	3.1
		540	850.341	19949	2.9	362	3.9	0.0426		850.341	362			540	706.918	59197	8.8	140	1.5	0.0119		706.918	1.5			540	707.698	58200	13.5	216	3.1	0.0122		707.698	3.1
		541	851.347	18280	1	124	1.3	0.0466		851.347	124			541	708.441	43237	34.6	554	6.1	0.0164		708.441	6.1			541	708.075	56861	8.8	140	2	0.0125		708.075	2
		542	852.65	28912	1.2	143	1.5	0.0295		852.65	143			542	708.924	57834	10	160	1.8	0.0123		708.924	1.8			542	708.328	58867	7.5	120	1.7	0.012		708.328	1.7
		543	853.611	25009	1	125	1.3	0.0341		853.611	125			543	709.352	49494	6.4	102	1.1	0.0143		709.352	1.1			543	708.434	58438	14.5	232	3.3	0.0121		708.434	3.3
		544	861.346	27556	1.3	161	1.7	0.0313		861.346	161			544	709.445	30287	16.9	270	3	0.0234		709.445	3			544	709.438	59037	8.8	140	2	0.012		709.438	2
		545	863.237	20684	1.1	137	1.5	0.0417		863.237	137			545	711.345	58476	6.5	104	1.1	0.0122		711.345	1.1			545	709.51	55245	7	112	1.6	0.0128		709.51	1.6
		546	864.355	23357	23.4	2874	30.6	0.037		864.355	2874			546	711.452	31956	7.6	122	1.3	0.0223		711.452	1.3			546	711.076	58453	9.8	156	2.2	0.0122		711.076	2.2
		547	865.355	17467	8.1	1000	10.6	0.0495		865.355	1000			547	714.217	58498	7.4	118	1.3	0.0122		714.217	1.3			547	711.628	57853	6.4	102	1.5	0.0123		711.628	1.5
		548	866.015	21526	1	126	1.3	0.0402		866.015	126			548	714.799	58324	6.6	106	1.2	0.0123		714.799	1.2			548	713.606	58066	6.5	104	1.5	0.0123		713.606	1.5
		549	866.351	18407	3.4	417	4.4	0.0471		866.351	417			549	716.048	59366	6.4	102	1.1	0.0121		716.048	1.1			549	713.893	58282	9.6	154	2.2	0.0122		713.893	2.2
		550	868.374	29391	1	123	1.3	0.0295		868.374	123			550	716.473	27528	7.5	120	1.3	0.026		716.473	1.3			550	714.084	59349	15	240	3.4	0.012		714.084	3.4
		551	869.312	21724	12.7	1562	16.6	0.04		869.312	1562			551	717.197	59621	6.8	108	1.2	0.012		717.197	1.2			551	714.884	58524	12	192	2.7	0.0122		714.884	2.7
		552	870.314	17161	4.6	561	6	0.0507		870.314	561			552	721.079	58551	7	112	1.2	0.0123		721.079	1.2			552	716.472	20857	55.6	890	12.7	0.0344		716.472	12.7
		553	870.724	27520	1.4	171	1.8	0.0316		870.724	171			553	722.502	58753	8.4	134	1.5	0.0123		722.502	1.5			553	717.479	30077	34.3	548	7.8	0.0239		717.479	7.8
		554	871.309	18274	2.5	308	3.3	0.0477		871.309	308			554	726.781	59728	6.8	108	1.2	0.0122		726.781	1.2			554	718.168	52040	9.6	154	2.2	0.0138		718.168	2.2
		555	872.345	26993	1.4	178	1.9	0.0323		872.345	178			555	726.881	61595	9.6	154	1.7	0.0118		726.881	1.7			555	718.48	25777	41	656	9.3	0.0279		718.48	9.3
		556	878.359	29060	1.5	182	1.9	0.0302		878.359	182			556	727.372	61830	11.3	180	2	0.0118		727.372	2			556	719.486	37845	24.9	398	5.7	0.019		719.486	5.7
		557	879.253	30763	1	123	1.3	0.0286		879.253	123			557	728.339	58767	7.4	118	1.3	0.0124		728.339	1.3			557	719.54	58204	16.4	262	3.7	0.0124		719.54	3.7
		558	883.351	15960	1.7	203	2.2	0.0553		883.351	203			558	728.862	35158	7.9	126	1.4	0.0207		728.862	1.4			558	720.19	58729	8.8	140	2	0.0123		720.19	2
		559	884.374	18743	2.6	323	3.4	0.0472		884.374	323			559	729.341	58738	6.4	102	1.1	0.0124		729.341	1.1			559	721.47	64044	10.4	166	2.4	0.0113		721.47	2.4
		560	887.828	24279	1.2	146	1.6	0.0366		887.828	146			560	735.442	38722	8.1	130	1.4	0.019		735.442	1.4			560	722.631	57953	6.9	110	1.6	0.0125		722.631	1.6
		561	890.841	19936	1	125	1.3	0.0447		890.841	125			561	736.821	57783	9.4	150	1.7	0.0128		736.821	1.7			561	723.971	59152	9.6	154	2.2	0.0122		723.971	2.2
		562	891.296	18792	2.6	322	3.4	0.0474		891.296	322			562	737.91	56245	6.5	104	1.1	0.0131		737.91	1.1			562	724.052	26482	6.4	102	1.5	0.0273		724.052	1.5
		563	895.35	28650	1.1	130	1.4	0.0313		895.35	130			563	738.812	59757	6.6	106	1.2	0.0124		738.812	1.2			563	724.222	58141	7.1	114	1.6	0.0125		724.222	1.6
		564	900.247	29235	1.5	189	2	0.0308		900.247	189			564	741.79	61484	8.3	132	1.5	0.0121		741.79	1.5			564	725.048	56111	7.3	116	1.7	0.0129		725.048	1.7
		565	902.376	26863	1.2	147	1.6	0.0336		902.376	147			565	742.01	63520	6.4	102	1.1	0.0117		742.01	1.1			565	727.278	59395	11	176	2.5	0.0122		727.278	2.5
		566	904.246	25425	1	126	1.3	0.0356		904.246	126			566	742.151	47645	7.3	116	1.3	0.0156		742.151	1.3			566	727.747	54176	8.9	142	2	0.0134		727.747	2
		567	906.313	32182	1	126	1.3	0.0282		906.313	126			567	742.455	58711	7.4	118	1.3	0.0126		742.455	1.3			567	728.518	42961	7.6	122	1.7	0.017		728.518	1.7
		568	907.344	23215	1.9	236	2.5	0.0391		907.344	236			568	743.827	59355	8.8	140	1.5	0.0125		743.827	1.5			568	729.372	59130	12	192	2.7	0.0123		729.372	2.7
		569	907.422	36368	1.2	143	1.5	0.025		907.422	143			569	744.026	17254	40	640	7	0.0431		744.026	7			569	730.051	59577	12.9	206	2.9	0.0123		730.051	2.9
		570	909.903	33155	1	124	1.3	0.0274		909.903	124			570	745.035	19917	16	256	2.8	0.0374		745.035	2.8			570	730.492	43695	12.1	194	2.8	0.0167		730.492	2.8
		571	913.352	29718	1.3	155	1.6	0.0307		913.352	155			571	746.047	19312	15.6	250	2.8	0.0386		746.047	2.8			571	730.764	58255	6.9	110	1.6	0.0125		730.764	1.6
		572	915.189	22278	1.6	200	2.1	0.0411		915.189	200			572	746.33	61770	8.3	132	1.5	0.0121		746.33	1.5			572	731.979	57773	6.8	108	1.5	0.0127		731.979	1.5
		573	916.82	18457	1.1	140	1.5	0.0497		916.82	140			573	748.514	59526	7.8	124	1.4	0.0126		748.514	1.4			573	732.023	33722	7	112	1.6	0.0217		732.023	1.6
		574	918.647	19684	1.1	139	1.5	0.0467		918.647	139			574	750.499	59403	10	160	1.8	0.0126		750.499	1.8			574	732.493	24735	7.1	114	1.6	0.0296		732.493	1.6
		575	919.647	19644	1.3	161	1.7	0.0468		919.647	161			575	750.817	57906	8.8	140	1.5	0.013		750.817	1.5			575	733.028	57216	6.9	110	1.6	0.0128		733.028	1.6
		576	921.402	31936	1.3	156	1.7	0.0289		921.402	156			576	752.24	60133	6.5	104	1.1	0.0125		752.24	1.1			576	733.143	56884	8	128	1.8	0.0129		733.143	1.8
		577	926.388	20553	5.9	723	7.7	0.0451		926.388	723			577	752.445	35223	19.6	314	3.5	0.0214		752.445	3.5			577	733.521	59101	7.3	116	1.7	0.0124		733.521	1.7
		578	927.392	24148	2.2	271	2.9	0.0384		927.392	271			578	752.476	42016	13.1	210	2.3	0.0179		752.476	2.3			578	733.612	58816	6.8	108	1.5	0.0125		733.612	1.5
		579	936.239	31885	1.2	143	1.5	0.0294		936.239	143			579	752.707	60129	9.5	152	1.7	0.0125		752.707	1.7			579	734.939	65314	8.9	142	2	0.0113		734.939	2
		580	938.38	29387	1.1	141	1.5	0.0319		938.38	141			580	753.457	63339	6.9	110	1.2	0.0119		753.457	1.2			580	737.205	58461	7.1	114	1.6	0.0126		737.205	1.6
		581	949.386	24454	1.3	165	1.8	0.0388		949.386	165			581	753.712	50682	7.8	124	1.4	0.0149		753.712	1.4			581	738.181	58370	7	112	1.6	0.0126		738.181	1.6
		582	951.368	23169	1.4	171	1.8	0.0411		951.368	171			582	754.16	59574	8	128	1.4	0.0127		754.16	1.4			582	738.372	65282	6.8	108	1.5	0.0113		738.372	1.5
		583	958.648	19592	1.6	191	2	0.0489		958.648	191			583	754.591	60633	9	144	1.6	0.0124		754.591	1.6			583	738.458	52753	11.6	186	2.6	0.014		738.458	2.6
		584	960.646	26261	1	129	1.4	0.0366		960.646	129			584	756.207	59873	8.1	130	1.4	0.0126		756.207	1.4			584	739.674	60288	6.8	108	1.5	0.0123		739.674	1.5
		585	961.305	24916	1.1	133	1.4	0.0386		961.305	133			585	759.165	66510	7.5	120	1.3	0.0114		759.165	1.3			585	740.088	56912	7.4	118	1.7	0.013		740.088	1.7
		586	966.396	14300	1.9	238	2.5	0.0676		966.396	238			586	759.508	59950	8.9	142	1.6	0.0127		759.508	1.6			586	740.42	59423	6.4	102	1.5	0.0125		740.42	1.5
		587	967.383	23661	1.2	142	1.5	0.0409		967.383	142			587	759.56	60245	7	112	1.2	0.0126		759.56	1.2			587	741.093	60735	10	160	2.3	0.0122		741.093	2.3
		588	968.4	18558	59.6	7336	78.1	0.0522		968.4	7336			588	760.037	57083	6.5	104	1.1	0.0133		760.037	1.1			588	741.9	33520	9.1	146	2.1	0.0221		741.9	2.1
		589	968.9	22560	1.4	168	1.8	0.0429		968.9	168			589	761.379	61146	6.5	104	1.1	0.0125		761.379	1.1			589	743.385	60555	7	112	1.6	0.0123		743.385	1.6
		590	969.399	18067	24.2	2979	31.7	0.0537		969.399	2979			590	763.797	22999	7.3	116	1.3	0.0332		763.797	1.3			590	743.477	59368	10	160	2.3	0.0125		743.477	2.3
		591	970.409	21930	11.9	1460	15.5	0.0443		970.409	1460			591	763.968	53918	7.9	126	1.4	0.0142		763.968	1.4			591	744.032	20956	46.9	750	10.7	0.0355		744.032	10.7
		592	970.883	32680	1.3	160	1.7	0.0297		970.883	160			592	764.746	60339	8.1	130	1.4	0.0127		764.746	1.4			592	744.504	31390	23	368	5.2	0.0237		744.504	5.2
		593	971.408	23806	2.2	272	2.9	0.0408		971.408	272			593	764.856	61539	12	192	2.1	0.0124		764.856	2.1			593	744.543	53235	9.6	154	2.2	0.014		744.543	2.2
		594	973.23	33854	1	124	1.3	0.0287		973.23	124			594	765.379	59507	6.4	102	1.1	0.0129		765.379	1.1			594	744.938	41410	8.5	136	1.9	0.018		744.938	1.9
		595	975.891	26462	1.1	136	1.4	0.0369		975.891	136			595	767.453	60383	9.8	156	1.7	0.0127		767.453	1.7			595	745.036	16261	8.8	140	2	0.0458		745.036	2
		596	984.304	26578	1.1	131	1.4	0.037		984.304	131			596	768.024	61669	7.4	118	1.3	0.0125		768.024	1.3			596	745.509	32025	11.6	186	2.6	0.0233		745.509	2.6
		597	995.645	34611	1.1	137	1.5	0.0288		995.645	137			597	769.6	56391	7.1	114	1.3	0.0136		769.6	1.3			597	746.04	22467	77.9	1246	17.7	0.0332		746.04	17.7
		598	1006.37	15367	1.2	147	1.6	0.0655		1006.37	147			598	769.999	51883	20.5	328	3.6	0.0148		769.999	3.6			598	747.044	46100	29.9	478	6.8	0.0162		747.044	6.8
		599	1008.4	22799	3.1	379	4	0.0442		1008.4	379			599	772.874	64258	6.5	104	1.1	0.012		772.874	1.1			599	747.175	56169	6.5	104	1.5	0.0133		747.175	1.5
		600	1009.4	18853	1.1	137	1.5	0.0535		1009.4	137			600	773.328	60160	6.8	108	1.2	0.0129		773.328	1.2			600	747.313	60279	9.3	148	2.1	0.0124		747.313	2.1
		601	1010.4	23808	1.1	135	1.4	0.0424		1010.4	135			601	776.926	49315	7.1	114	1.3	0.0158		776.926	1.3			601	748.551	58104	13	208	3	0.0129		748.551	3
		602	1015.42	30048	1	126	1.3	0.0338		1015.42	126			602	777.822	60931	7.8	124	1.4	0.0128		777.822	1.4			602	750.056	31810	6.5	104	1.5	0.0236		750.056	1.5
		603	1026.36	28874	1.3	159	1.7	0.0355		1026.36	159			603	777.961	58502	7.1	114	1.3	0.0133		777.961	1.3			603	752.443	55559	8.4	134	1.9	0.0135		752.443	1.9
		604	1029.74	30868	1.1	136	1.4	0.0334		1029.74	136			604	778.025	25798	9.6	154	1.7	0.0302		778.025	1.7			604	753.179	59586	6.8	108	1.5	0.0126		753.179	1.5
		605	1031.25	33865	1	123	1.3	0.0305		1031.25	123			605	778.117	60113	6.9	110	1.2	0.0129		778.117	1.2			605	753.472	48115	7.6	122	1.7	0.0157		753.472	1.7
		606	1031.44	21396	1.3	154	1.6	0.0482		1031.44	154			606	779.884	62161	13.9	222	2.4	0.0125		779.884	2.4			606	754.001	34510	7.5	120	1.7	0.0218		754.001	1.7
		607	1032.4	34952	1.4	174	1.9	0.0295		1032.4	174			607	780.248	61350	6.4	102	1.1	0.0127		780.248	1.1			607	754.07	59263	10.8	172	2.4	0.0127		754.07	2.4
		608	1036.35	31575	1.1	134	1.4	0.0328		1036.35	134			608	781.852	60000	7.5	120	1.3	0.013		781.852	1.3			608	754.141	31919	7.5	120	1.7	0.0236		754.141	1.7
		609	1043.46	28272	1.1	131	1.4	0.0369		1043.46	131			609	781.939	62403	7.9	126	1.4	0.0125		781.939	1.4			609	754.944	59420	10.3	164	2.3	0.0127		754.944	2.3
		610	1044.35	34227	1	128	1.4	0.0305		1044.35	128			610	784.958	49263	14.1	226	2.5	0.0159		784.958	2.5			610	755.9	59067	7	112	1.6	0.0128		755.9	1.6
		611	1048.93	36276	1.1	132	1.4	0.0289		1048.93	132			611	785.967	35918	8.5	136	1.5	0.0219		785.967	1.5			611	756.734	63007	6.5	104	1.5	0.012		756.734	1.5
		612	1050.4	18002	5.3	646	6.9	0.0584		1050.4	646			612	787.902	61097	9.3	148	1.6	0.0129		787.902	1.6			612	757.418	49329	6.5	104	1.5	0.0154		757.418	1.5
		613	1051.41	24184	3	375	4	0.0435		1051.41	375			613	788.527	61179	6.9	110	1.2	0.0129		788.527	1.2			613	758.077	57868	10.5	168	2.4	0.0131		758.077	2.4
		614	1062.37	30190	1.3	154	1.6	0.0352		1062.37	154			614	789.85	65071	7.3	116	1.3	0.0121		789.85	1.3			614	758.22	65586	9.1	146	2.1	0.0116		758.22	2.1
		615	1063.26	27037	1.1	137	1.5	0.0393		1063.26	137			615	792.216	61235	9.5	152	1.7	0.0129		792.216	1.7			615	758.847	62109	6.8	108	1.5	0.0122		758.847	1.5
		616	1067.43	21306	1.6	202	2.1	0.0501		1067.43	202			616	793.166	62745	6.6	106	1.2	0.0126		793.166	1.2			616	760.239	59248	6.6	106	1.5	0.0128		760.239	1.5
		617	1072.4	22882	1.4	175	1.9	0.0469		1072.4	175			617	793.226	69644	7.3	116	1.3	0.0114		793.226	1.3			617	760.595	59054	6.6	106	1.5	0.0129		760.595	1.5
		618	1080.17	29060	1.1	136	1.4	0.0372		1080.17	136			618	795.093	72400	7.4	118	1.3	0.011		795.093	1.3			618	760.962	56009	7.3	116	1.7	0.0136		760.962	1.7
		619	1087.45	27422	2.1	257	2.7	0.0397		1087.45	257			619	796.483	53447	14.4	230	2.5	0.0149		796.483	2.5			619	761.553	49469	10.8	172	2.4	0.0154		761.553	2.4
		620	1089.48	28941	1.7	204	2.2	0.0376		1089.48	204			620	798.953	32160	22	352	3.9	0.0248		798.953	3.9			620	761.898	65699	8.3	132	1.9	0.0116		761.898	1.9
		621	1091.44	25617	1	125	1.3	0.0426		1091.44	125			621	799.281	61037	8.9	142	1.6	0.0131		799.281	1.6			621	762.054	59920	8.8	140	2	0.0127		762.054	2
		622	1098.42	24040	1.1	131	1.4	0.0457		1098.42	131			622	799.925	62984	9.1	146	1.6	0.0127		799.925	1.6			622	762.869	59846	7.6	122	1.7	0.0127		762.869	1.7
		623	1100.44	35721	1.2	143	1.5	0.0308		1100.44	143			623	799.96	47433	11.1	178	2	0.0169		799.96	2			623	763.761	60287	8.8	140	2	0.0127		763.761	2
		624	1117.44	32789	1.4	170	1.8	0.0341		1117.44	170			624	800.949	60972	6.9	110	1.2	0.0131		800.949	1.2			624	764.605	62845	7.5	120	1.7	0.0122		764.605	1.7
		625	1125.47	30689	1.2	146	1.6	0.0367		1125.47	146			625	801.984	68231	8.1	130	1.4	0.0118		801.984	1.4			625	765.981	43518	9.1	146	2.1	0.0176		765.981	2.1
		626	1127.44	25292	1.4	168	1.8	0.0446		1127.44	168			626	802.554	61778	8.3	132	1.5	0.013		802.554	1.5			626	766.106	20525	8	128	1.8	0.0373		766.106	1.8
		627	1129.47	26795	3	368	3.9	0.0422		1129.47	368			627	803.664	61826	6.4	102	1.1	0.013		803.664	1.1			627	767.067	61972	8.3	132	1.9	0.0124		767.067	1.9
		628	1133.04	32621	1.1	134	1.4	0.0347		1133.04	134			628	804.159	61347	6.8	108	1.2	0.0131		804.159	1.2			628	767.65	59536	6.6	106	1.5	0.0129		767.65	1.5
		629	1141.24	32553	1.2	147	1.6	0.0351		1141.24	147			629	805.873	67732	7.6	122	1.3	0.0119		805.873	1.3			629	768.017	21909	9.6	154	2.2	0.0351		768.017	2.2
		630	1169.47	30032	2.1	260	2.8	0.0389		1169.47	260			630	805.985	62492	13.1	210	2.3	0.0129		805.985	2.3			630	768.156	54626	9.5	152	2.2	0.0141		768.156	2.2
		631	1170.47	29818	1.1	140	1.5	0.0393		1170.47	140			631	806.764	61922	6.8	108	1.2	0.013		806.764	1.2			631	768.556	60532	12.5	200	2.8	0.0127		768.556	2.8
		632	1171.47	22136	5.4	662	7	0.0529		1171.47	662			632	807.245	61443	10.6	170	1.9	0.0131		807.245	1.9			632	768.979	61317	8.1	130	1.9	0.0125		768.979	1.9
		633	1172.48	27940	3	369	3.9	0.042		1172.48	369			633	809.968	61228	8.1	130	1.4	0.0132		809.968	1.4			633	769.428	58817	13.6	218	3.1	0.0131		769.428	3.1
		634	1173.48	31777	1.3	166	1.8	0.0369		1173.48	166			634	810.408	62148	7.8	124	1.4	0.013		810.408	1.4			634	769.993	55433	11.8	188	2.7	0.0139		769.993	2.7
		635	1211.47	20321	1.9	239	2.5	0.0596		1211.47	239			635	811.795	64121	7	112	1.2	0.0127		811.795	1.2			635	770.171	48850	10.4	166	2.4	0.0158		770.171	2.4
		636	1226.43	25054	1	123	1.3	0.049		1226.43	123			636	812.131	62768	7.5	120	1.3	0.0129		812.131	1.3			636	770.55	60538	8.4	134	1.9	0.0127		770.55	1.9
		637	1253.49	37247	1.6	197	2.1	0.0337		1253.49	197			637	813.588	62947	7	112	1.2	0.0129		813.588	1.2			637	771.464	59469	10.8	172	2.4	0.013		771.464	2.4
		638	1254.48	34848	1.8	223	2.4	0.036		1254.48	223			638	815.047	62456	8.1	130	1.4	0.013		815.047	1.4			638	772.515	57839	8.8	140	2	0.0134		772.515	2
														639	815.096	61723	7	112	1.2	0.0132		815.096	1.2			639	772.716	59280	9.4	150	2.1	0.013		772.716	2.1
														640	815.988	63873	6.8	108	1.2	0.0128		815.988	1.2			640	773.603	65470	9.4	150	2.1	0.0118		773.603	2.1
														641	816.168	64815	7	112	1.2	0.0126		816.168	1.2			641	774.009	64113	8	128	1.8	0.0121		774.009	1.8
														642	816.422	58149	6.4	102	1.1	0.014		816.422	1.1			642	774.364	61080	8.5	136	1.9	0.0127		774.364	1.9
														643	817.414	68992	10.3	164	1.8	0.0118		817.414	1.8			643	774.454	62554	9.8	156	2.2	0.0124		774.454	2.2
														644	818.073	69326	7.3	116	1.3	0.0118		818.073	1.3			644	774.528	58183	9.6	154	2.2	0.0133		774.528	2.2
														645	818.138	61081	7.3	116	1.3	0.0134		818.138	1.3			645	774.575	60719	7.4	118	1.7	0.0128		774.575	1.7
														646	818.469	62216	8	128	1.4	0.0132		818.469	1.4			646	774.863	59276	6.6	106	1.5	0.0131		774.863	1.5
														647	819.978	60979	7.8	124	1.4	0.0134		819.978	1.4			647	775.137	29392	8.8	140	2	0.0264		775.137	2
														648	820.981	55107	6.4	102	1.1	0.0149		820.981	1.1			648	775.255	59420	7.3	116	1.7	0.013		775.255	1.7
														649	821.981	46904	12	192	2.1	0.0175		821.981	2.1			649	776.534	59964	7.5	120	1.7	0.0129		776.534	1.7
														650	822.985	46109	7.5	120	1.3	0.0178		822.985	1.3			650	777.579	32478	9.5	152	2.2	0.0239		777.579	2.2
														651	823.534	62737	8.3	132	1.5	0.0131		823.534	1.5			651	778.019	31663	16.3	260	3.7	0.0246		778.019	3.7
														652	824.695	62947	6.8	108	1.2	0.0131		824.695	1.2			652	778.107	61941	9.4	150	2.1	0.0126		778.107	2.1
														653	824.733	61917	13.1	210	2.3	0.0133		824.733	2.3			653	778.302	60860	6.6	106	1.5	0.0128		778.302	1.5
														654	825.307	60511	14.4	230	2.5	0.0136		825.307	2.5			654	779.03	28868	8.5	136	1.9	0.027		779.03	1.9
														655	827.159	64889	8.6	138	1.5	0.0127		827.159	1.5			655	779.183	58460	7.6	122	1.7	0.0133		779.183	1.7
														656	827.386	62837	7.3	116	1.3	0.0132		827.386	1.3			656	779.525	77884	10.3	164	2.3	0.01		779.525	2.3
														657	830.938	23645	12.3	196	2.2	0.0351		830.938	2.2			657	779.995	63474	7.4	118	1.7	0.0123		779.995	1.7
														658	831.408	60267	7.4	118	1.3	0.0138		831.408	1.3			658	782.925	50153	6.5	104	1.5	0.0156		782.925	1.5
														659	831.746	64526	7	112	1.2	0.0129		831.746	1.2			659	783.058	58527	7.9	126	1.8	0.0134		783.058	1.8
														660	832.187	61718	8.9	142	1.6	0.0135		832.187	1.6			660	783.596	60835	9	144	2.1	0.0129		783.596	2.1
														661	832.955	59242	13.5	216	2.4	0.0141		832.955	2.4			661	784.022	61208	7.6	122	1.7	0.0128		784.022	1.7
														662	833.222	65358	7.8	124	1.4	0.0127		833.222	1.4			662	784.958	62597	9.3	148	2.1	0.0125		784.958	2.1
														663	834.935	66454	6.8	108	1.2	0.0126		834.935	1.2			663	785.096	63252	8.3	132	1.9	0.0124		785.096	1.9
														664	835.17	46112	8	128	1.4	0.0181		835.17	1.4			664	786.12	58524	6.4	102	1.5	0.0134		786.12	1.5
														665	835.222	62431	6.5	104	1.1	0.0134		835.222	1.1			665	787.345	60485	16.3	260	3.7	0.013		787.345	3.7
														666	835.491	62849	9	144	1.6	0.0133		835.491	1.6			666	787.914	60469	10	160	2.3	0.013		787.914	2.3
														667	835.979	49887	9.8	156	1.7	0.0168		835.979	1.7			667	787.968	68085	6.6	106	1.5	0.0116		787.968	1.5
														668	836.926	63662	9.1	146	1.6	0.0131		836.926	1.6			668	788.611	60385	6.4	102	1.5	0.0131		788.611	1.5
														669	837.245	61404	8.6	138	1.5	0.0136		837.245	1.5			669	788.669	61643	8	128	1.8	0.0128		788.669	1.8
														670	837.375	62631	6.6	106	1.2	0.0134		837.375	1.2			670	788.886	62696	6.5	104	1.5	0.0126		788.886	1.5
														671	838.37	62629	7.8	124	1.4	0.0134		838.37	1.4			671	789.457	56807	9	144	2.1	0.0139		789.457	2.1
														672	839.683	63440	6.6	106	1.2	0.0132		839.683	1.2			672	790.541	64604	7.4	118	1.7	0.0122		790.541	1.7
														673	840.514	56866	18.9	302	3.3	0.0148		840.514	3.3			673	791.079	27022	12	192	2.7	0.0293		791.079	2.7
														674	841.486	60253	14.6	234	2.6	0.014		841.486	2.6			674	791.136	62667	7.4	118	1.7	0.0126		791.136	1.7
														675	843.372	67928	8	128	1.4	0.0124		843.372	1.4			675	792.009	56380	9.9	158	2.3	0.014		792.009	2.3
														676	845.549	61451	11.8	188	2.1	0.0138		845.549	2.1			676	792.039	59474	8.1	130	1.9	0.0133		792.039	1.9
														677	846.254	63208	6.9	110	1.2	0.0134		846.254	1.2			677	792.172	63939	10.1	162	2.3	0.0124		792.172	2.3
														678	846.914	60658	6.6	106	1.2	0.014		846.914	1.2			678	792.951	65812	6.9	110	1.6	0.012		792.951	1.6
														679	846.997	67173	8.6	138	1.5	0.0126		846.997	1.5			679	793.568	34714	8.1	130	1.9	0.0229		793.568	1.9
														680	847.337	64670	6.9	110	1.2	0.0131		847.337	1.2			680	794.018	63703	9.5	152	2.2	0.0125		794.018	2.2
														681	847.814	63254	6.6	106	1.2	0.0134		847.814	1.2			681	794.044	62659	7.9	126	1.8	0.0127		794.044	1.8
														682	847.975	63368	7.1	114	1.3	0.0134		847.975	1.3			682	794.709	63390	7.5	120	1.7	0.0125		794.709	1.7
														683	848.339	59241	7	112	1.2	0.0143		848.339	1.2			683	795.569	63524	9.6	154	2.2	0.0125		795.569	2.2
														684	848.744	67484	8.4	134	1.5	0.0126		848.744	1.5			684	796.687	62696	8.6	138	2	0.0127		796.687	2
														685	848.889	62812	6.8	108	1.2	0.0135		848.889	1.2			685	797.208	65744	9.8	156	2.2	0.0121		797.208	2.2
														686	850.836	64950	8.8	140	1.5	0.0131		850.836	1.5			686	798.951	33864	46.1	738	10.5	0.0236		798.951	10.5
														687	853.636	59022	8.1	130	1.4	0.0145		853.636	1.4			687	799.674	61268	6.4	102	1.5	0.0131		799.674	1.5
														688	854.473	62750	7.1	114	1.3	0.0136		854.473	1.3			688	800.228	61728	8.9	142	2	0.013		800.228	2
														689	854.7	63619	7.1	114	1.3	0.0134		854.7	1.3			689	800.551	66481	8.9	142	2	0.012		800.551	2
														690	855.527	63186	7.4	118	1.3	0.0135		855.527	1.3			690	800.589	63612	6.4	102	1.5	0.0126		800.589	1.5
														691	857.191	64593	7.4	118	1.3	0.0133		857.191	1.3			691	800.968	33355	9	144	2.1	0.024		800.968	2.1
														692	857.297	65095	9.6	154	1.7	0.0132		857.297	1.7			692	801.961	63881	8.8	140	2	0.0126		801.961	2
														693	858.143	64422	6.4	102	1.1	0.0133		858.143	1.1			693	802.038	63510	9	144	2.1	0.0126		802.038	2.1
														694	859.219	63184	6.8	108	1.2	0.0136		859.219	1.2			694	802.854	61630	6.5	104	1.5	0.013		802.854	1.5
														695	860.445	64434	7.9	126	1.4	0.0134		860.445	1.4			695	802.972	61522	8.4	134	1.9	0.0131		802.972	1.9
														696	860.644	63260	7.8	124	1.4	0.0136		860.644	1.4			696	803.309	62254	8.8	140	2	0.0129		803.309	2
														697	860.935	49135	8.9	142	1.6	0.0175		860.935	1.6			697	803.753	63668	7.3	116	1.7	0.0126		803.753	1.7
														698	862.535	59702	6.6	106	1.2	0.0144		862.535	1.2			698	803.997	62492	9.4	150	2.1	0.0129		803.997	2.1
														699	863.276	70345	7.5	120	1.3	0.0123		863.276	1.3			699	804.045	63159	10.4	166	2.4	0.0127		804.045	2.4
														700	863.928	63930	8.4	134	1.5	0.0135		863.928	1.5			700	804.489	63900	6.4	102	1.5	0.0126		804.489	1.5
														701	864.645	61363	8.4	134	1.5	0.0141		864.645	1.5			701	804.61	62294	9.8	156	2.2	0.0129		804.61	2.2
														702	864.985	63823	7	112	1.2	0.0136		864.985	1.2			702	805.147	62282	7	112	1.6	0.0129		805.147	1.6
														703	865.655	62605	10.5	168	1.8	0.0138		865.655	1.8			703	806.701	60807	8.5	136	1.9	0.0133		806.701	1.9
														704	865.809	58287	9.6	154	1.7	0.0149		865.809	1.7			704	807.889	61532	7.5	120	1.7	0.0131		807.889	1.7
														705	866.376	66624	6.6	106	1.2	0.013		866.376	1.2			705	808.018	62767	6.5	104	1.5	0.0129		808.018	1.5
														706	866.648	59194	7.8	124	1.4	0.0146		866.648	1.4			706	810.579	60555	12.8	204	2.9	0.0134		810.579	2.9
														707	866.702	64114	10	160	1.8	0.0135		866.702	1.8			707	810.906	64024	9	144	2.1	0.0127		810.906	2.1
														708	867.849	30807	7.5	120	1.3	0.0282		867.849	1.3			708	810.967	62529	7.5	120	1.7	0.013		810.967	1.7
														709	868.873	63879	7.5	120	1.3	0.0136		868.873	1.3			709	811.121	62277	6.5	104	1.5	0.013		811.121	1.5
														710	870.669	68795	6.8	108	1.2	0.0127		870.669	1.2			710	812.138	60653	9.1	146	2.1	0.0134		812.138	2.1
														711	871.59	66172	11.4	182	2	0.0132		871.59	2			711	812.571	61585	7.1	114	1.6	0.0132		812.571	1.6
														712	872.212	64474	10.8	172	1.9	0.0135		872.212	1.9			712	813.098	72685	9.6	154	2.2	0.0112		813.098	2.2
														713	872.447	65292	6.4	102	1.1	0.0134		872.447	1.1			713	813.436	62135	7	112	1.6	0.0131		813.436	1.6
														714	872.848	65199	7.3	116	1.3	0.0134		872.848	1.3			714	813.53	61671	8	128	1.8	0.0132		813.53	1.8
														715	873.164	61771	14.8	236	2.6	0.0141		873.164	2.6			715	813.592	69129	7.6	122	1.7	0.0118		813.592	1.7
														716	874.716	59172	7.8	124	1.4	0.0148		874.716	1.4			716	813.937	64871	7.3	116	1.7	0.0125		813.937	1.7
														717	876.915	54032	9.4	150	1.7	0.0162		876.915	1.7			717	814.05	56275	9.1	146	2.1	0.0145		814.05	2.1
														718	877.027	50859	8.9	142	1.6	0.0172		877.027	1.6			718	814.518	64506	8.6	138	2	0.0126		814.518	2
														719	878.379	62448	14.6	234	2.6	0.0141		878.379	2.6			719	814.75	63488	6.5	104	1.5	0.0128		814.75	1.5
														720	878.477	64090	6.9	110	1.2	0.0137		878.477	1.2			720	814.97	51661	8.1	130	1.9	0.0158		814.97	1.9
														721	879.598	58067	8	128	1.4	0.0151		879.598	1.4			721	817.559	60425	7.4	118	1.7	0.0135		817.559	1.7
														722	879.909	64161	6.9	110	1.2	0.0137		879.909	1.2			722	817.968	37691	10.9	174	2.5	0.0217		817.968	2.5
														723	879.948	67955	9.6	154	1.7	0.0129		879.948	1.7			723	818.145	59953	13	208	3	0.0136		818.145	3
														724	880.231	65309	8.3	132	1.5	0.0135		880.231	1.5			724	818.969	48095	8.1	130	1.9	0.017		818.969	1.9
														725	881.259	65296	6.6	106	1.2	0.0135		881.259	1.2			725	819.013	60647	7.6	122	1.7	0.0135		819.013	1.7
														726	881.739	63298	8.6	138	1.5	0.0139		881.739	1.5			726	819.341	63637	11.1	178	2.5	0.0129		819.341	2.5
														727	881.862	68959	6.4	102	1.1	0.0128		881.862	1.1			727	819.965	30192	21.4	342	4.9	0.0272		819.965	4.9
														728	882.399	71739	8.1	130	1.4	0.0123		882.399	1.4			728	820.035	62035	6.6	106	1.5	0.0132		820.035	1.5
														729	882.67	22388	9.9	158	1.7	0.0394		882.67	1.7			729	820.97	22061	28.6	458	6.5	0.0372		820.97	6.5
														730	883.665	39879	11.3	180	2	0.0222		883.665	2			730	821.451	34091	7.1	114	1.6	0.0241		821.451	1.6
														731	883.876	63185	12.1	194	2.1	0.014		883.876	2.1			731	821.99	38582	16.1	258	3.7	0.0213		821.99	3.7
														732	884.031	60232	8.1	130	1.4	0.0147		884.031	1.4			732	822.986	35494	11	176	2.5	0.0232		822.986	2.5
														733	886.881	61610	7.3	116	1.3	0.0144		886.881	1.3			733	823.543	54219	12.4	198	2.8	0.0152		823.543	2.8
														734	887.627	48669	14.1	226	2.5	0.0182		887.627	2.5			734	823.996	46535	7.1	114	1.6	0.0177		823.996	1.6
														735	887.672	48924	7.9	126	1.4	0.0181		887.672	1.4			735	824.482	65486	9	144	2.1	0.0126		824.482	2.1
														736	887.968	60599	8.5	136	1.5	0.0147		887.968	1.5			736	824.621	62948	7.8	124	1.8	0.0131		824.621	1.8
														737	887.987	33343	6.8	108	1.2	0.0266		887.987	1.2			737	824.885	63868	10.1	162	2.3	0.0129		824.885	2.3
														738	888.606	69354	7.5	120	1.3	0.0128		888.606	1.3			738	825.736	63627	10.9	174	2.5	0.013		825.736	2.5
														739	888.649	64174	9.6	154	1.7	0.0138		888.649	1.7			739	826.082	63209	7.4	118	1.7	0.0131		826.082	1.7
														740	888.999	27832	7.1	114	1.3	0.0319		888.999	1.3			740	829.198	63055	9.3	148	2.1	0.0132		829.198	2.1
														741	889.239	64534	6.9	110	1.2	0.0138		889.239	1.2			741	829.516	41228	6.6	106	1.5	0.0201		829.516	1.5
														742	889.606	70413	12.4	198	2.2	0.0126		889.606	2.2			742	830.081	65820	12.3	196	2.8	0.0126		830.081	2.8
														743	889.653	60782	8	128	1.4	0.0146		889.653	1.4			743	830.58	59889	10.4	166	2.4	0.0139		830.58	2.4
														744	889.851	44703	6.8	108	1.2	0.0199		889.851	1.2			744	830.948	29308	9.8	156	2.2	0.0284		830.948	2.2
														745	889.954	57897	9	144	1.6	0.0154		889.954	1.6			745	831.043	57040	8.9	142	2	0.0146		831.043	2
														746	891.005	38587	8	128	1.4	0.0231		891.005	1.4			746	831.941	65724	7.5	120	1.7	0.0127		831.941	1.7
														747	892	38708	7.9	126	1.4	0.023		892	1.4			747	832.091	37224	8.6	138	2	0.0224		832.091	2
														748	893.312	64900	7.8	124	1.4	0.0138		893.312	1.4			748	832.314	64824	10.3	164	2.3	0.0128		832.314	2.3
														749	893.715	59261	8	128	1.4	0.0151		893.715	1.4			749	833.482	70086	14.1	226	3.2	0.0119		833.482	3.2
														750	893.768	64578	7.3	116	1.3	0.0138		893.768	1.3			750	834.167	59450	14.5	232	3.3	0.014		834.167	3.3
														751	893.849	65137	6.9	110	1.2	0.0137		893.849	1.2			751	834.913	38488	8.6	138	2	0.0217		834.913	2
														752	894.902	65753	7.9	126	1.4	0.0136		894.902	1.4			752	836.075	67278	11.9	190	2.7	0.0124		836.075	2.7
														753	896.649	65101	6.8	108	1.2	0.0138		896.649	1.2			753	837.455	62073	8.9	142	2	0.0135		837.455	2
														754	896.755	64957	7.4	118	1.3	0.0138		896.755	1.3			754	837.505	68550	7.8	124	1.8	0.0122		837.505	1.8
														755	897.929	67929	6.6	106	1.2	0.0132		897.929	1.2			755	837.682	63882	7.4	118	1.7	0.0131		837.682	1.7
														756	898.624	54188	7.8	124	1.4	0.0166		898.624	1.4			756	838.16	65628	9.9	158	2.3	0.0128		838.16	2.3
														757	898.849	46787	7.8	124	1.4	0.0192		898.849	1.4			757	839.303	62903	6.9	110	1.6	0.0133		839.303	1.6
														758	899.893	70387	10.3	164	1.8	0.0128		899.893	1.8			758	839.403	63159	6.9	110	1.6	0.0133		839.403	1.6
														759	902.072	62947	7.1	114	1.3	0.0143		902.072	1.3			759	839.569	57919	9.4	150	2.1	0.0145		839.569	2.1
														760	902.256	65559	8.1	130	1.4	0.0138		902.256	1.4			760	840.194	63039	7.4	118	1.7	0.0133		840.194	1.7
														761	902.595	65090	9.1	146	1.6	0.0139		902.595	1.6			761	840.494	60536	7.5	120	1.7	0.0139		840.494	1.7
														762	904.879	62877	10.8	172	1.9	0.0144		904.879	1.9			762	840.523	61117	9.4	150	2.1	0.0138		840.523	2.1
														763	904.98	67539	6.8	108	1.2	0.0134		904.98	1.2			763	840.953	62829	8.3	132	1.9	0.0134		840.953	1.9
														764	905.387	66788	7.6	122	1.3	0.0136		905.387	1.3			764	841.164	68743	9	144	2.1	0.0122		841.164	2.1
														765	906.189	63013	7.1	114	1.3	0.0144		906.189	1.3			765	841.492	64214	10.4	166	2.4	0.0131		841.492	2.4
														766	907.228	68132	7.4	118	1.3	0.0133		907.228	1.3			766	841.605	40022	10.1	162	2.3	0.021		841.605	2.3
														767	907.376	67274	10.1	162	1.8	0.0135		907.376	1.8			767	842.39	62786	7.8	124	1.8	0.0134		842.39	1.8
														768	907.924	64726	6.8	108	1.2	0.014		907.924	1.2			768	842.615	30565	8.1	130	1.9	0.0276		842.615	1.9
														769	908.176	75702	7.6	122	1.3	0.012		908.176	1.3			769	844.606	62818	9.5	152	2.2	0.0134		844.606	2.2
														770	909.73	84298	8.1	130	1.4	0.0108		909.73	1.4			770	845.029	43830	7.3	116	1.7	0.0193		845.029	1.7
														771	911.204	66989	11.4	182	2	0.0136		911.204	2			771	845.675	64157	7.5	120	1.7	0.0132		845.675	1.7
														772	912.696	66794	7.5	120	1.3	0.0137		912.696	1.3			772	846.071	49212	11	176	2.5	0.0172		846.071	2.5
														773	912.863	65347	7.3	116	1.3	0.014		912.863	1.3			773	847.084	63243	9.9	158	2.3	0.0134		847.084	2.3
														774	912.971	64896	7.4	118	1.3	0.0141		912.971	1.3			774	847.364	63943	7.9	126	1.8	0.0133		847.364	1.8
														775	914.874	50537	9.3	148	1.6	0.0181		914.874	1.6			775	847.505	63164	8.1	130	1.9	0.0134		847.505	1.9
														776	916.253	63199	9.5	152	1.7	0.0145		916.253	1.7			776	847.709	63930	11.1	178	2.5	0.0133		847.709	2.5
														777	916.886	57115	9.4	150	1.7	0.0161		916.886	1.7			777	850.789	64058	11.1	178	2.5	0.0133		850.789	2.5
														778	917.278	66300	9.4	150	1.7	0.0138		917.278	1.7			778	851.606	60031	7.4	118	1.7	0.0142		851.606	1.7
														779	921.025	67264	8.9	142	1.6	0.0137		921.025	1.6			779	852.996	65673	8.8	140	2	0.013		852.996	2
														780	921.075	67938	7.9	126	1.4	0.0136		921.075	1.4			780	853.181	67401	6.9	110	1.6	0.0127		853.181	1.6
														781	921.112	67431	8	128	1.4	0.0137		921.112	1.4			781	853.959	36943	11.8	188	2.7	0.0231		853.959	2.7
														782	921.777	66806	7.9	126	1.4	0.0138		921.777	1.4			782	855.013	63360	7.4	118	1.7	0.0135		855.013	1.7
														783	922.365	67173	8.5	136	1.5	0.0137		922.365	1.5			783	855.501	63629	6.6	106	1.5	0.0134		855.501	1.5
														784	923.935	66073	7.4	118	1.3	0.014		923.935	1.3			784	855.583	66086	10.6	170	2.4	0.0129		855.583	2.4
														785	924.697	68264	8.1	130	1.4	0.0135		924.697	1.4			785	855.791	66767	10	160	2.3	0.0128		855.791	2.3
														786	925.536	67499	6.4	102	1.1	0.0137		925.536	1.1			786	856.204	67042	6.9	110	1.6	0.0128		856.204	1.6
														787	925.671	64296	8.6	138	1.5	0.0144		925.671	1.5			787	856.463	64605	11.3	180	2.6	0.0133		856.463	2.6
														788	925.994	44104	9.9	158	1.7	0.021		925.994	1.7			788	856.524	62858	11	176	2.5	0.0136		856.524	2.5
														789	926.142	65974	7.3	116	1.3	0.014		926.142	1.3			789	856.729	63502	6.5	104	1.5	0.0135		856.729	1.5
														790	927.594	67062	7.5	120	1.3	0.0138		927.594	1.3			790	856.914	63815	6.9	110	1.6	0.0134		856.914	1.6
														791	928.192	35041	10.1	162	1.8	0.0265		928.192	1.8			791	857.648	58662	6.6	106	1.5	0.0146		857.648	1.5
														792	932.431	66083	6.9	110	1.2	0.0141		932.431	1.2			792	857.793	64414	12.5	200	2.8	0.0133		857.793	2.8
														793	933.212	67406	10.4	166	1.8	0.0138		933.212	1.8			793	857.956	62842	11.1	178	2.5	0.0137		857.956	2.5
														794	933.369	65694	6.4	102	1.1	0.0142		933.369	1.1			794	858.104	66412	10.4	166	2.4	0.0129		858.104	2.4
														795	933.458	67006	6.4	102	1.1	0.0139		933.458	1.1			795	858.14	61538	7	112	1.6	0.0139		858.14	1.6
														796	934.226	62768	8.9	142	1.6	0.0149		934.226	1.6			796	858.378	64017	6.6	106	1.5	0.0134		858.378	1.5
														797	934.657	67916	12.3	196	2.2	0.0138		934.657	2.2			797	858.699	39981	12.4	198	2.8	0.0215		858.699	2.8
														798	935.075	74838	6.9	110	1.2	0.0125		935.075	1.2			798	858.978	29644	12.6	202	2.9	0.029		858.978	2.9
														799	935.978	70430	7	112	1.2	0.0133		935.978	1.2			799	860.104	53799	7.4	118	1.7	0.016		860.104	1.7
														800	936.124	65490	6.9	110	1.2	0.0143		936.124	1.2			800	860.228	62521	7.6	122	1.7	0.0138		860.228	1.7
														801	936.845	69849	7.6	122	1.3	0.0134		936.845	1.3			801	860.515	62643	16.1	258	3.7	0.0137		860.515	3.7
														802	937.664	67341	6.4	102	1.1	0.0139		937.664	1.1			802	861.195	83658	9.8	156	2.2	0.0103		861.195	2.2
														803	938.563	68581	6.8	108	1.2	0.0137		938.563	1.2			803	862.064	36224	10.1	162	2.3	0.0238		862.064	2.3
														804	940.704	69053	9	144	1.6	0.0136		940.704	1.6			804	862.129	64353	10.1	162	2.3	0.0134		862.129	2.3
														805	942.626	62838	6.9	110	1.2	0.015		942.626	1.2			805	862.89	63586	10.5	168	2.4	0.0136		862.89	2.4
														806	942.917	67147	6.5	104	1.1	0.014		942.917	1.1			806	863.136	63497	6.4	102	1.5	0.0136		863.136	1.5
														807	943.881	52172	7	112	1.2	0.0181		943.881	1.2			807	863.289	62808	7.6	122	1.7	0.0137		863.289	1.7
														808	946.615	35489	7.3	116	1.3	0.0267		946.615	1.3			808	863.704	67454	9.3	148	2.1	0.0128		863.704	2.1
														809	946.654	65879	8.6	138	1.5	0.0144		946.654	1.5			809	864.09	63888	13	208	3	0.0135		864.09	3
														810	946.959	66751	10.6	170	1.9	0.0142		946.959	1.9			810	864.36	64353	9.6	154	2.2	0.0134		864.36	2.2
														811	947.708	66383	8.9	142	1.6	0.0143		947.708	1.6			811	864.533	63912	9.8	156	2.2	0.0135		864.533	2.2
														812	947.846	68729	7.9	126	1.4	0.0138		947.846	1.4			812	864.646	30620	7.1	114	1.6	0.0282		864.646	1.6
														813	948.801	65916	7	112	1.2	0.0144		948.801	1.2			813	865.08	60040	18	288	4.1	0.0144		865.08	4.1
														814	950.085	67899	6.4	102	1.1	0.014		950.085	1.1			814	865.58	62096	10	160	2.3	0.0139		865.58	2.3
														815	950.941	67322	7.4	118	1.3	0.0141		950.941	1.3			815	865.628	40258	8	128	1.8	0.0215		865.628	1.8
														816	951.704	67535	6.9	110	1.2	0.0141		951.704	1.2			816	865.929	60935	8	128	1.8	0.0142		865.929	1.8
														817	952.319	72501	8.6	138	1.5	0.0131		952.319	1.5			817	866.675	65245	7.6	122	1.7	0.0133		866.675	1.7
														818	953.634	66956	7.4	118	1.3	0.0142		953.634	1.3			818	866.951	55596	9.1	146	2.1	0.0156		866.951	2.1
														819	954.414	69156	7.9	126	1.4	0.0138		954.414	1.4			819	867.079	70287	12	192	2.7	0.0123		867.079	2.7
														820	955.801	59264	6.9	110	1.2	0.0161		955.801	1.2			820	867.11	57393	18.4	294	4.2	0.0151		867.11	4.2
														821	956.547	196080	7.5	120	1.3	0.0049		956.547	1.3			821	867.632	64654	9.4	150	2.1	0.0134		867.632	2.1
														822	957.623	67880	8.6	138	1.5	0.0141		957.623	1.5			822	868.068	49343	7.8	124	1.8	0.0176		868.068	1.8
														823	958.77	66414	7.3	116	1.3	0.0144		958.77	1.3			823	868.18	64602	9.3	148	2.1	0.0134		868.18	2.1
														824	958.974	68216	6.4	102	1.1	0.0141		958.974	1.1			824	868.866	64093	11.1	178	2.5	0.0136		868.866	2.5
														825	959.568	67432	6.5	104	1.1	0.0142		959.568	1.1			825	868.98	64329	8.8	140	2	0.0135		868.98	2
														826	960.703	67910	7.6	122	1.3	0.0141		960.703	1.3			826	869.107	64697	6.9	110	1.6	0.0134		869.107	1.6
														827	960.795	67826	7.1	114	1.3	0.0142		960.795	1.3			827	869.518	53109	7.6	122	1.7	0.0164		869.518	1.7
														828	961.248	66280	7.5	120	1.3	0.0145		961.248	1.3			828	869.955	62609	12.9	206	2.9	0.0139		869.955	2.9
														829	961.497	63407	11.6	186	2	0.0152		961.497	2			829	871.533	61495	10	160	2.3	0.0142		871.533	2.3
														830	961.965	66600	7	112	1.2	0.0144		961.965	1.2			830	871.562	62896	8.5	136	1.9	0.0139		871.562	1.9
														831	964.191	52032	9.4	150	1.7	0.0185		964.191	1.7			831	871.679	61350	9.9	158	2.3	0.0142		871.679	2.3
														832	965.804	73530	10.1	162	1.8	0.0131		965.804	1.8			832	872.698	63939	11	176	2.5	0.0136		872.698	2.5
														833	966.875	48475	8.9	142	1.6	0.0199		966.875	1.6			833	873.051	65165	8.5	136	1.9	0.0134		873.051	1.9
														834	967.437	68802	9	144	1.6	0.0141		967.437	1.6			834	874.228	65914	6.5	104	1.5	0.0133		874.228	1.5
														835	967.841	65931	10.5	168	1.8	0.0147		967.841	1.8			835	875.061	65691	9.5	152	2.2	0.0133		875.061	2.2
														836	969.176	62135	7.9	126	1.4	0.0156		969.176	1.4			836	875.972	71119	6.9	110	1.6	0.0123		875.972	1.6
														837	969.436	70862	8.9	142	1.6	0.0137		969.436	1.6			837	876.1	63611	7.8	124	1.8	0.0138		876.1	1.8
														838	969.725	73005	7	112	1.2	0.0133		969.725	1.2			838	876.58	64917	7.8	124	1.8	0.0135		876.58	1.8
														839	970.461	66883	11.3	180	2	0.0145		970.461	2			839	876.975	62803	10.6	170	2.4	0.014		876.975	2.4
														840	972.903	67235	8.1	130	1.4	0.0145		972.903	1.4			840	877.001	61116	8.8	140	2	0.0143		877.001	2
														841	973.53	67746	6.9	110	1.2	0.0144		973.53	1.2			841	877.066	64709	7	112	1.6	0.0136		877.066	1.6
														842	973.983	40807	8.3	132	1.5	0.0239		973.983	1.5			842	877.224	64077	10.6	170	2.4	0.0137		877.224	2.4
														843	974.101	67899	7.1	114	1.3	0.0143		974.101	1.3			843	877.988	45920	7.8	124	1.8	0.0191		877.988	1.8
														844	974.144	63677	7.1	114	1.3	0.0153		974.144	1.3			844	880.494	36594	11.4	182	2.6	0.0241		880.494	2.6
														845	974.888	63152	13.6	218	2.4	0.0154		974.888	2.4			845	881.673	64106	8.9	142	2	0.0138		881.673	2
														846	975.683	68181	8.6	138	1.5	0.0143		975.683	1.5			846	882.118	63626	8.1	130	1.9	0.0139		882.118	1.9
														847	975.979	48678	7.8	124	1.4	0.02		975.979	1.4			847	882.196	63158	7.9	126	1.8	0.014		882.196	1.8
														848	977.78	68491	8.6	138	1.5	0.0143		977.78	1.5			848	882.668	53962	7.5	120	1.7	0.0164		882.668	1.7
														849	978.754	69839	7.3	116	1.3	0.014		978.754	1.3			849	883.124	67930	8	128	1.8	0.013		883.124	1.8
														850	980.412	68452	6.8	108	1.2	0.0143		980.412	1.2			850	883.28	64982	6.9	110	1.6	0.0136		883.28	1.6
														851	981.653	69041	6.9	110	1.2	0.0142		981.653	1.2			851	883.338	63895	6.8	108	1.5	0.0138		883.338	1.5
														852	982.851	73813	12.9	206	2.3	0.0133		982.851	2.3			852	883.617	66324	6.8	108	1.5	0.0133		883.617	1.5
														853	984.071	68832	7.4	118	1.3	0.0143		984.071	1.3			853	883.664	56846	7.9	126	1.8	0.0155		883.664	1.8
														854	985.827	64141	8.9	142	1.6	0.0154		985.827	1.6			854	884.402	67655	11.8	188	2.7	0.0131		884.402	2.7
														855	986.041	50114	9.3	148	1.6	0.0197		986.041	1.6			855	884.567	71436	9.6	154	2.2	0.0124		884.567	2.2
														856	986.845	71493	6.6	106	1.2	0.0138		986.845	1.2			856	885.605	63435	8.1	130	1.9	0.014		885.605	1.9
														857	987.619	65581	9.6	154	1.7	0.0151		987.619	1.7			857	886.078	65664	9.5	152	2.2	0.0135		886.078	2.2
														858	988.008	69148	7.1	114	1.3	0.0143		988.008	1.3			858	886.182	50533	8.4	134	1.9	0.0175		886.182	1.9
														859	989.938	70678	9.1	146	1.6	0.014		989.938	1.6			859	886.628	70254	15.4	246	3.5	0.0126		886.628	3.5
														860	991.172	74806	8.6	138	1.5	0.0132		991.172	1.5			860	886.949	65956	9.1	146	2.1	0.0134		886.949	2.1
														861	992.351	67604	10	160	1.8	0.0147		992.351	1.8			861	888.623	60730	8.5	136	1.9	0.0146		888.623	1.9
														862	993.264	68770	16.6	266	2.9	0.0144		993.264	2.9			862	889.008	35092	6.6	106	1.5	0.0253		889.008	1.5
														863	994.529	68809	7.3	116	1.3	0.0145		994.529	1.3			863	889.145	68009	13.1	210	3	0.0131		889.145	3
														864	994.673	46921	6.6	106	1.2	0.0212		994.673	1.2			864	889.521	63855	6.8	108	1.5	0.0139		889.521	1.5
														865	995.31	68498	6.8	108	1.2	0.0145		995.31	1.2			865	890.225	63549	13.4	214	3	0.014		890.225	3
														866	995.434	68104	6.4	102	1.1	0.0146		995.434	1.1			866	890.354	63613	7.4	118	1.7	0.014		890.354	1.7
														867	995.864	33588	7.4	118	1.3	0.0296		995.864	1.3			867	890.897	63731	8.4	134	1.9	0.014		890.897	1.9
														868	997.327	68893	6.6	106	1.2	0.0145		997.327	1.2			868	891.011	54884	9.1	146	2.1	0.0162		891.011	2.1
														869	1000.43	68753	7.4	118	1.3	0.0146		1000.43	1.3			869	891.105	63748	6.4	102	1.5	0.014		891.105	1.5
														870	1000.51	69200	7.8	124	1.4	0.0145		1000.51	1.4			870	891.179	59759	19.5	312	4.4	0.0149		891.179	4.4
														871	1000.88	68487	8.6	138	1.5	0.0146		1000.88	1.5			871	892.463	64286	9	144	2.1	0.0139		892.463	2.1
														872	1001.04	36084	8.6	138	1.5	0.0277		1001.04	1.5			872	892.767	63354	12.8	204	2.9	0.0141		892.767	2.9
														873	1003.4	71671	10	160	1.8	0.014		1003.4	1.8			873	893.135	61453	10.5	168	2.4	0.0145		893.135	2.4
														874	1003.74	68868	6.6	106	1.2	0.0146		1003.74	1.2			874	893.604	37319	8	128	1.8	0.0239		893.604	1.8
														875	1004.44	70582	8	128	1.4	0.0142		1004.44	1.4			875	893.87	65109	10.8	172	2.4	0.0137		893.87	2.4
														876	1004.92	44469	10.5	168	1.8	0.0226		1004.92	1.8			876	894.572	46957	14	224	3.2	0.0191		894.572	3.2
														877	1005	64488	8.1	130	1.4	0.0156		1005	1.4			877	894.628	64898	9.5	152	2.2	0.0138		894.628	2.2
														878	1005.75	65485	9.1	146	1.6	0.0154		1005.75	1.6			878	894.96	34222	9	144	2.1	0.0262		894.96	2.1
														879	1006.75	69363	6.6	106	1.2	0.0145		1006.75	1.2			879	895.11	61798	9	144	2.1	0.0145		895.11	2.1
														880	1007.44	67914	10.9	174	1.9	0.0148		1007.44	1.9			880	895.552	51049	9.3	148	2.1	0.0175		895.552	2.1
														881	1007.74	68935	8.5	136	1.5	0.0146		1007.74	1.5			881	895.589	64810	8.5	136	1.9	0.0138		895.589	1.9
														882	1009.43	67988	9	144	1.6	0.0148		1009.43	1.6			882	895.689	74746	7.5	120	1.7	0.012		895.689	1.7
														883	1010.75	77172	7.9	126	1.4	0.0131		1010.75	1.4			883	896.462	64569	8.6	138	2	0.0139		896.462	2
														884	1011.48	67859	6.8	108	1.2	0.0149		1011.48	1.2			884	896.797	60340	7.3	116	1.7	0.0149		896.797	1.7
														885	1011.68	68303	6.9	110	1.2	0.0148		1011.68	1.2			885	897.273	64906	10.3	164	2.3	0.0138		897.273	2.3
														886	1011.77	71920	9.1	146	1.6	0.0141		1011.77	1.6			886	897.313	34219	7.3	116	1.7	0.0262		897.313	1.7
														887	1011.91	47879	6.5	104	1.1	0.0211		1011.91	1.1			887	898.307	66747	6.4	102	1.5	0.0135		898.307	1.5
														888	1013.86	69135	6.9	110	1.2	0.0147		1013.86	1.2			888	898.56	59922	11.5	184	2.6	0.015		898.56	2.6
														889	1014.23	77475	7.8	124	1.4	0.0131		1014.23	1.4			889	899.058	48920	14.3	228	3.2	0.0184		899.058	3.2
														890	1015.4	66314	8	128	1.4	0.0153		1015.4	1.4			890	899.135	62892	10.3	164	2.3	0.0143		899.135	2.3
														891	1015.94	66294	11.6	186	2	0.0153		1015.94	2			891	899.967	66686	7.5	120	1.7	0.0135		899.967	1.7
														892	1018.28	71583	8.5	136	1.5	0.0142		1018.28	1.5			892	900.824	67048	7.6	122	1.7	0.0134		900.824	1.7
														893	1018.83	35388	7.9	126	1.4	0.0288		1018.83	1.4			893	903.009	58848	10	160	2.3	0.0153		903.009	2.3
														894	1018.95	39417	8.9	142	1.6	0.0259		1018.95	1.6			894	903.546	66729	9.8	156	2.2	0.0135		903.546	2.2
														895	1019.07	68610	8.1	130	1.4	0.0149		1019.07	1.4			895	904.006	51195	8.1	130	1.9	0.0177		904.006	1.9
														896	1020.1	74164	6.8	108	1.2	0.0138		1020.1	1.2			896	904.042	61703	11.8	188	2.7	0.0147		904.042	2.7
														897	1020.65	48907	8	128	1.4	0.0209		1020.65	1.4			897	906.194	77991	8	128	1.8	0.0116		906.194	1.8
														898	1020.73	73189	8.9	142	1.6	0.0139		1020.73	1.6			898	906.3	65560	7.3	116	1.7	0.0138		906.3	1.7
														899	1024.08	69824	6.9	110	1.2	0.0147		1024.08	1.2			899	908.19	65301	9.6	154	2.2	0.0139		908.19	2.2
														900	1024.43	70447	8.5	136	1.5	0.0145		1024.43	1.5			900	908.657	64905	8.5	136	1.9	0.014		908.657	1.9
														901	1025.84	70411	6.9	110	1.2	0.0146		1025.84	1.2			901	908.88	64627	6.4	102	1.5	0.0141		908.88	1.5
														902	1026.65	64234	8.9	142	1.6	0.016		1026.65	1.6			902	908.947	71459	15.3	244	3.5	0.0127		908.947	3.5
														903	1026.69	70140	8	128	1.4	0.0146		1026.69	1.4			903	909.547	67003	7.9	126	1.8	0.0136		909.547	1.8
														904	1027.93	32693	7	112	1.2	0.0314		1027.93	1.2			904	910.894	65525	6.8	108	1.5	0.0139		910.894	1.5
														905	1028.9	70132	11.8	188	2.1	0.0147		1028.9	2.1			905	912.131	67108	11.9	190	2.7	0.0136		912.131	2.7
														906	1029.37	69400	7	112	1.2	0.0148		1029.37	1.2			906	912.625	66421	6.5	104	1.5	0.0137		912.625	1.5
														907	1029.71	72719	10.4	166	1.8	0.0142		1029.71	1.8			907	913.113	59250	8	128	1.8	0.0154		913.113	1.8
														908	1030.19	67156	10.9	174	1.9	0.0153		1030.19	1.9			908	913.533	51913	6.9	110	1.6	0.0176		913.533	1.6
														909	1031.64	74328	7	112	1.2	0.0139		1031.64	1.2			909	914.602	49402	9.8	156	2.2	0.0185		914.602	2.2
														910	1035.23	72645	7	112	1.2	0.0143		1035.23	1.2			910	915.924	45055	8.8	140	2	0.0203		915.924	2
														911	1035.86	66396	9.5	152	1.7	0.0156		1035.86	1.7			911	917.294	60747	8.8	140	2	0.0151		917.294	2
														912	1036.83	70128	9.4	150	1.7	0.0148		1036.83	1.7			912	918.76	67537	7.6	122	1.7	0.0136		918.76	1.7
														913	1037.92	69877	7.1	114	1.3	0.0149		1037.92	1.3			913	918.868	59795	9.8	156	2.2	0.0154		918.868	2.2
														914	1038.93	69963	8.6	138	1.5	0.0148		1038.93	1.5			914	919.04	62342	9.1	146	2.1	0.0147		919.04	2.1
														915	1039.51	69673	9.1	146	1.6	0.0149		1039.51	1.6			915	919.142	65443	6.4	102	1.5	0.014		919.142	1.5
														916	1040.74	71027	7	112	1.2	0.0147		1040.74	1.2			916	919.606	67996	8.6	138	2	0.0135		919.606	2
														917	1042.94	72060	9.1	146	1.6	0.0145		1042.94	1.6			917	919.988	70540	7.4	118	1.7	0.013		919.988	1.7
														918	1043.18	66711	6.9	110	1.2	0.0156		1043.18	1.2			918	920.03	48445	11	176	2.5	0.019		920.03	2.5
														919	1043.43	70228	6.8	108	1.2	0.0149		1043.43	1.2			919	921.006	45566	10.1	162	2.3	0.0202		921.006	2.3
														920	1044.08	70419	9	144	1.6	0.0148		1044.08	1.6			920	921.602	67038	8.8	140	2	0.0137		921.602	2
														921	1044.44	67847	7.8	124	1.4	0.0154		1044.44	1.4			921	921.937	65988	10.8	172	2.4	0.014		921.937	2.4
														922	1045.88	72230	7.8	124	1.4	0.0145		1045.88	1.4			922	922.036	67909	10.8	172	2.4	0.0136		922.036	2.4
														923	1046.76	68974	7.4	118	1.3	0.0152		1046.76	1.3			923	922.163	64174	9.6	154	2.2	0.0144		922.163	2.2
														924	1048.7	37730	6.8	108	1.2	0.0278		1048.7	1.2			924	922.232	65146	9.4	150	2.1	0.0142		922.232	2.1
														925	1048.75	43720	11.3	180	2	0.024		1048.75	2			925	923.942	65303	7.5	120	1.7	0.0141		923.942	1.7
														926	1051.73	72383	10.1	162	1.8	0.0145		1051.73	1.8			926	924.503	67919	9.9	158	2.3	0.0136		924.503	2.3
														927	1051.76	67019	8.4	134	1.5	0.0157		1051.76	1.5			927	924.684	64702	6.4	102	1.5	0.0143		924.684	1.5
														928	1052.83	76387	7.8	124	1.4	0.0138		1052.83	1.4			928	925.061	52482	7.4	118	1.7	0.0176		925.061	1.7
														929	1053.4	68954	8.1	130	1.4	0.0153		1053.4	1.4			929	925.623	67872	10.1	162	2.3	0.0136		925.623	2.3
														930	1053.77	71305	10.9	174	1.9	0.0148		1053.77	1.9			930	926.615	61874	10	160	2.3	0.015		926.615	2.3
														931	1054.45	63715	7.8	124	1.4	0.0165		1054.45	1.4			931	927.167	63180	13	208	3	0.0147		927.167	3
														932	1057.89	71359	7.9	126	1.4	0.0148		1057.89	1.4			932	927.443	65912	11.4	182	2.6	0.0141		927.443	2.6
														933	1058.52	36804	6.6	106	1.2	0.0288		1058.52	1.2			933	927.609	65625	7.4	118	1.7	0.0141		927.609	1.7
														934	1058.83	70024	7.5	120	1.3	0.0151		1058.83	1.3			934	928.061	45777	8.5	136	1.9	0.0203		928.061	1.9
														935	1059.73	70127	7	112	1.2	0.0151		1059.73	1.2			935	928.555	64396	16.1	258	3.7	0.0144		928.555	3.7
														936	1061.61	50494	10	160	1.8	0.021		1061.61	1.8			936	928.661	33654	7.1	114	1.6	0.0276		928.661	1.6
														937	1062.25	68381	9.5	152	1.7	0.0155		1062.25	1.7			937	928.842	65225	8.6	138	2	0.0142		928.842	2
														938	1062.44	70021	9.4	150	1.7	0.0152		1062.44	1.7			938	929.626	64433	9.3	148	2.1	0.0144		929.626	2.1
														939	1063.34	34885	7	112	1.2	0.0305		1063.34	1.2			939	929.917	35449	7.4	118	1.7	0.0262		929.917	1.7
														940	1063.83	73414	6.9	110	1.2	0.0145		1063.83	1.2			940	929.963	68221	6.9	110	1.6	0.0136		929.963	1.6
														941	1065.02	71909	6.9	110	1.2	0.0148		1065.02	1.2			941	933.052	66127	6.5	104	1.5	0.0141		933.052	1.5
														942	1065.16	70443	7.5	120	1.3	0.0151		1065.16	1.3			942	933.213	62161	6.6	106	1.5	0.015		933.213	1.5
														943	1066.87	74258	9	144	1.6	0.0144		1066.87	1.6			943	933.414	64254	15.6	250	3.6	0.0145		933.414	3.6
														944	1068.76	70888	8.1	130	1.4	0.0151		1068.76	1.4			944	933.614	66089	6.9	110	1.6	0.0141		933.614	1.6
														945	1070.82	67969	8	128	1.4	0.0158		1070.82	1.4			945	933.964	65909	8.1	130	1.9	0.0142		933.964	1.9
														946	1072.51	71563	8.1	130	1.4	0.015		1072.51	1.4			946	934.713	65349	12.4	198	2.8	0.0143		934.713	2.8
														947	1074.44	71782	9.9	158	1.7	0.015		1074.44	1.7			947	935.526	65967	6.8	108	1.5	0.0142		935.526	1.5
														948	1076.18	74779	7.6	122	1.3	0.0144		1076.18	1.3			948	935.678	68326	13	208	3	0.0137		935.678	3
														949	1076.24	71446	7.8	124	1.4	0.0151		1076.24	1.4			949	936.034	64655	13.3	212	3	0.0145		936.034	3
														950	1076.41	70086	7	112	1.2	0.0154		1076.41	1.2			950	936.175	70972	11.3	180	2.6	0.0132		936.175	2.6
														951	1076.59	68704	6.4	102	1.1	0.0157		1076.59	1.1			951	936.438	65646	10.3	164	2.3	0.0143		936.438	2.3
														952	1076.72	63441	8.9	142	1.6	0.017		1076.72	1.6			952	936.537	63429	6.4	102	1.5	0.0148		936.537	1.5
														953	1077.26	71401	9.5	152	1.7	0.0151		1077.26	1.7			953	937.22	66000	6.9	110	1.6	0.0142		937.22	1.6
														954	1078.89	73932	11.1	178	2	0.0146		1078.89	2			954	937.585	66488	7.8	124	1.8	0.0141		937.585	1.8
														955	1079.33	70399	7.9	126	1.4	0.0153		1079.33	1.4			955	937.868	66432	7.3	116	1.7	0.0141		937.868	1.7
														956	1079.39	67942	9.9	158	1.7	0.0159		1079.39	1.7			956	939.042	24903	8.1	130	1.9	0.0377		939.042	1.9
														957	1079.94	69983	8.5	136	1.5	0.0154		1079.94	1.5			957	939.549	65637	11.8	188	2.7	0.0143		939.549	2.7
														958	1080.12	70315	9.1	146	1.6	0.0154		1080.12	1.6			958	940.024	69272	6.9	110	1.6	0.0136		940.024	1.6
														959	1080.39	71300	7	112	1.2	0.0152		1080.39	1.2			959	940.088	68959	9.6	154	2.2	0.0136		940.088	2.2
														960	1081.21	73500	9	144	1.6	0.0147		1081.21	1.6			960	940.129	28890	6.9	110	1.6	0.0325		940.129	1.6
														961	1082.39	71091	7.5	120	1.3	0.0152		1082.39	1.3			961	940.176	54198	10.4	166	2.4	0.0173		940.176	2.4
														962	1084.59	70314	6.5	104	1.1	0.0154		1084.59	1.1			962	940.654	39973	11.3	180	2.6	0.0235		940.654	2.6
														963	1084.69	28727	7.5	120	1.3	0.0378		1084.69	1.3			963	940.923	65886	11.1	178	2.5	0.0143		940.923	2.5
														964	1086.75	70981	11.9	190	2.1	0.0153		1086.75	2.1			964	942.428	66970	6.6	106	1.5	0.0141		942.428	1.5
														965	1086.83	71407	12.9	206	2.3	0.0152		1086.83	2.3			965	942.68	67022	6.6	106	1.5	0.0141		942.68	1.5
														966	1086.93	54764	8.1	130	1.4	0.0198		1086.93	1.4			966	942.965	61579	10.9	174	2.5	0.0153		942.965	2.5
														967	1087.42	71681	6.6	106	1.2	0.0152		1087.42	1.2			967	944.293	67647	8.8	140	2	0.014		944.293	2
														968	1087.83	71875	7.8	124	1.4	0.0151		1087.83	1.4			968	945.044	67902	10.4	166	2.4	0.0139		945.044	2.4
														969	1090.82	73427	7.4	118	1.3	0.0149		1090.82	1.3			969	945.477	66290	6.9	110	1.6	0.0143		945.477	1.6
														970	1091.61	74265	8.8	140	1.5	0.0147		1091.61	1.5			970	946.046	44318	9.3	148	2.1	0.0213		946.046	2.1
														971	1095.9	77323	10	160	1.8	0.0142		1095.9	1.8			971	946.163	66188	7.8	124	1.8	0.0143		946.163	1.8
														972	1096.79	39283	9	144	1.6	0.0279		1096.79	1.6			972	946.778	68387	14.6	234	3.3	0.0138		946.778	3.3
														973	1097.23	75087	6.5	104	1.1	0.0146		1097.23	1.1			973	947.694	66746	7.4	118	1.7	0.0142		947.694	1.7
														974	1097.6	43353	9.5	152	1.7	0.0253		1097.6	1.7			974	947.745	72723	6.9	110	1.6	0.013		947.745	1.6
														975	1099.73	74234	10.9	174	1.9	0.0148		1099.73	1.9			975	947.85	66741	7.1	114	1.6	0.0142		947.85	1.6
														976	1100.77	72478	7.3	116	1.3	0.0152		1100.77	1.3			976	947.995	67708	7.3	116	1.7	0.014		947.995	1.7
														977	1103.98	72538	8	128	1.4	0.0152		1103.98	1.4			977	948.4	69888	6.5	104	1.5	0.0136		948.4	1.5
														978	1104.29	81643	8	128	1.4	0.0135		1104.29	1.4			978	949.085	38860	13.4	214	3	0.0244		949.085	3
														979	1104.52	70737	7.5	120	1.3	0.0156		1104.52	1.3			979	949.538	65120	9.1	146	2.1	0.0146		949.538	2.1
														980	1105.44	69703	9.9	158	1.7	0.0159		1105.44	1.7			980	950.141	23502	11	176	2.5	0.0404		950.141	2.5
														981	1106.1	74528	13.4	214	2.4	0.0148		1106.1	2.4			981	950.605	70309	6.6	106	1.5	0.0135		950.605	1.5
														982	1107.41	71898	8.3	132	1.5	0.0154		1107.41	1.5			982	951.552	66472	7.9	126	1.8	0.0143		951.552	1.8
														983	1109.12	71620	9.5	152	1.7	0.0155		1109.12	1.7			983	952.264	68095	6.8	108	1.5	0.014		952.264	1.5
														984	1110.32	72846	7.5	120	1.3	0.0152		1110.32	1.3			984	952.502	66701	14.4	230	3.3	0.0143		952.502	3.3
														985	1110.7	72758	8	128	1.4	0.0153		1110.7	1.4			985	952.719	69617	7.1	114	1.6	0.0137		952.719	1.6
														986	1110.97	32980	8	128	1.4	0.0337		1110.97	1.4			986	953.074	43853	7	112	1.6	0.0217		953.074	1.6
														987	1112.75	74752	8.6	138	1.5	0.0149		1112.75	1.5			987	953.491	67901	6.6	106	1.5	0.014		953.491	1.5
														988	1114.31	73724	6.8	108	1.2	0.0151		1114.31	1.2			988	954.017	67582	6.8	108	1.5	0.0141		954.017	1.5
														989	1118.42	212023	8.8	140	1.5	0.0053		1118.42	1.5			989	955.065	64950	9.8	156	2.2	0.0147		955.065	2.2
														990	1119.73	70295	11	176	1.9	0.0159		1119.73	1.9			990	955.299	53372	6.5	104	1.5	0.0179		955.299	1.5
														991	1120.03	73284	8	128	1.4	0.0153		1120.03	1.4			991	955.708	70011	9.4	150	2.1	0.0137		955.708	2.1
														992	1121.65	75685	8.4	134	1.5	0.0148		1121.65	1.5			992	956.545	65360	8.9	142	2	0.0146		956.545	2
														993	1121.88	76371	8	128	1.4	0.0147		1121.88	1.4			993	957.055	68179	10.3	164	2.3	0.014		957.055	2.3
														994	1125.67	73022	6.4	102	1.1	0.0154		1125.67	1.1			994	957.154	66826	13.6	218	3.1	0.0143		957.154	3.1
														995	1127.04	52721	6.5	104	1.1	0.0214		1127.04	1.1			995	957.567	66767	6.5	104	1.5	0.0143		957.567	1.5
														996	1130.66	77421	8.5	136	1.5	0.0146		1130.66	1.5			996	957.947	51751	7.1	114	1.6	0.0185		957.947	1.6
														997	1131.71	78707	6.9	110	1.2	0.0144		1131.71	1.2			997	957.98	67044	6.5	104	1.5	0.0143		957.98	1.5
														998	1131.8	73624	6.4	102	1.1	0.0154		1131.8	1.1			998	959.988	68773	8.6	138	2	0.014		959.988	2
														999	1132.33	63941	10.1	162	1.8	0.0177		1132.33	1.8			999	961.008	61995	6.8	108	1.5	0.0155		961.008	1.5
														1000	1135.11	74748	6.4	102	1.1	0.0152		1135.11	1.1			1000	961.264	70430	11.8	188	2.7	0.0136		961.264	2.7
														1001	1135.79	77539	9.9	158	1.7	0.0146		1135.79	1.7			1001	962.108	64874	7.8	124	1.8	0.0148		962.108	1.8
														1002	1136.05	75209	8.8	140	1.5	0.0151		1136.05	1.5			1002	962.56	59606	9.3	148	2.1	0.0161		962.56	2.1
														1003	1136.34	71524	7.6	122	1.3	0.0159		1136.34	1.3			1003	963.448	68082	10.1	162	2.3	0.0142		963.448	2.3
														1004	1136.88	64186	13.1	210	2.3	0.0177		1136.88	2.3			1004	963.55	41487	14.5	232	3.3	0.0232		963.55	3.3
														1005	1137.71	73213	8.6	138	1.5	0.0155		1137.71	1.5			1005	964.019	44224	12	192	2.7	0.0218		964.019	2.7
														1006	1138.84	73566	9.1	146	1.6	0.0155		1138.84	1.6			1006	964.065	68197	6.8	108	1.5	0.0141		964.065	1.5
														1007	1138.89	72407	7.3	116	1.3	0.0157		1138.89	1.3			1007	964.232	67884	6.4	102	1.5	0.0142		964.232	1.5
														1008	1143.33	73936	7.3	116	1.3	0.0155		1143.33	1.3			1008	965.148	66085	6.6	106	1.5	0.0146		965.148	1.5
														1009	1145.45	73033	7.5	120	1.3	0.0157		1145.45	1.3			1009	966.591	62674	11.9	190	2.7	0.0154		966.591	2.7
														1010	1150.31	53280	8	128	1.4	0.0216		1150.31	1.4			1010	967.448	54765	7.4	118	1.7	0.0177		967.448	1.7
														1011	1150.48	73488	6.4	102	1.1	0.0157		1150.48	1.1			1011	968.438	67336	7.1	114	1.6	0.0144		968.438	1.6
														1012	1152.44	56965	7.4	118	1.3	0.0202		1152.44	1.3			1012	969.72	68240	6.5	104	1.5	0.0142		969.72	1.5
														1013	1152.79	26960	7.8	124	1.4	0.0428		1152.79	1.4			1013	969.99	55069	6.4	102	1.5	0.0176		969.99	1.5
														1014	1155.27	75270	7.9	126	1.4	0.0153		1155.27	1.4			1014	970.093	41437	12.9	206	2.9	0.0234		970.093	2.9
														1015	1156.31	78225	9.3	148	1.6	0.0148		1156.31	1.6			1015	970.447	68877	6.5	104	1.5	0.0141		970.447	1.5
														1016	1156.83	80440	10.5	168	1.8	0.0144		1156.83	1.8			1016	971.091	69667	9.8	156	2.2	0.0139		971.091	2.2
														1017	1160.47	65406	6.6	106	1.2	0.0177		1160.47	1.2			1017	971.362	68358	6.8	108	1.5	0.0142		971.362	1.5
														1018	1162.68	72490	11.4	182	2	0.016		1162.68	2			1018	971.502	30183	7.6	122	1.7	0.0322		971.502	1.7
														1019	1164.9	75276	6.8	108	1.2	0.0155		1164.9	1.2			1019	971.656	45924	8.3	132	1.9	0.0212		971.656	1.9
														1020	1168.19	72229	7.4	118	1.3	0.0162		1168.19	1.3			1020	972.571	67032	6.6	106	1.5	0.0145		972.571	1.5
														1021	1169.86	73831	6.4	102	1.1	0.0158		1169.86	1.1			1021	972.763	68132	6.5	104	1.5	0.0143		972.763	1.5
														1022	1172.52	79852	7.6	122	1.3	0.0147		1172.52	1.3			1022	973.043	60535	6.6	106	1.5	0.0161		973.043	1.5
														1023	1173.72	83884	6.8	108	1.2	0.014		1173.72	1.2			1023	973.141	68417	8.5	136	1.9	0.0142		973.141	1.9
														1024	1177.48	68405	9.6	154	1.7	0.0172		1177.48	1.7			1024	973.563	68118	7.8	124	1.8	0.0143		973.563	1.8
														1025	1178.82	38157	6.5	104	1.1	0.0309		1178.82	1.1			1025	973.598	64042	7	112	1.6	0.0152		973.598	1.6
														1026	1180.35	73878	7.6	122	1.3	0.016		1180.35	1.3			1026	974.023	68811	7.1	114	1.6	0.0142		974.023	1.6
														1027	1181.88	57356	7.5	120	1.3	0.0206		1181.88	1.3			1027	974.114	68086	9.6	154	2.2	0.0143		974.114	2.2
														1028	1182.68	76305	7.6	122	1.3	0.0155		1182.68	1.3			1028	974.245	46920	6.8	108	1.5	0.0208		974.245	1.5
														1029	1184.22	75768	6.8	108	1.2	0.0156		1184.22	1.2			1029	976.39	75376	8.5	136	1.9	0.013		976.39	1.9
														1030	1185.96	74952	6.4	102	1.1	0.0158		1185.96	1.1			1030	976.753	73728	8.3	132	1.9	0.0132		976.753	1.9
														1031	1187.58	74071	6.6	106	1.2	0.016		1187.58	1.2			1031	977.007	72918	7.5	120	1.7	0.0134		977.007	1.7
														1032	1189.66	76118	7	112	1.2	0.0156		1189.66	1.2			1032	977.097	68425	8	128	1.8	0.0143		977.097	1.8
														1033	1192.99	78026	6.8	108	1.2	0.0153		1192.99	1.2			1033	977.719	74020	6.9	110	1.6	0.0132		977.719	1.6
														1034	1193.13	75156	7.4	118	1.3	0.0159		1193.13	1.3			1034	977.766	64170	7	112	1.6	0.0152		977.766	1.6
														1035	1193.77	73487	6.8	108	1.2	0.0162		1193.77	1.2			1035	978.783	71689	6.4	102	1.5	0.0137		978.783	1.5
														1036	1193.86	72257	6.9	110	1.2	0.0165		1193.86	1.2			1036	978.882	67432	10.3	164	2.3	0.0145		978.882	2.3
														1037	1196.57	76553	6.5	104	1.1	0.0156		1196.57	1.1			1037	979.279	67138	7.8	124	1.8	0.0146		979.279	1.8
														1038	1196.81	31332	11.6	186	2	0.0382		1196.81	2			1038	981.211	69092	7.5	120	1.7	0.0142		981.211	1.7
														1039	1199.9	71852	6.5	104	1.1	0.0167		1199.9	1.1			1039	981.253	37110	10.4	166	2.4	0.0264		981.253	2.4
														1040	1200.52	74907	10	160	1.8	0.016		1200.52	1.8			1040	981.406	67480	8.4	134	1.9	0.0145		981.406	1.9
														1041	1201.08	75693	7.9	126	1.4	0.0159		1201.08	1.4			1041	981.57	63030	9.4	150	2.1	0.0156		981.57	2.1
														1042	1202.72	71907	7.4	118	1.3	0.0167		1202.72	1.3			1042	983.067	62503	9.1	146	2.1	0.0157		983.067	2.1
														1043	1202.79	76976	8.8	140	1.5	0.0156		1202.79	1.5			1043	984.087	46313	11.4	182	2.6	0.0212		984.087	2.6
														1044	1205.46	77632	10.9	174	1.9	0.0155		1205.46	1.9			1044	984.183	72547	6.9	110	1.6	0.0136		984.183	1.6
														1045	1206.33	75317	13.3	212	2.3	0.016		1206.33	2.3			1045	984.569	73098	8.6	138	2	0.0135		984.569	2
														1046	1207.96	74885	8.1	130	1.4	0.0161		1207.96	1.4			1046	984.826	71337	8.3	132	1.9	0.0138		984.826	1.9
														1047	1211.11	71229	9.6	154	1.7	0.017		1211.11	1.7			1047	985.064	56051	13.1	210	3	0.0176		985.064	3
														1048	1212.61	78620	9.6	154	1.7	0.0154		1212.61	1.7			1048	985.356	72612	6.4	102	1.5	0.0136		985.356	1.5
														1049	1213.43	75777	6.4	102	1.1	0.016		1213.43	1.1			1049	985.994	65526	10.1	162	2.3	0.015		985.994	2.3
														1050	1217.06	80105	8.3	132	1.5	0.0152		1217.06	1.5			1050	986.161	46560	9.1	146	2.1	0.0212		986.161	2.1
														1051	1217.37	72584	9.5	152	1.7	0.0168		1217.37	1.7			1051	986.538	51351	9.4	150	2.1	0.0192		986.538	2.1
														1052	1218.66	74173	12	192	2.1	0.0164		1218.66	2.1			1052	986.716	69355	6.8	108	1.5	0.0142		986.716	1.5
														1053	1219.91	75328	6.6	106	1.2	0.0162		1219.91	1.2			1053	986.765	37875	6.6	106	1.5	0.0261		986.765	1.5
														1054	1220.92	65680	8.9	142	1.6	0.0186		1220.92	1.6			1054	988.061	67919	8.1	130	1.9	0.0145		988.061	1.9
														1055	1221.08	76540	9	144	1.6	0.016		1221.08	1.6			1055	988.164	71541	6.8	108	1.5	0.0138		988.164	1.5
														1056	1221.5	76863	7.9	126	1.4	0.0159		1221.5	1.4			1056	988.724	67079	6.9	110	1.6	0.0147		988.724	1.6
														1057	1222.95	75889	7	112	1.2	0.0161		1222.95	1.2			1057	989.619	75053	7.8	124	1.8	0.0132		989.619	1.8
														1058	1225.98	79771	9.5	152	1.7	0.0154		1225.98	1.7			1058	989.925	65286	13	208	3	0.0152		989.925	3
														1059	1226.53	75372	6.5	104	1.1	0.0163		1226.53	1.1			1059	990.539	38344	6.5	104	1.5	0.0258		990.539	1.5
														1060	1226.62	69989	11.4	182	2	0.0175		1226.62	2			1060	991.044	68092	6.9	110	1.6	0.0146		991.044	1.6
														1061	1227.03	75266	6.8	108	1.2	0.0163		1227.03	1.2			1061	991.655	71443	11.5	184	2.6	0.0139		991.655	2.6
														1062	1227.26	54759	8.6	138	1.5	0.0224		1227.26	1.5			1062	992.687	58785	11.6	186	2.6	0.0169		992.687	2.6
														1063	1227.55	77362	8.8	140	1.5	0.0159		1227.55	1.5			1063	993.127	69373	7	112	1.6	0.0143		993.127	1.6
														1064	1228.23	75445	8.6	138	1.5	0.0163		1228.23	1.5			1064	993.564	69530	6.6	106	1.5	0.0143		993.564	1.5
														1065	1229.57	77442	9.9	158	1.7	0.0159		1229.57	1.7			1065	994.579	70291	7.5	120	1.7	0.0141		994.579	1.7
														1066	1230.77	86495	9.8	156	1.7	0.0142		1230.77	1.7			1066	995.053	51162	9	144	2.1	0.0194		995.053	2.1
														1067	1231.54	76151	7.8	124	1.4	0.0162		1231.54	1.4			1067	995.753	67836	9.1	146	2.1	0.0147		995.753	2.1
														1068	1231.82	76244	7	112	1.2	0.0162		1231.82	1.2			1068	995.978	33207	6.4	102	1.5	0.03		995.978	1.5
														1069	1233.81	75667	8.1	130	1.4	0.0163		1233.81	1.4			1069	996.241	68707	8	128	1.8	0.0145		996.241	1.8
														1070	1236.83	37160	7.8	124	1.4	0.0333		1236.83	1.4			1070	996.843	68098	9.3	148	2.1	0.0146		996.843	2.1
														1071	1237.78	76209	6.5	104	1.1	0.0162		1237.78	1.1			1071	997.496	68583	6.8	108	1.5	0.0145		997.496	1.5
														1072	1241.69	78612	6.4	102	1.1	0.0158		1241.69	1.1			1072	997.745	67522	7.6	122	1.7	0.0148		997.745	1.7
														1073	1244.34	79804	7.5	120	1.3	0.0156		1244.34	1.3			1073	997.894	59285	7.4	118	1.7	0.0168		997.894	1.7
														1074	1246.78	78213	10.4	166	1.8	0.0159		1246.78	1.8			1074	998.537	68634	10.8	172	2.4	0.0145		998.537	2.4
														1075	1247.58	76826	6.5	104	1.1	0.0162		1247.58	1.1			1075	999.08	69382	7.1	114	1.6	0.0144		999.08	1.6
														1076	1247.8	85508	9.5	152	1.7	0.0146		1247.8	1.7			1076	999.251	65857	6.6	106	1.5	0.0152		999.251	1.5
														1077	1252.59	76551	6.9	110	1.2	0.0164		1252.59	1.2			1077	1001.08	36003	12	192	2.7	0.0278		1001.08	2.7
														1078	1256.97	76647	10.1	162	1.8	0.0164		1256.97	1.8			1078	1001.98	65909	14.9	238	3.4	0.0152		1001.98	3.4
														1079	1259.98	79191	8.8	140	1.5	0.0159		1259.98	1.5			1079	1002.07	62003	6.5	104	1.5	0.0162		1002.07	1.5
														1080	1261.08	77134	9.6	154	1.7	0.0163		1261.08	1.7			1080	1003.06	70023	10.3	164	2.3	0.0143		1003.06	2.3
														1081	1263.16	74255	7	112	1.2	0.017		1263.16	1.2			1081	1003.71	63546	10.6	170	2.4	0.0158		1003.71	2.4
														1082	1265.81	77591	7.4	118	1.3	0.0163		1265.81	1.3			1082	1004.1	65875	10.1	162	2.3	0.0152		1004.1	2.3
														1083	1266.14	78397	7.1	114	1.3	0.0162		1266.14	1.3			1083	1004.59	50831	6.9	110	1.6	0.0198		1004.59	1.6
														1084	1266.65	76486	6.9	110	1.2	0.0166		1266.65	1.2			1084	1005.71	67628	13	208	3	0.0149		1005.71	3
														1085	1266.77	78038	6.6	106	1.2	0.0162		1266.77	1.2			1085	1005.96	78683	8.6	138	2	0.0128		1005.96	2
														1086	1269.12	81819	6.4	102	1.1	0.0155		1269.12	1.1			1086	1006.12	65924	9.9	158	2.3	0.0153		1006.12	2.3
														1087	1269.48	79773	6.6	106	1.2	0.0159		1269.48	1.2			1087	1006.72	49217	6.4	102	1.5	0.0205		1006.72	1.5
														1088	1270.34	79439	8	128	1.4	0.016		1270.34	1.4			1088	1010.1	70225	6.4	102	1.5	0.0144		1010.1	1.5
														1089	1270.79	77499	6.5	104	1.1	0.0164		1270.79	1.1			1089	1010.67	69510	9.5	152	2.2	0.0145		1010.67	2.2
														1090	1271.66	76792	7.3	116	1.3	0.0166		1271.66	1.3			1090	1011.78	68346	6.8	108	1.5	0.0148		1011.78	1.5
														1091	1271.83	37215	6.5	104	1.1	0.0342		1271.83	1.1			1091	1012.15	70045	7	112	1.6	0.0145		1012.15	1.6
														1092	1271.87	82094	7.4	118	1.3	0.0155		1271.87	1.3			1092	1013.03	70350	8.8	140	2	0.0144		1013.03	2
														1093	1276.97	77137	6.5	104	1.1	0.0166		1276.97	1.1			1093	1013.08	67807	9.4	150	2.1	0.0149		1013.08	2.1
														1094	1277.39	53889	6.5	104	1.1	0.0237		1277.39	1.1			1094	1013.13	48879	8	128	1.8	0.0207		1013.13	1.8
														1095	1277.69	79261	8.1	130	1.4	0.0161		1277.69	1.4			1095	1013.27	68416	9.4	150	2.1	0.0148		1013.27	2.1
														1096	1278.4	80771	8.5	136	1.5	0.0158		1278.4	1.5			1096	1013.62	70918	6.4	102	1.5	0.0143		1013.62	1.5
														1097	1283.01	78498	9.1	146	1.6	0.0163		1283.01	1.6			1097	1013.77	68969	6.4	102	1.5	0.0147		1013.77	1.5
														1098	1283.68	66611	9.3	148	1.6	0.0193		1283.68	1.6			1098	1014.06	70452	7.5	120	1.7	0.0144		1014.06	1.7
														1099	1285.19	78366	10.4	166	1.8	0.0164		1285.19	1.8			1099	1014.37	68631	8	128	1.8	0.0148		1014.37	1.8
														1100	1285.78	77561	7.8	124	1.4	0.0166		1285.78	1.4			1100	1015.09	68912	6.9	110	1.6	0.0147		1015.09	1.6
														1101	1286.69	76819	6.6	106	1.2	0.0167		1286.69	1.2			1101	1016.02	71280	7.9	126	1.8	0.0143		1016.02	1.8
														1102	1286.92	75484	11.5	184	2	0.017		1286.92	2			1102	1016.08	67180	15.6	250	3.6	0.0151		1016.08	3.6
														1103	1290.33	91530	8.4	134	1.5	0.0141		1290.33	1.5			1103	1018.73	74943	7.6	122	1.7	0.0136		1018.73	1.7
														1104	1291.11	77247	9.3	148	1.6	0.0167		1291.11	1.6			1104	1018.85	69264	8.6	138	2	0.0147		1018.85	2
														1105	1291.38	77402	9.6	154	1.7	0.0167		1291.38	1.7			1105	1019.03	69708	7.5	120	1.7	0.0146		1019.03	1.7
														1106	1292.57	73644	6.9	110	1.2	0.0176		1292.57	1.2			1106	1021	42836	11	176	2.5	0.0238		1021	2.5
														1107	1293.13	73185	12.3	196	2.2	0.0177		1293.13	2.2			1107	1021.12	69086	20.6	330	4.7	0.0148		1021.12	4.7
														1108	1293.69	77944	7.3	116	1.3	0.0166		1293.69	1.3			1108	1021.17	69961	6.6	106	1.5	0.0146		1021.17	1.5
														1109	1293.89	80704	6.4	102	1.1	0.016		1293.89	1.1			1109	1021.23	69520	9.5	152	2.2	0.0147		1021.23	2.2
														1110	1294.73	79576	7.8	124	1.4	0.0163		1294.73	1.4			1110	1021.75	69081	9.4	150	2.1	0.0148		1021.75	2.1
														1111	1296.43	79077	11.4	182	2	0.0164		1296.43	2			1111	1022.13	69806	6.8	108	1.5	0.0146		1022.13	1.5
														1112	1296.73	75731	11.3	180	2	0.0171		1296.73	2			1112	1022.51	85770	8.5	136	1.9	0.0119		1022.51	1.9
														1113	1297.51	78861	9.3	148	1.6	0.0165		1297.51	1.6			1113	1022.58	60615	8.4	134	1.9	0.0169		1022.58	1.9
														1114	1300.42	82309	9	144	1.6	0.0158		1300.42	1.6			1114	1024.29	65790	9.4	150	2.1	0.0156		1024.29	2.1
														1115	1301.28	78772	7.5	120	1.3	0.0165		1301.28	1.3			1115	1024.51	69805	7.4	118	1.7	0.0147		1024.51	1.7
														1116	1305.69	76362	7.6	122	1.3	0.0171		1305.69	1.3			1116	1025.3	69649	8.8	140	2	0.0147		1025.3	2
														1117	1308.47	78152	8.6	138	1.5	0.0167		1308.47	1.5			1117	1025.96	68633	6.4	102	1.5	0.0149		1025.96	1.5
														1118	1309.06	28672	9	144	1.6	0.0457		1309.06	1.6			1118	1026.16	67067	6.5	104	1.5	0.0153		1026.16	1.5
														1119	1309.93	77767	8.1	130	1.4	0.0168		1309.93	1.4			1119	1026.38	68177	9.4	150	2.1	0.0151		1026.38	2.1
														1120	1310.93	80232	7.9	126	1.4	0.0163		1310.93	1.4			1120	1027.07	69934	11.1	178	2.5	0.0147		1027.07	2.5
														1121	1313.1	46499	6.4	102	1.1	0.0282		1313.1	1.1			1121	1027.73	67748	9.4	150	2.1	0.0152		1027.73	2.1
														1122	1313.34	74628	6.8	108	1.2	0.0176		1313.34	1.2			1122	1029.09	49326	7.5	120	1.7	0.0209		1029.09	1.7
														1123	1314.63	66844	7.1	114	1.3	0.0197		1314.63	1.3			1123	1029.25	68608	7.4	118	1.7	0.015		1029.25	1.7
														1124	1315.42	79594	11.6	186	2	0.0165		1315.42	2			1124	1030.68	66540	8	128	1.8	0.0155		1030.68	1.8
														1125	1316.75	78867	9.9	158	1.7	0.0167		1316.75	1.7			1125	1030.91	69466	9.6	154	2.2	0.0148		1030.91	2.2
														1126	1318.68	80651	8.9	142	1.6	0.0164		1318.68	1.6			1126	1031.57	64642	9.1	146	2.1	0.016		1031.57	2.1
														1127	1318.97	76385	9.1	146	1.6	0.0173		1318.97	1.6			1127	1031.67	72779	6.4	102	1.5	0.0142		1031.67	1.5
														1128	1320.62	77589	6.5	104	1.1	0.017		1320.62	1.1			1128	1032.1	65606	12.4	198	2.8	0.0157		1032.1	2.8
														1129	1321.78	82073	7.3	116	1.3	0.0161		1321.78	1.3			1129	1032.18	61794	8.3	132	1.9	0.0167		1032.18	1.9
														1130	1323.12	76272	7.9	126	1.4	0.0173		1323.12	1.4			1130	1032.47	66527	8.6	138	2	0.0155		1032.47	2
														1131	1324.29	82515	7.8	124	1.4	0.016		1324.29	1.4			1131	1033.08	70047	10	160	2.3	0.0147		1033.08	2.3
														1132	1327.15	78319	6.8	108	1.2	0.0169		1327.15	1.2			1132	1034.3	69442	7.4	118	1.7	0.0149		1034.3	1.7
														1133	1328.74	80803	6.9	110	1.2	0.0164		1328.74	1.2			1133	1035.06	51726	11.6	186	2.6	0.02		1035.06	2.6
														1134	1332.56	84961	7.4	118	1.3	0.0157		1332.56	1.3			1134	1036.11	70876	7.5	120	1.7	0.0146		1036.11	1.7
														1135	1333.59	80614	8.4	134	1.5	0.0165		1333.59	1.5			1135	1037.11	68949	6.8	108	1.5	0.015		1037.11	1.5
														1136	1334.04	77187	6.8	108	1.2	0.0173		1334.04	1.2			1136	1038.97	68118	7.5	120	1.7	0.0153		1038.97	1.7
														1137	1335.69	78474	8.4	134	1.5	0.017		1335.69	1.5			1137	1039.09	70892	7.5	120	1.7	0.0147		1039.09	1.7
														1138	1336.04	80593	6.5	104	1.1	0.0166		1336.04	1.1			1138	1039.22	57502	7.5	120	1.7	0.0181		1039.22	1.7
														1139	1338.19	81653	6.4	102	1.1	0.0164		1338.19	1.1			1139	1040.13	70513	8.3	132	1.9	0.0148		1040.13	1.9
														1140	1340.71	66258	6.6	106	1.2	0.0202		1340.71	1.2			1140	1040.49	70324	9.3	148	2.1	0.0148		1040.49	2.1
														1141	1345.16	85137	7.3	116	1.3	0.0158		1345.16	1.3			1141	1042.13	71637	6.8	108	1.5	0.0145		1042.13	1.5
														1142	1345.38	62661	8.3	132	1.5	0.0215		1345.38	1.5			1142	1043.9	40552	7	112	1.6	0.0257		1043.9	1.6
														1143	1348.55	80537	6.4	102	1.1	0.0167		1348.55	1.1			1143	1045.26	70055	7.4	118	1.7	0.0149		1045.26	1.7
														1144	1349.32	81063	7.3	116	1.3	0.0166		1349.32	1.3			1144	1047.52	67055	6.8	108	1.5	0.0156		1047.52	1.5
														1145	1349.7	73617	8.9	142	1.6	0.0183		1349.7	1.6			1145	1048.4	73296	7.8	124	1.8	0.0143		1048.4	1.8
														1146	1349.76	80294	7.1	114	1.3	0.0168		1349.76	1.3			1146	1048.55	36923	6.8	108	1.5	0.0284		1048.55	1.5
														1147	1351.12	79914	6.8	108	1.2	0.0169		1351.12	1.2			1147	1049.4	69811	7	112	1.6	0.015		1049.4	1.6
														1148	1353.5	58855	7.6	122	1.3	0.023		1353.5	1.3			1148	1049.59	70147	6.8	108	1.5	0.015		1049.59	1.5
														1149	1354.15	81048	9.3	148	1.6	0.0167		1354.15	1.6			1149	1049.68	71889	8.4	134	1.9	0.0146		1049.68	1.9
														1150	1354.88	78400	8.4	134	1.5	0.0173		1354.88	1.5			1150	1049.73	69681	10.4	166	2.4	0.0151		1049.73	2.4
														1151	1357.22	84156	6.9	110	1.2	0.0161		1357.22	1.2			1151	1050.1	77279	6.9	110	1.6	0.0136		1050.1	1.6
														1152	1359.7	95297	7.6	122	1.3	0.0143		1359.7	1.3			1152	1050.62	76005	9.5	152	2.2	0.0138		1050.62	2.2
														1153	1359.79	83759	7.3	116	1.3	0.0162		1359.79	1.3			1153	1051.26	70632	8.5	136	1.9	0.0149		1051.26	1.9
														1154	1360.15	45101	7.4	118	1.3	0.0302		1360.15	1.3			1154	1052.75	71575	7.5	120	1.7	0.0147		1052.75	1.7
														1155	1361.35	78856	8.1	130	1.4	0.0173		1361.35	1.4			1155	1053.06	68441	7.5	120	1.7	0.0154		1053.06	1.7
														1156	1362.11	80943	8.5	136	1.5	0.0168		1362.11	1.5			1156	1053.45	70340	11.8	188	2.7	0.015		1053.45	2.7
														1157	1368.99	80171	7.3	116	1.3	0.0171		1368.99	1.3			1157	1053.52	70514	6.8	108	1.5	0.0149		1053.52	1.5
														1158	1370.45	83195	6.8	108	1.2	0.0165		1370.45	1.2			1158	1053.58	69873	7.3	116	1.7	0.0151		1053.58	1.7
														1159	1374.84	85659	8.1	130	1.4	0.0161		1374.84	1.4			1159	1053.67	70917	18.5	296	4.2	0.0149		1053.67	4.2
														1160	1376.65	78410	8.8	140	1.5	0.0176		1376.65	1.5			1160	1055.31	72583	11.3	180	2.6	0.0145		1055.31	2.6
														1161	1376.75	79969	8.8	140	1.5	0.0172		1376.75	1.5			1161	1056.13	70297	7	112	1.6	0.015		1056.13	1.6
														1162	1377.58	81015	6.9	110	1.2	0.017		1377.58	1.2			1162	1056.22	71413	9.4	150	2.1	0.0148		1056.22	2.1
														1163	1378.07	81478	7.5	120	1.3	0.0169		1378.07	1.3			1163	1056.39	67763	9.5	152	2.2	0.0156		1056.39	2.2
														1164	1378.16	42210	6.6	106	1.2	0.0327		1378.16	1.2			1164	1057.11	69785	10.1	162	2.3	0.0151		1057.11	2.3
														1165	1379.15	82102	8.6	138	1.5	0.0168		1379.15	1.5			1165	1057.27	70503	6.6	106	1.5	0.015		1057.27	1.5
														1166	1380.5	81279	11	176	1.9	0.017		1380.5	1.9			1166	1057.52	68839	10.3	164	2.3	0.0154		1057.52	2.3
														1167	1381.44	81262	8.1	130	1.4	0.017		1381.44	1.4			1167	1057.6	74533	7.5	120	1.7	0.0142		1057.6	1.7
														1168	1381.63	80171	7.8	124	1.4	0.0172		1381.63	1.4			1168	1057.79	77752	6.9	110	1.6	0.0136		1057.79	1.6
														1169	1382.81	80567	6.4	102	1.1	0.0172		1382.81	1.1			1169	1057.93	72367	7	112	1.6	0.0146		1057.93	1.6
														1170	1383.67	89748	7.9	126	1.4	0.0154		1383.67	1.4			1170	1057.99	74605	6.4	102	1.5	0.0142		1057.99	1.5
														1171	1384.01	57478	6.5	104	1.1	0.0241		1384.01	1.1			1171	1059.66	71517	6.6	106	1.5	0.0148		1059.66	1.5
														1172	1387.08	81931	7.1	114	1.3	0.0169		1387.08	1.3			1172	1059.78	70452	7.6	122	1.7	0.015		1059.78	1.7
														1173	1389.18	88446	11	176	1.9	0.0157		1389.18	1.9			1173	1060.06	51849	7.4	118	1.7	0.0204		1060.06	1.7
														1174	1390.36	82103	7.5	120	1.3	0.0169		1390.36	1.3			1174	1060.97	70043	7.6	122	1.7	0.0151		1060.97	1.7
														1175	1391.25	98530	11.3	180	2	0.0141		1391.25	2			1175	1061.07	72599	7.9	126	1.8	0.0146		1061.07	1.8
														1176	1391.66	60910	7.3	116	1.3	0.0228		1391.66	1.3			1176	1061.57	64340	7.3	116	1.7	0.0165		1061.57	1.7
														1177	1392.07	81068	6.9	110	1.2	0.0172		1392.07	1.2			1177	1061.69	71590	6.8	108	1.5	0.0148		1061.69	1.5
														1178	1395.24	56596	8.6	138	1.5	0.0247		1395.24	1.5			1178	1062.05	42521	8.9	142	2	0.025		1062.05	2
														1179	1396.29	81766	7.1	114	1.3	0.0171		1396.29	1.3			1179	1063.91	76470	18	288	4.1	0.0139		1063.91	4.1
														1180	1401.88	84720	7.9	126	1.4	0.0165		1401.88	1.4			1180	1064.66	71326	7	112	1.6	0.0149		1064.66	1.6
														1181	1402.9	25944	7.6	122	1.3	0.0541		1402.9	1.3			1181	1065.08	67983	9.1	146	2.1	0.0157		1065.08	2.1
														1182	1404.74	79206	7.6	122	1.3	0.0177		1404.74	1.3			1182	1065.78	59767	7.8	124	1.8	0.0178		1065.78	1.8
														1183	1407.74	86836	6.4	102	1.1	0.0162		1407.74	1.1			1183	1066.08	72792	7.5	120	1.7	0.0146		1066.08	1.7
														1184	1409.4	79337	7.1	114	1.3	0.0178		1409.4	1.3			1184	1067.35	71241	10.6	170	2.4	0.015		1067.35	2.4
														1185	1410.29	79058	8.9	142	1.6	0.0178		1410.29	1.6			1185	1067.54	67182	8.6	138	2	0.0159		1067.54	2
														1186	1410.34	82003	7.1	114	1.3	0.0172		1410.34	1.3			1186	1067.68	67339	7.1	114	1.6	0.0159		1067.68	1.6
														1187	1411.85	73025	13.1	210	2.3	0.0193		1411.85	2.3			1187	1067.85	76522	7.3	116	1.7	0.014		1067.85	1.7
														1188	1411.94	48939	9.3	148	1.6	0.0289		1411.94	1.6			1188	1068.63	64357	6.6	106	1.5	0.0166		1068.63	1.5
														1189	1412	83292	12.9	206	2.3	0.017		1412	2.3			1189	1070.13	73284	6.5	104	1.5	0.0146		1070.13	1.5
														1190	1413.45	82520	16.9	270	3	0.0171		1413.45	3			1190	1070.26	69747	9.5	152	2.2	0.0153		1070.26	2.2
														1191	1413.54	87548	8	128	1.4	0.0161		1413.54	1.4			1191	1071.07	72233	10.5	168	2.4	0.0148		1071.07	2.4
														1192	1416.68	81271	7.9	126	1.4	0.0174		1416.68	1.4			1192	1071.19	70930	9	144	2.1	0.0151		1071.19	2.1
														1193	1417.63	80426	6.5	104	1.1	0.0176		1417.63	1.1			1193	1072	69437	6.5	104	1.5	0.0154		1072	1.5
														1194	1417.99	78408	14.5	232	2.6	0.0181		1417.99	2.6			1194	1072.07	38966	8.8	140	2	0.0275		1072.07	2
														1195	1418.16	80777	8	128	1.4	0.0176		1418.16	1.4			1195	1074.08	68201	15	240	3.4	0.0157		1074.08	3.4
														1196	1418.83	82016	7	112	1.2	0.0173		1418.83	1.2			1196	1076.85	72547	8.3	132	1.9	0.0148		1076.85	1.9
														1197	1420.02	79635	7.3	116	1.3	0.0178		1420.02	1.3			1197	1077.2	69002	11.1	178	2.5	0.0156		1077.2	2.5
														1198	1422.49	83021	8.9	142	1.6	0.0171		1422.49	1.6			1198	1078.03	49348	7	112	1.6	0.0218		1078.03	1.6
														1199	1423.02	83991	7.1	114	1.3	0.0169		1423.02	1.3			1199	1078.83	66912	9	144	2.1	0.0161		1078.83	2.1
														1200	1424.12	49047	9.1	146	1.6	0.029		1424.12	1.6			1200	1080.69	73672	6.4	102	1.5	0.0147		1080.69	1.5
														1201	1425.09	76663	8.4	134	1.5	0.0186		1425.09	1.5			1201	1081.36	71784	7.9	126	1.8	0.0151		1081.36	1.8
														1202	1425.31	63927	8.1	130	1.4	0.0223		1425.31	1.4			1202	1081.65	71630	8.9	142	2	0.0151		1081.65	2
														1203	1425.7	81155	8	128	1.4	0.0176		1425.7	1.4			1203	1082.07	58004	8.9	142	2	0.0187		1082.07	2
														1204	1425.92	80675	9.8	156	1.7	0.0177		1425.92	1.7			1204	1082.65	53751	7.3	116	1.7	0.0201		1082.65	1.7
														1205	1426.53	49273	10.5	168	1.8	0.029		1426.53	1.8			1205	1083.53	65834	9.3	148	2.1	0.0165		1083.53	2.1
														1206	1426.7	71840	8	128	1.4	0.0199		1426.7	1.4			1206	1084.02	74431	6.5	104	1.5	0.0146		1084.02	1.5
														1207	1429.03	83214	8.3	132	1.5	0.0172		1429.03	1.5			1207	1084.1	70946	8.3	132	1.9	0.0153		1084.1	1.9
														1208	1430.04	45554	7	112	1.2	0.0314		1430.04	1.2			1208	1085.07	70156	10	160	2.3	0.0155		1085.07	2.3
														1209	1430.22	80531	9.6	154	1.7	0.0178		1430.22	1.7			1209	1085.77	71474	8.8	140	2	0.0152		1085.77	2
														1210	1430.44	81993	9	144	1.6	0.0174		1430.44	1.6			1210	1086.02	73302	8.9	142	2	0.0148		1086.02	2
														1211	1431.46	58954	10.4	166	1.8	0.0243		1431.46	1.8			1211	1086.3	69932	12.1	194	2.8	0.0155		1086.3	2.8
														1212	1433.22	82292	7.4	118	1.3	0.0174		1433.22	1.3			1212	1087.93	71206	10.5	168	2.4	0.0153		1087.93	2.4
														1213	1435.03	62913	9	144	1.6	0.0228		1435.03	1.6			1213	1090.67	76391	8	128	1.8	0.0143		1090.67	1.8
														1214	1436.79	81548	6.4	102	1.1	0.0176		1436.79	1.1			1214	1091.03	72851	6.8	108	1.5	0.015		1091.03	1.5
														1215	1438.34	82139	7.6	122	1.3	0.0175		1438.34	1.3			1215	1091.97	77193	10	160	2.3	0.0141		1091.97	2.3
														1216	1438.98	81987	8	128	1.4	0.0176		1438.98	1.4			1216	1092.05	75987	9	144	2.1	0.0144		1092.05	2.1
														1217	1439.58	59126	10.5	168	1.8	0.0243		1439.58	1.8			1217	1093.69	73016	7.1	114	1.6	0.015		1093.69	1.6
														1218	1440.09	82033	9	144	1.6	0.0176		1440.09	1.6			1218	1094.05	69900	7.1	114	1.6	0.0157		1094.05	1.6
														1219	1440.23	81203	7.3	116	1.3	0.0177		1440.23	1.3			1219	1094.63	67907	7.6	122	1.7	0.0161		1094.63	1.7
														1220	1442.7	87541	7.4	118	1.3	0.0165		1442.7	1.3			1220	1095.61	70824	7	112	1.6	0.0155		1095.61	1.6
														1221	1444.02	90511	7.6	122	1.3	0.016		1444.02	1.3			1221	1095.78	74238	8.8	140	2	0.0148		1095.78	2
														1222	1445.87	66472	13	208	2.3	0.0218		1445.87	2.3			1222	1098.68	68012	9.9	158	2.3	0.0162		1098.68	2.3
														1223	1445.97	81346	7.1	114	1.3	0.0178		1445.97	1.3			1223	1100.18	72112	6.8	108	1.5	0.0153		1100.18	1.5
														1224	1446.04	87667	9.3	148	1.6	0.0165		1446.04	1.6			1224	1100.91	39216	7.9	126	1.8	0.0281		1100.91	1.8
														1225	1446.4	65915	7.6	122	1.3	0.0219		1446.4	1.3			1225	1101.01	74560	12.8	204	2.9	0.0148		1101.01	2.9
														1226	1449.38	81284	6.5	104	1.1	0.0178		1449.38	1.1			1226	1101.07	71373	9	144	2.1	0.0154		1101.07	2.1
														1227	1451.36	82810	6.5	104	1.1	0.0175		1451.36	1.1			1227	1101.93	75115	6.5	104	1.5	0.0147		1101.93	1.5
														1228	1452.12	51979	7.3	116	1.3	0.0279		1452.12	1.3			1228	1103.02	68862	7.4	118	1.7	0.016		1103.02	1.7
														1229	1452.58	84921	7.6	122	1.3	0.0171		1452.58	1.3			1229	1103.61	57440	8.5	136	1.9	0.0192		1103.61	1.9
														1230	1452.76	84573	10.6	170	1.9	0.0172		1452.76	1.9			1230	1104.24	71723	7.5	120	1.7	0.0154		1104.24	1.7
														1231	1452.96	83465	6.6	106	1.2	0.0174		1452.96	1.2			1231	1104.56	73141	6.8	108	1.5	0.0151		1104.56	1.5
														1232	1453.26	83870	9.5	152	1.7	0.0173		1453.26	1.7			1232	1105.59	73511	10	160	2.3	0.015		1105.59	2.3
														1233	1455.69	57353	6.8	108	1.2	0.0254		1455.69	1.2			1233	1105.88	72712	8.8	140	2	0.0152		1105.88	2
														1234	1458.3	82963	11	176	1.9	0.0176		1458.3	1.9			1234	1106.19	71209	6.8	108	1.5	0.0155		1106.19	1.5
														1235	1459.74	78864	9.1	146	1.6	0.0185		1459.74	1.6			1235	1106.63	71983	10.5	168	2.4	0.0154		1106.63	2.4
														1236	1460.92	83721	7.9	126	1.4	0.0174		1460.92	1.4			1236	1106.73	66603	9	144	2.1	0.0166		1106.73	2.1
														1237	1462.3	87765	9.4	150	1.7	0.0167		1462.3	1.7			1237	1107.02	69979	15.5	248	3.5	0.0158		1107.02	3.5
														1238	1466.07	73502	8.3	132	1.5	0.0199		1466.07	1.5			1238	1109.03	71382	9.3	148	2.1	0.0155		1109.03	2.1
														1239	1466.25	87533	9.3	148	1.6	0.0168		1466.25	1.6			1239	1109.12	72650	8	128	1.8	0.0153		1109.12	1.8
														1240	1469.17	82593	9.8	156	1.7	0.0178		1469.17	1.7			1240	1111.21	69667	9.3	148	2.1	0.016		1111.21	2.1
														1241	1470.16	85354	7.9	126	1.4	0.0172		1470.16	1.4			1241	1111.6	78991	6.8	108	1.5	0.0141		1111.6	1.5
														1242	1471.48	84644	9	144	1.6	0.0174		1471.48	1.6			1242	1112.82	72298	6.4	102	1.5	0.0154		1112.82	1.5
														1243	1472.64	86931	6.8	108	1.2	0.0169		1472.64	1.2			1243	1113.22	32828	6.8	108	1.5	0.0339		1113.22	1.5
														1244	1472.88	82670	7	112	1.2	0.0178		1472.88	1.2			1244	1113.67	73133	9.1	146	2.1	0.0152		1113.67	2.1
														1245	1473.05	83412	10	160	1.8	0.0177		1473.05	1.8			1245	1113.74	75467	6.4	102	1.5	0.0148		1113.74	1.5
														1246	1474.02	37220	6.8	108	1.2	0.0396		1474.02	1.2			1246	1115.05	77339	7.4	118	1.7	0.0144		1115.05	1.7
														1247	1477.64	83512	9.9	158	1.7	0.0177		1477.64	1.7			1247	1116.23	72953	7.1	114	1.6	0.0153		1116.23	1.6
														1248	1480.71	81337	6.8	108	1.2	0.0182		1480.71	1.2			1248	1116.57	38056	7	112	1.6	0.0293		1116.57	1.6
														1249	1483.72	82573	6.4	102	1.1	0.018		1483.72	1.1			1249	1117.39	72958	8.6	138	2	0.0153		1117.39	2
														1250	1488.21	57288	6.4	102	1.1	0.026		1488.21	1.1			1250	1117.45	72589	6.8	108	1.5	0.0154		1117.45	1.5
														1251	1488.8	84493	7.6	122	1.3	0.0176		1488.8	1.3			1251	1117.74	73044	10.3	164	2.3	0.0153		1117.74	2.3
														1252	1489.31	82786	8.4	134	1.5	0.018		1489.31	1.5			1252	1118.01	70565	11.8	188	2.7	0.0158		1118.01	2.7
														1253	1490.82	84176	6.8	108	1.2	0.0177		1490.82	1.2			1253	1118.24	72910	9.6	154	2.2	0.0153		1118.24	2.2
														1254	1492.93	80622	12.5	200	2.2	0.0185		1492.93	2.2			1254	1118.48	73941	7.5	120	1.7	0.0151		1118.48	1.7
														1255	1493.09	76784	8.5	136	1.5	0.0194		1493.09	1.5			1255	1118.59	83464	8.4	134	1.9	0.0134		1118.59	1.9
														1256	1493.4	83918	8.5	136	1.5	0.0178		1493.4	1.5			1256	1119.4	36128	7.8	124	1.8	0.031		1119.4	1.8
														1257	1494.28	88818	12.5	200	2.2	0.0168		1494.28	2.2			1257	1119.5	72029	9.6	154	2.2	0.0155		1119.5	2.2
														1258	1496.71	85222	7.5	120	1.3	0.0176		1496.71	1.3			1258	1119.55	76496	7.4	118	1.7	0.0146		1119.55	1.7
														1259	1497.87	68257	8.4	134	1.5	0.0219		1497.87	1.5			1259	1119.91	72047	6.6	106	1.5	0.0155		1119.91	1.5
														1260	1499.65	76796	6.8	108	1.2	0.0195		1499.65	1.2			1260	1120.11	74294	9	144	2.1	0.0151		1120.11	2.1
														1261	1499.81	86309	9.5	152	1.7	0.0174		1499.81	1.7			1261	1120.16	72622	11.3	180	2.6	0.0154		1120.16	2.6
														1262	1501.88	99912	6.8	108	1.2	0.015		1501.88	1.2			1262	1120.21	72577	8	128	1.8	0.0154		1120.21	1.8
														1263	1502.07	90236	6.9	110	1.2	0.0166		1502.07	1.2			1263	1120.93	72787	6.5	104	1.5	0.0154		1120.93	1.5
														1264	1504.32	83715	7.5	120	1.3	0.018		1504.32	1.3			1264	1122.75	72658	8.5	136	1.9	0.0155		1122.75	1.9
																										1265	1122.91	73849	6.5	104	1.5	0.0152		1122.91	1.5
																										1266	1123	71429	6.6	106	1.5	0.0157		1123	1.5
																										1267	1123.09	69297	7.1	114	1.6	0.0162		1123.09	1.6
																										1268	1123.57	75049	6.9	110	1.6	0.015		1123.57	1.6
																										1269	1124.03	72985	7.8	124	1.8	0.0154		1124.03	1.8
																										1270	1125.18	72675	6.4	102	1.5	0.0155		1125.18	1.5
																										1271	1127.36	73169	7.8	124	1.8	0.0154		1127.36	1.8
																										1272	1127.77	84861	8	128	1.8	0.0133		1127.77	1.8
																										1273	1129.03	75999	8	128	1.8	0.0149		1129.03	1.8
																										1274	1129.38	72927	14.5	232	3.3	0.0155		1129.38	3.3
																										1275	1129.89	74047	8.1	130	1.9	0.0153		1129.89	1.9
																										1276	1130.11	51950	8.8	140	2	0.0218		1130.11	2
																										1277	1130.18	72938	11.1	178	2.5	0.0155		1130.18	2.5
																										1278	1132.61	63465	8	128	1.8	0.0178		1132.61	1.8
																										1279	1133.06	57026	11.6	186	2.6	0.0199		1133.06	2.6
																										1280	1134.02	72332	12.4	198	2.8	0.0157		1134.02	2.8
																										1281	1134.07	68264	8	128	1.8	0.0166		1134.07	1.8
																										1282	1134.11	72286	12.8	204	2.9	0.0157		1134.11	2.9
																										1283	1134.48	74404	7.6	122	1.7	0.0152		1134.48	1.7
																										1284	1134.73	73872	7	112	1.6	0.0154		1134.73	1.6
																										1285	1135.3	74030	6.5	104	1.5	0.0153		1135.3	1.5
																										1286	1135.43	70663	9.8	156	2.2	0.0161		1135.43	2.2
																										1287	1136.53	34003	7.1	114	1.6	0.0334		1136.53	1.6
																										1288	1136.85	72634	7.1	114	1.6	0.0157		1136.85	1.6
																										1289	1137.15	68501	6.8	108	1.5	0.0166		1137.15	1.5
																										1290	1139.13	71509	8.3	132	1.9	0.0159		1139.13	1.9
																										1291	1140.29	74706	9.6	154	2.2	0.0153		1140.29	2.2
																										1292	1141.05	74985	9	144	2.1	0.0152		1141.05	2.1
																										1293	1141.75	78606	8.6	138	2	0.0145		1141.75	2
																										1294	1143.94	74909	6.4	102	1.5	0.0153		1143.94	1.5
																										1295	1145.06	70962	6.5	104	1.5	0.0161		1145.06	1.5
																										1296	1145.87	73322	7.4	118	1.7	0.0156		1145.87	1.7
																										1297	1146.06	75934	7.6	122	1.7	0.0151		1146.06	1.7
																										1298	1147.38	69581	7.3	116	1.7	0.0165		1147.38	1.7
																										1299	1147.83	76481	8.3	132	1.9	0.015		1147.83	1.9
																										1300	1148.86	75353	9.3	148	2.1	0.0152		1148.86	2.1
																										1301	1149.19	74600	6.5	104	1.5	0.0154		1149.19	1.5
																										1302	1152.04	75123	6.4	102	1.5	0.0153		1152.04	1.5
																										1303	1152.14	73362	8.5	136	1.9	0.0157		1152.14	1.9
																										1304	1152.49	63502	8.6	138	2	0.0181		1152.49	2
																										1305	1152.97	78292	8.8	140	2	0.0147		1152.97	2
																										1306	1153.69	74174	9.3	148	2.1	0.0156		1153.69	2.1
																										1307	1153.84	82617	8.4	134	1.9	0.014		1153.84	1.9
																										1308	1155.14	76326	8.5	136	1.9	0.0151		1155.14	1.9
																										1309	1155.29	74127	8.4	134	1.9	0.0156		1155.29	1.9
																										1310	1155.56	75827	6.5	104	1.5	0.0152		1155.56	1.5
																										1311	1157.55	76793	9.9	158	2.3	0.0151		1157.55	2.3
																										1312	1158.05	50386	6.8	108	1.5	0.023		1158.05	1.5
																										1313	1158.52	73953	6.6	106	1.5	0.0157		1158.52	1.5
																										1314	1159.46	73798	6.4	102	1.5	0.0157		1159.46	1.5
																										1315	1159.92	52438	7	112	1.6	0.0221		1159.92	1.6
																										1316	1161.28	76847	6.4	102	1.5	0.0151		1161.28	1.5
																										1317	1162.52	71466	9.6	154	2.2	0.0163		1162.52	2.2
																										1318	1162.58	71340	7	112	1.6	0.0163		1162.58	1.6
																										1319	1163.33	74511	6.4	102	1.5	0.0156		1163.33	1.5
																										1320	1163.39	76986	7.5	120	1.7	0.0151		1163.39	1.7
																										1321	1164.75	74112	7	112	1.6	0.0157		1164.75	1.6
																										1322	1165.31	75074	12.3	196	2.8	0.0155		1165.31	2.8
																										1323	1165.61	75580	11.9	190	2.7	0.0154		1165.61	2.7
																										1324	1166.42	75408	11.5	184	2.6	0.0155		1166.42	2.6
																										1325	1168.04	75374	9.3	148	2.1	0.0155		1168.04	2.1
																										1326	1169.62	49876	7	112	1.6	0.0235		1169.62	1.6
																										1327	1170.29	73688	8.4	134	1.9	0.0159		1170.29	1.9
																										1328	1172.19	74019	7	112	1.6	0.0158		1172.19	1.6
																										1329	1172.32	76361	6.8	108	1.5	0.0154		1172.32	1.5
																										1330	1174.07	81462	7	112	1.6	0.0144		1174.07	1.6
																										1331	1174.31	74375	7.1	114	1.6	0.0158		1174.31	1.6
																										1332	1175.62	74085	8.1	130	1.9	0.0159		1175.62	1.9
																										1333	1176.13	75116	7.5	120	1.7	0.0157		1176.13	1.7
																										1334	1176.38	75338	8.9	142	2	0.0156		1176.38	2
																										1335	1177.02	73829	8.8	140	2	0.0159		1177.02	2
																										1336	1177.73	75203	7.1	114	1.6	0.0157		1177.73	1.6
																										1337	1178.09	76761	15.6	250	3.6	0.0153		1178.09	3.6
																										1338	1178.34	74359	10.1	162	2.3	0.0158		1178.34	2.3
																										1339	1178.64	40349	7.9	126	1.8	0.0292		1178.64	1.8
																										1340	1179.43	54578	7.8	124	1.8	0.0216		1179.43	1.8
																										1341	1180.06	74150	7.6	122	1.7	0.0159		1180.06	1.7
																										1342	1181.42	71819	10.3	164	2.3	0.0164		1181.42	2.3
																										1343	1181.64	72837	8	128	1.8	0.0162		1181.64	1.8
																										1344	1182	72655	10.4	166	2.4	0.0163		1182	2.4
																										1345	1183.08	75085	10.9	174	2.5	0.0158		1183.08	2.5
																										1346	1184.01	76936	9.5	152	2.2	0.0154		1184.01	2.2
																										1347	1184.11	82177	8.1	130	1.9	0.0144		1184.11	1.9
																										1348	1184.26	73413	6.9	110	1.6	0.0161		1184.26	1.6
																										1349	1184.57	73170	9	144	2.1	0.0162		1184.57	2.1
																										1350	1185.76	74247	8	128	1.8	0.016		1185.76	1.8
																										1351	1185.89	75594	6.6	106	1.5	0.0157		1185.89	1.5
																										1352	1186.26	74520	8.6	138	2	0.0159		1186.26	2
																										1353	1187.58	75779	9.6	154	2.2	0.0157		1187.58	2.2
																										1354	1189.57	76517	6.6	106	1.5	0.0155		1189.57	1.5
																										1355	1190.19	80875	9	144	2.1	0.0147		1190.19	2.1
																										1356	1190.32	73886	6.6	106	1.5	0.0161		1190.32	1.5
																										1357	1191.82	75802	8.6	138	2	0.0157		1191.82	2
																										1358	1192.02	78464	7.4	118	1.7	0.0152		1192.02	1.7
																										1359	1193.56	68666	8.9	142	2	0.0174		1193.56	2
																										1360	1195.51	52903	7.8	124	1.8	0.0226		1195.51	1.8
																										1361	1196.11	75863	11.4	182	2.6	0.0158		1196.11	2.6
																										1362	1197.1	75165	7.6	122	1.7	0.0159		1197.1	1.7
																										1363	1197.43	77803	12	192	2.7	0.0154		1197.43	2.7
																										1364	1199.1	78970	11.3	180	2.6	0.0152		1199.1	2.6
																										1365	1199.48	73857	9	144	2.1	0.0162		1199.48	2.1
																										1366	1199.94	62384	7.8	124	1.8	0.0192		1199.94	1.8
																										1367	1200.95	74880	11.1	178	2.5	0.016		1200.95	2.5
																										1368	1201.04	68268	6.9	110	1.6	0.0176		1201.04	1.6
																										1369	1202.54	75790	7.6	122	1.7	0.0159		1202.54	1.7
																										1370	1202.91	76086	9	144	2.1	0.0158		1202.91	2.1
																										1371	1203.13	77202	13.9	222	3.2	0.0156		1203.13	3.2
																										1372	1204.44	50639	8.4	134	1.9	0.0238		1204.44	1.9
																										1373	1204.97	77187	8.9	142	2	0.0156		1204.97	2
																										1374	1205.39	75131	12.4	198	2.8	0.016		1205.39	2.8
																										1375	1208.07	84002	7.5	120	1.7	0.0144		1208.07	1.7
																										1376	1208.21	75489	7.9	126	1.8	0.016		1208.21	1.8
																										1377	1209.87	72022	7.6	122	1.7	0.0168		1209.87	1.7
																										1378	1210.02	74356	7.9	126	1.8	0.0163		1210.02	1.8
																										1379	1211.5	50939	7.5	120	1.7	0.0238		1211.5	1.7
																										1380	1211.79	76183	8.4	134	1.9	0.0159		1211.79	1.9
																										1381	1212.54	74581	8.3	132	1.9	0.0163		1212.54	1.9
																										1382	1213.29	60066	7	112	1.6	0.0202		1213.29	1.6
																										1383	1215.05	77572	7	112	1.6	0.0157		1215.05	1.6
																										1384	1215.56	74765	7.5	120	1.7	0.0163		1215.56	1.7
																										1385	1216.14	78540	14.5	232	3.3	0.0155		1216.14	3.3
																										1386	1216.74	75707	7.1	114	1.6	0.0161		1216.74	1.6
																										1387	1217.84	75107	10	160	2.3	0.0162		1217.84	2.3
																										1388	1218.32	76263	8.4	134	1.9	0.016		1218.32	1.9
																										1389	1219.36	72894	9.4	150	2.1	0.0167		1219.36	2.1
																										1390	1219.75	75915	8.8	140	2	0.0161		1219.75	2
																										1391	1220.77	75661	9.5	152	2.2	0.0161		1220.77	2.2
																										1392	1220.99	76034	9.6	154	2.2	0.0161		1220.99	2.2
																										1393	1221.42	75925	6.8	108	1.5	0.0161		1221.42	1.5
																										1394	1222.79	68921	9.9	158	2.3	0.0177		1222.79	2.3
																										1395	1222.99	38722	8	128	1.8	0.0316		1222.99	1.8
																										1396	1223.3	78468	8.5	136	1.9	0.0156		1223.3	1.9
																										1397	1223.69	75911	9	144	2.1	0.0161		1223.69	2.1
																										1398	1223.92	64688	20.6	330	4.7	0.0189		1223.92	4.7
																										1399	1224.48	76743	6.4	102	1.5	0.016		1224.48	1.5
																										1400	1225.16	74815	7.6	122	1.7	0.0164		1225.16	1.7
																										1401	1226.96	76764	6.9	110	1.6	0.016		1226.96	1.6
																										1402	1228.66	75097	6.4	102	1.5	0.0164		1228.66	1.5
																										1403	1228.91	77425	7.5	120	1.7	0.0159		1228.91	1.7
																										1404	1229.17	77232	8.1	130	1.9	0.0159		1229.17	1.9
																										1405	1229.5	78295	8.1	130	1.9	0.0157		1229.5	1.9
																										1406	1229.54	81432	7.8	124	1.8	0.0151		1229.54	1.8
																										1407	1232.04	79167	8.3	132	1.9	0.0156		1232.04	1.9
																										1408	1234.65	71255	8.4	134	1.9	0.0173		1234.65	1.9
																										1409	1235.31	75869	6.5	104	1.5	0.0163		1235.31	1.5
																										1410	1236.22	75790	10.1	162	2.3	0.0163		1236.22	2.3
																										1411	1236.68	76958	8.8	140	2	0.0161		1236.68	2
																										1412	1238.69	77277	9.6	154	2.2	0.016		1238.69	2.2
																										1413	1239.1	76586	8.1	130	1.9	0.0162		1239.1	1.9
																										1414	1239.46	77616	6.9	110	1.6	0.016		1239.46	1.6
																										1415	1241.78	72302	8.1	130	1.9	0.0172		1241.78	1.9
																										1416	1243.16	75940	6.6	106	1.5	0.0164		1243.16	1.5
																										1417	1243.72	81209	9	144	2.1	0.0153		1243.72	2.1
																										1418	1244.19	76750	9.1	146	2.1	0.0162		1244.19	2.1
																										1419	1244.47	49548	15.8	252	3.6	0.0251		1244.47	3.6
																										1420	1245.54	76097	9.4	150	2.1	0.0164		1245.54	2.1
																										1421	1246.54	76594	10.5	168	2.4	0.0163		1246.54	2.4
																										1422	1248.6	65114	7.6	122	1.7	0.0192		1248.6	1.7
																										1423	1251.07	75445	8.3	132	1.9	0.0166		1251.07	1.9
																										1424	1251.19	35408	7.3	116	1.7	0.0353		1251.19	1.7
																										1425	1251.67	76942	8.1	130	1.9	0.0163		1251.67	1.9
																										1426	1252.47	60469	11.1	178	2.5	0.0207		1252.47	2.5
																										1427	1253.04	74212	8	128	1.8	0.0169		1253.04	1.8
																										1428	1253.17	81485	7.1	114	1.6	0.0154		1253.17	1.6
																										1429	1254.49	73795	10.4	166	2.4	0.017		1254.49	2.4
																										1430	1254.62	47850	9	144	2.1	0.0262		1254.62	2.1
																										1431	1255.06	77673	6.5	104	1.5	0.0162		1255.06	1.5
																										1432	1255.17	52978	8.3	132	1.9	0.0237		1255.17	1.9
																										1433	1255.66	73707	9	144	2.1	0.017		1255.66	2.1
																										1434	1256.13	52989	9.1	146	2.1	0.0237		1256.13	2.1
																										1435	1256.42	76325	7.1	114	1.6	0.0165		1256.42	1.6
																										1436	1257.47	37380	8.6	138	2	0.0336		1257.47	2
																										1437	1259.19	80888	7.4	118	1.7	0.0156		1259.19	1.7
																										1438	1260.55	76542	6.8	108	1.5	0.0165		1260.55	1.5
																										1439	1261.05	77315	8.5	136	1.9	0.0163		1261.05	1.9
																										1440	1261.15	77500	9.6	154	2.2	0.0163		1261.15	2.2
																										1441	1262.52	82415	10.5	168	2.4	0.0153		1262.52	2.4
																										1442	1263.48	79542	12.4	198	2.8	0.0159		1263.48	2.8
																										1443	1263.76	69856	7.9	126	1.8	0.0181		1263.76	1.8
																										1444	1264.23	82904	9.5	152	2.2	0.0152		1264.23	2.2
																										1445	1266.23	50284	9.5	152	2.2	0.0252		1266.23	2.2
																										1446	1266.4	78499	8	128	1.8	0.0161		1266.4	1.8
																										1447	1266.53	72860	8.3	132	1.9	0.0174		1266.53	1.9
																										1448	1267.16	77355	14.5	232	3.3	0.0164		1267.16	3.3
																										1449	1268.7	75886	10.6	170	2.4	0.0167		1268.7	2.4
																										1450	1270.57	82071	8.5	136	1.9	0.0155		1270.57	1.9
																										1451	1271.62	66939	7.5	120	1.7	0.019		1271.62	1.7
																										1452	1272.06	76097	8.5	136	1.9	0.0167		1272.06	1.9
																										1453	1272.64	73844	9	144	2.1	0.0172		1272.64	2.1
																										1454	1275.06	37039	9.5	152	2.2	0.0344		1275.06	2.2
																										1455	1276.15	77345	12.3	196	2.8	0.0165		1276.15	2.8
																										1456	1277.65	75188	10	160	2.3	0.017		1277.65	2.3
																										1457	1278.17	90897	8.9	142	2	0.0141		1278.17	2
																										1458	1278.2	82545	8.8	140	2	0.0155		1278.2	2
																										1459	1278.55	89121	8.8	140	2	0.0143		1278.55	2
																										1460	1280.65	81855	7	112	1.6	0.0156		1280.65	1.6
																										1461	1282.05	62714	8.4	134	1.9	0.0204		1282.05	1.9
																										1462	1283.59	78457	8.3	132	1.9	0.0164		1283.59	1.9
																										1463	1283.97	77101	7.4	118	1.7	0.0167		1283.97	1.7
																										1464	1285.06	77392	8.4	134	1.9	0.0166		1285.06	1.9
																										1465	1285.5	80951	7.4	118	1.7	0.0159		1285.5	1.7
																										1466	1286.53	77888	6.8	108	1.5	0.0165		1286.53	1.5
																										1467	1288.28	57854	7.6	122	1.7	0.0223		1288.28	1.7
																										1468	1289.58	79443	14	224	3.2	0.0162		1289.58	3.2
																										1469	1289.74	55775	6.9	110	1.6	0.0231		1289.74	1.6
																										1470	1289.96	64705	7.3	116	1.7	0.0199		1289.96	1.7
																										1471	1292.12	76445	6.8	108	1.5	0.0169		1292.12	1.5
																										1472	1292.5	78159	7.6	122	1.7	0.0165		1292.5	1.7
																										1473	1292.75	74960	10.9	174	2.5	0.0172		1292.75	2.5
																										1474	1293	80406	6.5	104	1.5	0.0161		1293	1.5
																										1475	1294.18	80202	7.8	124	1.8	0.0161		1294.18	1.8
																										1476	1294.38	79884	10.4	166	2.4	0.0162		1294.38	2.4
																										1477	1295.52	78179	7.5	120	1.7	0.0166		1295.52	1.7
																										1478	1296.58	77709	7	112	1.6	0.0167		1296.58	1.6
																										1479	1298.77	78023	9.4	150	2.1	0.0166		1298.77	2.1
																										1480	1298.99	76793	15	240	3.4	0.0169		1298.99	3.4
																										1481	1300.08	74494	6.5	104	1.5	0.0175		1300.08	1.5
																										1482	1300.4	83643	6.4	102	1.5	0.0155		1300.4	1.5
																										1483	1301.41	78952	6.5	104	1.5	0.0165		1301.41	1.5
																										1484	1303.78	78745	6.6	106	1.5	0.0166		1303.78	1.5
																										1485	1304.05	81189	7	112	1.6	0.0161		1304.05	1.6
																										1486	1304.99	79135	7.6	122	1.7	0.0165		1304.99	1.7
																										1487	1305.18	69805	9.8	156	2.2	0.0187		1305.18	2.2
																										1488	1305.45	76647	12	192	2.7	0.017		1305.45	2.7
																										1489	1305.81	78665	10.1	162	2.3	0.0166		1305.81	2.3
																										1490	1306.83	78422	8	128	1.8	0.0167		1306.83	1.8
																										1491	1307.05	76778	6.9	110	1.6	0.017		1307.05	1.6
																										1492	1307.14	75190	11.4	182	2.6	0.0174		1307.14	2.6
																										1493	1308.53	85334	9.8	156	2.2	0.0153		1308.53	2.2
																										1494	1308.78	83333	9.5	152	2.2	0.0157		1308.78	2.2
																										1495	1309.6	78160	10	160	2.3	0.0168		1309.6	2.3
																										1496	1310.5	68750	9.4	150	2.1	0.0191		1310.5	2.1
																										1497	1310.61	78355	6.6	106	1.5	0.0167		1310.61	1.5
																										1498	1310.8	81274	9.3	148	2.1	0.0161		1310.8	2.1
																										1499	1311.11	79042	6.6	106	1.5	0.0166		1311.11	1.5
																										1500	1311.51	80947	8.3	132	1.9	0.0162		1311.51	1.9
																										1501	1311.86	78311	7.1	114	1.6	0.0168		1311.86	1.6
																										1502	1312.13	77450	9.6	154	2.2	0.0169		1312.13	2.2
																										1503	1312.16	74972	8.6	138	2	0.0175		1312.16	2
																										1504	1312.6	79315	8.6	138	2	0.0165		1312.6	2
																										1505	1314.56	82103	9.6	154	2.2	0.016		1314.56	2.2
																										1506	1316.35	77262	9.4	150	2.1	0.017		1316.35	2.1
																										1507	1317.56	54903	8.3	132	1.9	0.024		1317.56	1.9
																										1508	1319.42	78341	9.9	158	2.3	0.0168		1319.42	2.3
																										1509	1320.28	58781	6.8	108	1.5	0.0225		1320.28	1.5
																										1510	1320.78	80080	8	128	1.8	0.0165		1320.78	1.8
																										1511	1321.14	82676	7.1	114	1.6	0.016		1321.14	1.6
																										1512	1321.87	75167	9.6	154	2.2	0.0176		1321.87	2.2
																										1513	1323.68	83787	10	160	2.3	0.0158		1323.68	2.3
																										1514	1323.85	71402	7.1	114	1.6	0.0185		1323.85	1.6
																										1515	1324.11	83088	8.9	142	2	0.0159		1324.11	2
																										1516	1324.91	75404	11.6	186	2.6	0.0176		1324.91	2.6
																										1517	1326.3	79146	9	144	2.1	0.0168		1326.3	2.1
																										1518	1326.5	81836	11.8	188	2.7	0.0162		1326.5	2.7
																										1519	1327.46	68969	10.4	166	2.4	0.0192		1327.46	2.4
																										1520	1329.46	78031	8.8	140	2	0.017		1329.46	2
																										1521	1331.15	72928	8.5	136	1.9	0.0183		1331.15	1.9
																										1522	1331.76	77120	8.4	134	1.9	0.0173		1331.76	1.9
																										1523	1332.03	82176	6.5	104	1.5	0.0162		1332.03	1.5
																										1524	1332.74	77212	9.3	148	2.1	0.0173		1332.74	2.1
																										1525	1332.97	79134	6.5	104	1.5	0.0168		1332.97	1.5
																										1526	1333.11	78782	7.8	124	1.8	0.0169		1333.11	1.8
																										1527	1333.75	79165	9.9	158	2.3	0.0168		1333.75	2.3
																										1528	1334.02	79976	11.9	190	2.7	0.0167		1334.02	2.7
																										1529	1335.46	82548	8.9	142	2	0.0162		1335.46	2
																										1530	1336.49	80666	8.4	134	1.9	0.0166		1336.49	1.9
																										1531	1337.58	59610	9.4	150	2.1	0.0224		1337.58	2.1
																										1532	1338.49	83553	7.5	120	1.7	0.016		1338.49	1.7
																										1533	1338.75	79109	8.9	142	2	0.0169		1338.75	2
																										1534	1340.49	45867	8.4	134	1.9	0.0292		1340.49	1.9
																										1535	1341	70617	7.1	114	1.6	0.019		1341	1.6
																										1536	1341.19	79182	8.4	134	1.9	0.0169		1341.19	1.9
																										1537	1343.12	75062	8.4	134	1.9	0.0179		1343.12	1.9
																										1538	1343.19	79430	6.4	102	1.5	0.0169		1343.19	1.5
																										1539	1345.67	80106	8.5	136	1.9	0.0168		1345.67	1.9
																										1540	1345.8	79211	7.4	118	1.7	0.017		1345.8	1.7
																										1541	1345.87	79697	6.6	106	1.5	0.0169		1345.87	1.5
																										1542	1346.02	79388	6.5	104	1.5	0.017		1346.02	1.5
																										1543	1347.08	74528	12.3	196	2.8	0.0181		1347.08	2.8
																										1544	1347.64	80251	12.6	202	2.9	0.0168		1347.64	2.9
																										1545	1348.86	79949	11.8	188	2.7	0.0169		1348.86	2.7
																										1546	1349.63	73355	6.5	104	1.5	0.0184		1349.63	1.5
																										1547	1349.76	79150	13.9	222	3.2	0.0171		1349.76	3.2
																										1548	1349.96	80991	7.6	122	1.7	0.0167		1349.96	1.7
																										1549	1350.02	81055	8.4	134	1.9	0.0167		1350.02	1.9
																										1550	1350.09	80384	6.8	108	1.5	0.0168		1350.09	1.5
																										1551	1350.66	80792	8.1	130	1.9	0.0167		1350.66	1.9
																										1552	1350.78	81593	8.6	138	2	0.0166		1350.78	2
																										1553	1350.83	79042	7.8	124	1.8	0.0171		1350.83	1.8
																										1554	1352.75	82310	7.9	126	1.8	0.0164		1352.75	1.8
																										1555	1355.26	80310	6.6	106	1.5	0.0169		1355.26	1.5
																										1556	1357.39	81738	6.4	102	1.5	0.0166		1357.39	1.5
																										1557	1357.59	80702	9.3	148	2.1	0.0168		1357.59	2.1
																										1558	1358.77	82781	10.9	174	2.5	0.0164		1358.77	2.5
																										1559	1359	80095	9.1	146	2.1	0.017		1359	2.1
																										1560	1360.32	76698	7	112	1.6	0.0177		1360.32	1.6
																										1561	1360.64	76806	7.6	122	1.7	0.0177		1360.64	1.7
																										1562	1361.04	79328	9	144	2.1	0.0172		1361.04	2.1
																										1563	1361.14	80294	10.3	164	2.3	0.017		1361.14	2.3
																										1564	1361.93	75682	12.1	194	2.8	0.018		1361.93	2.8
																										1565	1362.01	80311	8.3	132	1.9	0.017		1362.01	1.9
																										1566	1362.27	81117	7.1	114	1.6	0.0168		1362.27	1.6
																										1567	1363.07	79467	7.9	126	1.8	0.0172		1363.07	1.8
																										1568	1363.67	81172	7.3	116	1.7	0.0168		1363.67	1.7
																										1569	1363.87	81896	11.1	178	2.5	0.0167		1363.87	2.5
																										1570	1363.95	79246	8.6	138	2	0.0172		1363.95	2
																										1571	1365.09	42084	10.5	168	2.4	0.0324		1365.09	2.4
																										1572	1365.3	79747	6.8	108	1.5	0.0171		1365.3	1.5
																										1573	1366.17	61579	9.6	154	2.2	0.0222		1366.17	2.2
																										1574	1366.67	40071	6.8	108	1.5	0.0341		1366.67	1.5
																										1575	1368	82330	10.3	164	2.3	0.0166		1368	2.3
																										1576	1368.44	71729	7.6	122	1.7	0.0191		1368.44	1.7
																										1577	1369.01	46941	8	128	1.8	0.0292		1369.01	1.8
																										1578	1369.3	81675	6.6	106	1.5	0.0168		1369.3	1.5
																										1579	1370.67	82884	8.4	134	1.9	0.0165		1370.67	1.9
																										1580	1370.72	82721	9	144	2.1	0.0166		1370.72	2.1
																										1581	1370.91	90059	7	112	1.6	0.0152		1370.91	1.6
																										1582	1371.07	85044	9	144	2.1	0.0161		1371.07	2.1
																										1583	1371.58	81270	6.5	104	1.5	0.0169		1371.58	1.5
																										1584	1371.88	81733	6.8	108	1.5	0.0168		1371.88	1.5
																										1585	1373.01	66492	8.6	138	2	0.0206		1373.01	2
																										1586	1374.59	64862	12.5	200	2.8	0.0212		1374.59	2.8
																										1587	1375.29	80610	6.5	104	1.5	0.0171		1375.29	1.5
																										1588	1377.23	82200	7.1	114	1.6	0.0168		1377.23	1.6
																										1589	1377.73	83359	9	144	2.1	0.0165		1377.73	2.1
																										1590	1377.93	80115	6.4	102	1.5	0.0172		1377.93	1.5
																										1591	1378.56	74351	6.6	106	1.5	0.0185		1378.56	1.5
																										1592	1378.69	81511	11.6	186	2.6	0.0169		1378.69	2.6
																										1593	1380.07	235522	7.5	120	1.7	0.0059		1380.07	1.7
																										1594	1382.42	46832	7.3	116	1.7	0.0295		1382.42	1.7
																										1595	1383.23	76835	7.6	122	1.7	0.018		1383.23	1.7
																										1596	1383.81	80185	6.8	108	1.5	0.0173		1383.81	1.5
																										1597	1385.05	83225	6.6	106	1.5	0.0166		1385.05	1.5
																										1598	1385.43	82603	8	128	1.8	0.0168		1385.43	1.8
																										1599	1385.73	74626	8.9	142	2	0.0186		1385.73	2
																										1600	1386.31	82604	6.4	102	1.5	0.0168		1386.31	1.5
																										1601	1386.92	56630	6.4	102	1.5	0.0245		1386.92	1.5
																										1602	1389.6	81926	10.8	172	2.4	0.017		1389.6	2.4
																										1603	1391.04	82763	6.5	104	1.5	0.0168		1391.04	1.5
																										1604	1391.54	82107	8.4	134	1.9	0.0169		1391.54	1.9
																										1605	1392.07	54567	6.8	108	1.5	0.0255		1392.07	1.5
																										1606	1393.43	77954	9.9	158	2.3	0.0179		1393.43	2.3
																										1607	1395.56	82404	8.5	136	1.9	0.0169		1395.56	1.9
																										1608	1396	81454	6.8	108	1.5	0.0171		1396	1.5
																										1609	1396.4	38494	7.4	118	1.7	0.0363		1396.4	1.7
																										1610	1397.05	82162	9.8	156	2.2	0.017		1397.05	2.2
																										1611	1397.55	91157	8.3	132	1.9	0.0153		1397.55	1.9
																										1612	1397.74	41984	7.8	124	1.8	0.0333		1397.74	1.8
																										1613	1400.35	81445	7.4	118	1.7	0.0172		1400.35	1.7
																										1614	1401.03	83605	8.6	138	2	0.0168		1401.03	2
																										1615	1402.02	84216	12	192	2.7	0.0166		1402.02	2.7
																										1616	1402.1	77487	9.1	146	2.1	0.0181		1402.1	2.1
																										1617	1402.78	85066	9.4	150	2.1	0.0165		1402.78	2.1
																										1618	1403.54	81597	9.3	148	2.1	0.0172		1403.54	2.1
																										1619	1403.85	83275	6.4	102	1.5	0.0169		1403.85	1.5
																										1620	1404.33	70934	7.9	126	1.8	0.0198		1404.33	1.8
																										1621	1406.22	82094	8.9	142	2	0.0171		1406.22	2
																										1622	1407.86	79294	7.3	116	1.7	0.0178		1407.86	1.7
																										1623	1408.49	67323	7	112	1.6	0.0209		1408.49	1.6
																										1624	1410.23	78392	6.5	104	1.5	0.018		1410.23	1.5
																										1625	1410.65	81249	9.8	156	2.2	0.0174		1410.65	2.2
																										1626	1410.92	77906	6.4	102	1.5	0.0181		1410.92	1.5
																										1627	1412.75	85541	10.1	162	2.3	0.0165		1412.75	2.3
																										1628	1413.01	80274	7.8	124	1.8	0.0176		1413.01	1.8
																										1629	1413.11	78086	9.4	150	2.1	0.0181		1413.11	2.1
																										1630	1413.2	85216	7.5	120	1.7	0.0166		1413.2	1.7
																										1631	1414.37	84388	8	128	1.8	0.0168		1414.37	1.8
																										1632	1415.02	82251	8.6	138	2	0.0172		1415.02	2
																										1633	1415.79	82578	6.9	110	1.6	0.0171		1415.79	1.6
																										1634	1416.08	82166	8.9	142	2	0.0172		1416.08	2
																										1635	1416.64	48735	14.3	228	3.2	0.0291		1416.64	3.2
																										1636	1416.77	40878	8.4	134	1.9	0.0347		1416.77	1.9
																										1637	1416.91	83657	6.4	102	1.5	0.0169		1416.91	1.5
																										1638	1416.97	84560	6.8	108	1.5	0.0168		1416.97	1.5
																										1639	1417.05	83356	8.3	132	1.9	0.017		1417.05	1.9
																										1640	1417.26	82430	8.1	130	1.9	0.0172		1417.26	1.9
																										1641	1417.92	48138	7.9	126	1.8	0.0295		1417.92	1.8
																										1642	1418.02	82659	11.3	180	2.6	0.0172		1418.02	2.6
																										1643	1418.43	78393	9.6	154	2.2	0.0181		1418.43	2.2
																										1644	1419.16	84622	8	128	1.8	0.0168		1419.16	1.8
																										1645	1419.44	81438	8.3	132	1.9	0.0174		1419.44	1.9
																										1646	1419.97	81689	7.6	122	1.7	0.0174		1419.97	1.7
																										1647	1420.37	83685	8.4	134	1.9	0.017		1420.37	1.9
																										1648	1421.04	84094	8.6	138	2	0.0169		1421.04	2
																										1649	1421.9	83737	8.1	130	1.9	0.017		1421.9	1.9
																										1650	1422.04	42029	6.6	106	1.5	0.0338		1422.04	1.5
																										1651	1422.46	73573	10.5	168	2.4	0.0193		1422.46	2.4
																										1652	1423.22	83936	7	112	1.6	0.017		1423.22	1.6
																										1653	1423.88	81781	6.4	102	1.5	0.0174		1423.88	1.5
																										1654	1424.05	82695	7.1	114	1.6	0.0172		1424.05	1.6
																										1655	1424.62	89228	11.8	188	2.7	0.016		1424.62	2.7
																										1656	1424.89	88671	7.5	120	1.7	0.0161		1424.89	1.7
																										1657	1426.79	78456	8.6	138	2	0.0182		1426.79	2
																										1658	1427.39	81518	6.6	106	1.5	0.0175		1427.39	1.5
																										1659	1428.76	83784	10.3	164	2.3	0.0171		1428.76	2.3
																										1660	1428.85	85900	6.6	106	1.5	0.0166		1428.85	1.5
																										1661	1429.69	84517	9.4	150	2.1	0.0169		1429.69	2.1
																										1662	1429.74	88056	7.1	114	1.6	0.0162		1429.74	1.6
																										1663	1429.81	82885	12	192	2.7	0.0173		1429.81	2.7
																										1664	1430.96	81140	10.8	172	2.4	0.0176		1430.96	2.4
																										1665	1431.04	82974	9.1	146	2.1	0.0172		1431.04	2.1
																										1666	1431.46	85634	7.3	116	1.7	0.0167		1431.46	1.7
																										1667	1431.65	84324	9	144	2.1	0.017		1431.65	2.1
																										1668	1433.01	65035	8	128	1.8	0.022		1433.01	1.8
																										1669	1433.45	45194	11.1	178	2.5	0.0317		1433.45	2.5
																										1670	1434.75	85230	6.5	104	1.5	0.0168		1434.75	1.5
																										1671	1436.04	33353	6.4	102	1.5	0.0431		1436.04	1.5
																										1672	1436.47	82400	6.8	108	1.5	0.0174		1436.47	1.5
																										1673	1436.68	58275	10.9	174	2.5	0.0247		1436.68	2.5
																										1674	1437.88	79415	7.6	122	1.7	0.0181		1437.88	1.7
																										1675	1439.07	82564	7.4	118	1.7	0.0174		1439.07	1.7
																										1676	1440.03	40635	8.8	140	2	0.0354		1440.03	2
																										1677	1440.14	74896	6.5	104	1.5	0.0192		1440.14	1.5
																										1678	1440.39	161420	8.8	140	2	0.0089		1440.39	2
																										1679	1440.89	82370	9.8	156	2.2	0.0175		1440.89	2.2
																										1680	1440.94	31103	6.6	106	1.5	0.0463		1440.94	1.5
																										1681	1441.4	83700	6.4	102	1.5	0.0172		1441.4	1.5
																										1682	1441.57	56883	8.9	142	2	0.0253		1441.57	2
																										1683	1441.9	79117	9.6	154	2.2	0.0182		1441.9	2.2
																										1684	1442.56	94375	7	112	1.6	0.0153		1442.56	1.6
																										1685	1442.93	75637	14.5	232	3.3	0.0191		1442.93	3.3
																										1686	1444.65	82050	7.4	118	1.7	0.0176		1444.65	1.7
																										1687	1444.74	84184	6.4	102	1.5	0.0172		1444.74	1.5
																										1688	1445.14	82885	9.8	156	2.2	0.0174		1445.14	2.2
																										1689	1446.5	87814	9.9	158	2.3	0.0165		1446.5	2.3
																										1690	1447.07	107187	9.1	146	2.1	0.0135		1447.07	2.1
																										1691	1447.78	74062	8.1	130	1.9	0.0195		1447.78	1.9
																										1692	1447.96	88749	7.9	126	1.8	0.0163		1447.96	1.8
																										1693	1448.84	74534	11.3	180	2.6	0.0194		1448.84	2.6
																										1694	1449.55	82683	9.3	148	2.1	0.0175		1449.55	2.1
																										1695	1451.15	92530	7.9	126	1.8	0.0157		1451.15	1.8
																										1696	1451.63	77864	11.8	188	2.7	0.0186		1451.63	2.7
																										1697	1452.07	71596	8	128	1.8	0.0203		1452.07	1.8
																										1698	1452.27	48678	10.9	174	2.5	0.0298		1452.27	2.5
																										1699	1452.51	66332	11.3	180	2.6	0.0219		1452.51	2.6
																										1700	1452.92	83421	10.5	168	2.4	0.0174		1452.92	2.4
																										1701	1453.11	51603	11	176	2.5	0.0282		1453.11	2.5
																										1702	1453.17	57552	11.3	180	2.6	0.0252		1453.17	2.6
																										1703	1453.22	81680	9.9	158	2.3	0.0178		1453.22	2.3
																										1704	1453.96	84417	7.4	118	1.7	0.0172		1453.96	1.7
																										1705	1454.05	67316	6.8	108	1.5	0.0216		1454.05	1.5
																										1706	1455.45	82628	7.5	120	1.7	0.0176		1455.45	1.7
																										1707	1456.55	31972	6.4	102	1.5	0.0456		1456.55	1.5
																										1708	1456.8	82594	8.8	140	2	0.0176		1456.8	2
																										1709	1457.2	77552	8	128	1.8	0.0188		1457.2	1.8
																										1710	1458	44520	9	144	2.1	0.0327		1458	2.1
																										1711	1458.19	77370	6.9	110	1.6	0.0188		1458.19	1.6
																										1712	1459.57	89461	6.4	102	1.5	0.0163		1459.57	1.5
																										1713	1460.01	47010	10.4	166	2.4	0.0311		1460.01	2.4
																										1714	1460.8	75384	8.9	142	2	0.0194		1460.8	2
																										1715	1461	86455	11	176	2.5	0.0169		1461	2.5
																										1716	1461.13	81502	8.4	134	1.9	0.0179		1461.13	1.9
																										1717	1462.08	38898	6.6	106	1.5	0.0376		1462.08	1.5
																										1718	1463.13	82527	8.3	132	1.9	0.0177		1463.13	1.9
																										1719	1463.56	81646	7.8	124	1.8	0.0179		1463.56	1.8
																										1720	1463.99	60732	8.1	130	1.9	0.0241		1463.99	1.9
																										1721	1464.77	84440	8.1	130	1.9	0.0173		1464.77	1.9
																										1722	1465.03	73534	7.1	114	1.6	0.0199		1465.03	1.6
																										1723	1465.17	87525	6.6	106	1.5	0.0167		1465.17	1.5
																										1724	1465.36	84632	9.1	146	2.1	0.0173		1465.36	2.1
																										1725	1465.89	81554	8.8	140	2	0.018		1465.89	2
																										1726	1466.12	88791	9.6	154	2.2	0.0165		1466.12	2.2
																										1727	1467.04	79177	12.3	196	2.8	0.0185		1467.04	2.8
																										1728	1467.22	82338	7.8	124	1.8	0.0178		1467.22	1.8
																										1729	1469.19	81960	7.3	116	1.7	0.0179		1469.19	1.7
																										1730	1469.47	81010	7.6	122	1.7	0.0181		1469.47	1.7
																										1731	1469.82	74361	7.8	124	1.8	0.0198		1469.82	1.8
																										1732	1470.06	83802	14.3	228	3.2	0.0175		1470.06	3.2
																										1733	1470.35	88918	9.5	152	2.2	0.0165		1470.35	2.2
																										1734	1470.42	84153	10	160	2.3	0.0175		1470.42	2.3
																										1735	1471.14	35439	7.6	122	1.7	0.0415		1471.14	1.7
																										1736	1471.53	88518	8	128	1.8	0.0166		1471.53	1.8
																										1737	1471.84	83350	7.5	120	1.7	0.0177		1471.84	1.7
																										1738	1472.07	108762	9.1	146	2.1	0.0135		1472.07	2.1
																										1739	1473	86324	9.5	152	2.2	0.0171		1473	2.2
																										1740	1473.19	103061	7.8	124	1.8	0.0143		1473.19	1.8
																										1741	1473.99	90075	7.4	118	1.7	0.0164		1473.99	1.7
																										1742	1475.79	66770	10	160	2.3	0.0221		1475.79	2.3
																										1743	1475.99	84757	7.5	120	1.7	0.0174		1475.99	1.7
																										1744	1476.23	78713	10	160	2.3	0.0188		1476.23	2.3
																										1745	1477.11	49422	10	160	2.3	0.0299		1477.11	2.3
																										1746	1477.96	86086	6.4	102	1.5	0.0172		1477.96	1.5
																										1747	1478.11	83710	7.5	120	1.7	0.0177		1478.11	1.7
																										1748	1478.4	47222	7.8	124	1.8	0.0313		1478.4	1.8
																										1749	1478.89	77696	8.3	132	1.9	0.019		1478.89	1.9
																										1750	1479.26	75708	15.6	250	3.6	0.0195		1479.26	3.6
																										1751	1480.57	89217	9.4	150	2.1	0.0166		1480.57	2.1
																										1752	1480.7	84560	10.6	170	2.4	0.0175		1480.7	2.4
																										1753	1480.76	85622	16	256	3.6	0.0173		1480.76	3.6
																										1754	1480.84	83364	6.6	106	1.5	0.0178		1480.84	1.5
																										1755	1481.74	51487	9.5	152	2.2	0.0288		1481.74	2.2
																										1756	1482.04	85039	9.5	152	2.2	0.0174		1482.04	2.2
																										1757	1482.08	43758	8	128	1.8	0.0339		1482.08	1.8
																										1758	1482.71	87685	8.1	130	1.9	0.0169		1482.71	1.9
																										1759	1483.65	76445	8.5	136	1.9	0.0194		1483.65	1.9
																										1760	1484.69	84940	10.6	170	2.4	0.0175		1484.69	2.4
																										1761	1485.09	78817	10.4	166	2.4	0.0188		1485.09	2.4
																										1762	1485.44	87339	6.4	102	1.5	0.017		1485.44	1.5
																										1763	1486.82	82941	9.9	158	2.3	0.0179		1486.82	2.3
																										1764	1487.38	85369	6.6	106	1.5	0.0174		1487.38	1.5
																										1765	1487.47	83954	7.9	126	1.8	0.0177		1487.47	1.8
																										1766	1487.71	73246	6.6	106	1.5	0.0203		1487.71	1.5
																										1767	1487.97	37317	8	128	1.8	0.0399		1487.97	1.8
																										1768	1488.06	89003	6.4	102	1.5	0.0167		1488.06	1.5
																										1769	1488.15	82214	7.5	120	1.7	0.0181		1488.15	1.7
																										1770	1488.79	83936	6.4	102	1.5	0.0177		1488.79	1.5
																										1771	1489.14	79527	7.1	114	1.6	0.0187		1489.14	1.6
																										1772	1489.23	95740	6.4	102	1.5	0.0156		1489.23	1.5
																										1773	1489.63	93604	7.4	118	1.7	0.0159		1489.63	1.7
																										1774	1490.26	83475	6.9	110	1.6	0.0179		1490.26	1.6
																										1775	1491.07	85734	7.1	114	1.6	0.0174		1491.07	1.6
																										1776	1492.05	86496	6.4	102	1.5	0.0172		1492.05	1.5
																										1777	1492.52	60148	6.6	106	1.5	0.0248		1492.52	1.5
																										1778	1492.62	81151	8.9	142	2	0.0184		1492.62	2
																										1779	1492.95	45274	8.1	130	1.9	0.033		1492.95	1.9
																										1780	1493.01	87414	10.5	168	2.4	0.0171		1493.01	2.4
																										1781	1493.15	91297	7.4	118	1.7	0.0164		1493.15	1.7
																										1782	1493.23	40571	9.4	150	2.1	0.0368		1493.23	2.1
																										1783	1493.31	76621	9.9	158	2.3	0.0195		1493.31	2.3
																										1784	1493.84	86194	9.8	156	2.2	0.0173		1493.84	2.2
																										1785	1494.54	83908	7.8	124	1.8	0.0178		1494.54	1.8
																										1786	1495.2	79492	8.4	134	1.9	0.0188		1495.2	1.9
																										1787	1497.49	56614	9.4	150	2.1	0.0265		1497.49	2.1
																										1788	1498.25	83509	8	128	1.8	0.0179		1498.25	1.8
																										1789	1500.14	92309	7.5	120	1.7	0.0163		1500.14	1.7
																										1790	1501.13	86062	7.8	124	1.8	0.0174		1501.13	1.8
																										1791	1502.14	84031	7.1	114	1.6	0.0179		1502.14	1.6
																										1792	1502.59	72295	7.3	116	1.7	0.0208		1502.59	1.7
																										1793	1502.97	85703	7.4	118	1.7	0.0175		1502.97	1.7
																										1794	1503.6	47763	7.3	116	1.7	0.0315		1503.6	1.7
																										1795	1503.67	81948	9.1	146	2.1	0.0183		1503.67	2.1
																										1796	1504.67	62913	10.4	166	2.4	0.0239		1504.67	2.4

## Sheet: Figure 3b
Figure 3b
	RNA-seq assay of the transcriptions of genes from the ong cluster and ongOT-2 in strain ACAM 620 in the minimal medium supplemented with 0.2% (w/v) GlcNAc1A.
		Early-exponential phase					Mid-exponential phase					Relative transcript level (log2(GlcNAc1A/Glucose))
Gene	Locus_tag	Glucose_RPKM	GlcNAc1A_RPKM	log2(GlcNAc1A/Glucose)	Pvalue	FDR	Glucose_RPKM	GlcNAc1A_RPKM	log2(GlcNAc1A/Glucose)	Pvalue	FDR	mean	error
ongOT-1	PPRY_b0286	59.582	18935.2	8.31195	6.49352e-39	1.43572e-35	97.994	24041.7	7.93861	1.84194e-37	8.01245e-34	8.12528	0.263992
ongC	PPRY_b0288	108.398	3817.5	5.13821	3.97438e-20	1.95275e-17	84.598	4550.4	5.74921	4.54233e-24	6.58638e-21	5.44371	0.432045
ongR	PPRY_b0289	134.352	2333.89	4.11863	2.03073e-14	2.56569e-12	143.871	2223.08	3.9497	4.14183e-14	6.43464e-12	4.03417	0.119452
ongB	PPRY_b0290	43.654	876.702	4.32787	3.39566e-15	5.56133e-13	31.042	726.681	4.54898	1.98541e-16	3.9257e-14	4.43843	0.156352
ongD	PPRY_b0291	99.365	2784.66	4.8086	3.11547e-17	6.56028e-15	90.871	2684.72	4.88479	6.28568e-18	1.95305e-15	4.8467	0.0538734
ongIT	PPRY_b0294	13.166	1279.98	6.60305	4.81913e-26	5.39576e-23	26.552	652.441	4.6189	1.52111e-16	3.15088e-14	5.61098	1.403
kdgK	PPRY_b0295	2.718	282.607	6.69958	3.36089e-18	9.90792e-16	5.61	168.464	4.90805	1.19481e-12	1.36774e-10	5.80381	1.26681
ongA	PPRY_b0297	12.747	424.437	5.05721	4.39055e-18	1.14206e-15	14.699	252.728	4.1037	1.0184e-13	1.38439e-11	4.58046	0.674232
ongOT-2	PPRY_b0790	81.973	214.521	1.38789	0.00545872	0.0276184	29.082	119.313	2.03652	3.31783e-05	0.000544625	1.7122	0.458649

## Sheet: Figure 3c
Figure 3c
	The growth phenotype of strain ACAM 620 with ongOT deletion in the ong cluster on GlcNAc-GlcNAc1A as the sole carbon source.
		WT						△ongOT-1/△ongOT-2						△ongOT-1/△ongOT-2/pEV						△ongOT-1/△ongOT-2/pEVongOT-1						△ongOT-1/△ongOT-2/pEVongOT-2
	Time (h)	OD600	OD600	log2(OD600)	log2(OD600)	mean	error	OD600	OD600	log2(OD600)	log2(OD600)	mean	error	OD600	OD600	log2(OD600)	log2(OD600)	mean	error	OD600	OD600	log2(OD600)	log2(OD600)	mean	error	OD600	OD600	log2(OD600)	log2(OD600)	mean	error
	0	0.092	0.096	-3.44222	-3.38082	-3.41152	0.0307003	0.096	0.098	-3.38082	-3.35107	-3.36595	0.0148737	0.109	0.107	-3.1976	-3.22432	-3.21096	0.0133587	0.098	0.102	-3.35107	-3.29336	-3.32222	0.0288577	0.096	0.097	-3.38082	-3.36587	-3.37335	0.00747517
	2	0.093	0.097	-3.42663	-3.36587	-3.39625	0.030377	0.097	0.098	-3.36587	-3.35107	-3.35847	0.0073985	0.109	0.106	-3.1976	-3.23786	-3.21773	0.0201319	0.098	0.102	-3.35107	-3.29336	-3.32222	0.0288577	0.097	0.097	-3.36587	-3.36587	-3.36587	0
	4	0.095	0.099	-3.39593	-3.33643	-3.36618	0.0297505	0.095	0.096	-3.39593	-3.38082	-3.38838	0.00755345	0.107	0.105	-3.22432	-3.25154	-3.23793	0.0136107	0.098	0.103	-3.35107	-3.27928	-3.31518	0.0358953	0.097	0.096	-3.36587	-3.38082	-3.37335	0.00747517
	6	0.104	0.108	-3.26534	-3.2109	-3.23812	0.0272239	0.097	0.099	-3.36587	-3.33643	-3.35115	0.0147219	0.107	0.106	-3.22432	-3.23786	-3.23109	0.00677327	0.1	0.105	-3.32193	-3.25154	-3.28673	0.0351947	0.099	0.098	-3.33643	-3.35107	-3.34375	0.00732339
	8	0.132	0.134	-2.92139	-2.8997	-2.91054	0.0108475	0.096	0.097	-3.38082	-3.36587	-3.37335	0.00747517	0.106	0.104	-3.23786	-3.26534	-3.2516	0.0137404	0.107	0.115	-3.22432	-3.12029	-3.17231	0.0520115	0.105	0.104	-3.25154	-3.26534	-3.25844	0.0069029
	10	0.184	0.185	-2.44222	-2.4344	-2.43831	0.00390975	0.098	0.099	-3.35107	-3.33643	-3.34375	0.00732339	0.106	0.104	-3.23786	-3.26534	-3.2516	0.0137404	0.12	0.134	-3.05889	-2.8997	-2.97929	0.0795993	0.118	0.117	-3.08314	-3.09542	-3.08928	0.00613916
	12	0.251	0.247	-1.99424	-2.01742	-2.00583	0.0115882	0.1	0.101	-3.32193	-3.30757	-3.31475	0.00717765	0.105	0.103	-3.25154	-3.27928	-3.26541	0.0138725	0.152	0.186	-2.71786	-2.42663	-2.57224	0.145616	0.15	0.144	-2.73697	-2.79586	-2.76641	0.0294468
	14	0.263	0.253	-1.92687	-1.98279	-1.95483	0.0279627	0.114	0.12	-3.13289	-3.05889	-3.09589	0.0370003	0.105	0.103	-3.25154	-3.27928	-3.26541	0.0138725	0.223	0.248	-2.16488	-2.01159	-2.08824	0.0766482	0.218	0.208	-2.1976	-2.26534	-2.23147	0.0338723
	16	0.268	0.257	-1.8997	-1.96016	-1.92993	0.0302323	0.131	0.133	-2.93236	-2.9105	-2.92143	0.0109297	0.103	0.102	-3.27928	-3.29336	-3.28632	0.00703759	0.26	0.269	-1.94342	-1.89432	-1.91887	0.0245473	0.264	0.259	-1.92139	-1.94898	-1.93518	0.0137929
	18	0.261	0.259	-1.93788	-1.94898	-1.94343	0.00554885	0.122	0.124	-3.03505	-3.01159	-3.02332	0.0117295	0.105	0.103	-3.25154	-3.27928	-3.26541	0.0138725	0.257	0.263	-1.96016	-1.92687	-1.94351	0.0166472	0.261	0.265	-1.93788	-1.91594	-1.92691	0.0109713
	20	0.252	0.254	-1.9885	-1.9771	-1.9828	0.00570238	0.134	0.136	-2.8997	-2.87832	-2.88901	0.0106868	0.104	0.102	-3.26534	-3.29336	-3.27935	0.0140072	0.252	0.262	-1.9885	-1.93236	-1.96043	0.0280715	0.257	0.26	-1.96016	-1.94342	-1.95179	0.00837163
	22	0.246	0.254	-2.02327	-1.9771	-2.00018	0.0230851	0.131	0.135	-2.93236	-2.88897	-2.91066	0.0216963	0.104	0.102	-3.26534	-3.29336	-3.27935	0.0140072	0.257	0.264	-1.96016	-1.92139	-1.94077	0.0193848	0.261	0.26	-1.93788	-1.94342	-1.94065	0.00276909
	24	0.242	0.251	-2.04692	-1.99424	-2.02058	0.0263402	0.131	0.136	-2.93236	-2.87832	-2.90534	0.0270199	0.104	0.103	-3.26534	-3.27928	-3.27231	0.0069696	0.254	0.262	-1.9771	-1.93236	-1.95473	0.0223692	0.257	0.255	-1.96016	-1.97143	-1.9658	0.00563556
	26	0.236	0.246	-2.08314	-2.02327	-2.05321	0.0299357	0.13	0.131	-2.94342	-2.93236	-2.93789	0.00552759	0.104	0.102	-3.26534	-3.29336	-3.27935	0.0140072	0.25	0.258	-2	-1.95456	-1.97728	0.0227215	0.253	0.251	-1.98279	-1.99424	-1.98852	0.00572501
	28	0.23	0.243	-2.12029	-2.04097	-2.08063	0.0396612	0.131	0.134	-2.93236	-2.8997	-2.91603	0.0163331	0.109	0.104	-3.1976	-3.26534	-3.23147	0.0338723	0.248	0.256	-2.01159	-1.96578	-1.98869	0.0229018	0.251	0.245	-1.99424	-2.02915	-2.01169	0.0174528
	30	0.228	0.241	-2.13289	-2.05289	-2.09289	0.0399997	0.119	0.122	-3.07097	-3.03505	-3.05301	0.0179598	0.111	0.101	-3.17137	-3.30757	-3.23947	0.0681022	0.247	0.254	-2.01742	-1.9771	-1.99726	0.0201587	0.248	0.243	-2.01159	-2.04097	-2.02628	0.0146919
	32	0.224	0.239	-2.15843	-2.06492	-2.11167	0.0467559	0.125	0.127	-3	-2.9771	-2.98855	0.0114502	0.127	0.114	-2.9771	-3.13289	-3.055	0.0778973	0.245	0.253	-2.02915	-1.98279	-2.00597	0.0231778	0.248	0.238	-2.01159	-2.07097	-2.04128	0.0296893
	34	0.221	0.24	-2.17788	-2.05889	-2.11839	0.059494	0.127	0.127	-2.9771	-2.9771	-2.9771	0	0.131	0.125	-2.93236	-3	-2.96618	0.0338194	0.246	0.254	-2.02327	-1.9771	-2.00018	0.0230851	0.248	0.234	-2.01159	-2.09542	-2.0535	0.0419158
	36	0.217	0.238	-2.20423	-2.07097	-2.1376	0.0666333	0.13	0.129	-2.94342	-2.95456	-2.94899	0.00557028	0.137	0.133	-2.86775	-2.9105	-2.88913	0.0213748	0.245	0.252	-2.02915	-1.9885	-2.00883	0.020321	0.244	0.231	-2.03505	-2.11404	-2.07454	0.0394941
	38	0.214	0.236	-2.22432	-2.08314	-2.15373	0.070588	0.128	0.131	-2.96578	-2.93236	-2.94907	0.0167115	0.148	0.143	-2.75633	-2.80591	-2.78112	0.024791	0.243	0.25	-2.04097	-2	-2.02049	0.0204859	0.242	0.228	-2.04692	-2.13289	-2.08991	0.0429866
	40	0.211	0.233	-2.24469	-2.1016	-2.17314	0.0715435	0.13	0.134	-2.94342	-2.8997	-2.92156	0.0218607	0.146	0.14	-2.77596	-2.8365	-2.80623	0.0302708	0.242	0.249	-2.04692	-2.00578	-2.02635	0.0205693	0.239	0.224	-2.06492	-2.15843	-2.11167	0.0467559
	42	0.209	0.232	-2.25843	-2.1078	-2.18311	0.0753109	0.131	0.133	-2.93236	-2.9105	-2.92143	0.0109297	0.146	0.139	-2.77596	-2.84684	-2.8114	0.0354417	0.24	0.248	-2.05889	-2.01159	-2.03524	0.0236529	0.237	0.222	-2.07704	-2.17137	-2.1242	0.0471637
	44	0.202	0.228	-2.30757	-2.13289	-2.22023	0.0873393	0.135	0.136	-2.88897	-2.87832	-2.88365	0.00532362	0.146	0.14	-2.77596	-2.8365	-2.80623	0.0302708	0.238	0.245	-2.07097	-2.02915	-2.05006	0.0209101	0.235	0.216	-2.08927	-2.2109	-2.15008	0.0608147
	46	0.202	0.229	-2.30757	-2.12658	-2.21708	0.0904962	0.139	0.138	-2.84684	-2.85726	-2.85205	0.00520831	0.15	0.148	-2.73697	-2.75633	-2.74665	0.00968266	0.238	0.246	-2.07097	-2.02327	-2.04712	0.0238484	0.234	0.215	-2.09542	-2.21759	-2.15651	0.0610859
	48	0.2	0.227	-2.32193	-2.13924	-2.23058	0.0913461	0.138	0.139	-2.85726	-2.84684	-2.85205	0.00520831	0.146	0.143	-2.77596	-2.80591	-2.79094	0.0149766	0.238	0.245	-2.07097	-2.02915	-2.05006	0.0209101	0.232	0.214	-2.1078	-2.22432	-2.16606	0.058257
	50	0.196	0.225	-2.35107	-2.152	-2.25154	0.0995357	0.138	0.142	-2.85726	-2.81604	-2.83665	0.0206113	0.148	0.144	-2.75633	-2.79586	-2.7761	0.0197642	0.235	0.242	-2.08927	-2.04692	-2.06809	0.0211731	0.229	0.209	-2.12658	-2.25843	-2.1925	0.0659223
	52	0.198	0.225	-2.33643	-2.152	-2.24422	0.0922123	0.145	0.146	-2.78588	-2.77596	-2.78092	0.00495773	0.151	0.15	-2.72738	-2.73697	-2.73217	0.00479302	0.236	0.242	-2.08314	-2.04692	-2.06503	0.0181101	0.229	0.209	-2.12658	-2.25843	-2.1925	0.0659223
	54	0.194	0.225	-2.36587	-2.152	-2.25894	0.106934	0.145	0.149	-2.78588	-2.74662	-2.76625	0.0196297	0.149	0.148	-2.74662	-2.75633	-2.75147	0.00485758	0.235	0.241	-2.08927	-2.05289	-2.07108	0.0181862	0.227	0.206	-2.13924	-2.27928	-2.20926	0.070024
	56	0.193	0.221	-2.37333	-2.17788	-2.2756	0.0977228	0.148	0.152	-2.75633	-2.71786	-2.73709	0.0192371	0.151	0.148	-2.72738	-2.75633	-2.74186	0.0144757	0.23	0.237	-2.12029	-2.07704	-2.09867	0.0216266	0.222	0.202	-2.17137	-2.30757	-2.23947	0.0681022
	58	0.192	0.225	-2.38082	-2.152	-2.26641	0.114409	0.152	0.157	-2.71786	-2.67116	-2.69451	0.0233466	0.156	0.155	-2.68038	-2.68966	-2.68502	0.00463891	0.228	0.233	-2.13289	-2.1016	-2.11725	0.0156481	0.221	0.199	-2.17788	-2.32916	-2.25352	0.075639
	60	0.194	0.226	-2.36587	-2.14561	-2.25574	0.110133	0.155	0.161	-2.68966	-2.63487	-2.66226	0.0273962	0.156	0.155	-2.68038	-2.68966	-2.68502	0.00463891	0.228	0.233	-2.13289	-2.1016	-2.11725	0.0156481	0.218	0.199	-2.1976	-2.32916	-2.26338	0.0657799

## Sheet: Figure 3d
Figure 3d
	The growth phenotype of strain ACAM 620 with ongA deletion in the ong cluster on GlcNAc-GlcNAc1A as the sole carbon source.
		WT						△ongA						△ongA/pEV						△ongA/pEVongA
	Time (h)	OD600	OD600	log2(OD600)	log2(OD600)	mean	error	OD600	OD600	log2(OD600)	log2(OD600)	mean	error	OD600	OD600	log2(OD600)	log2(OD600)	mean	error	OD600	OD600	log2(OD600)	log2(OD600)	mean	error
	0	0.094	0.096	-3.4112	-3.38082	-3.39601	0.0151868	0.098	0.094	-3.35107	-3.4112	-3.38113	0.0300605	0.101	0.104	-3.30757	-3.26534	-3.28646	0.0211141	0.092	0.098	-3.44222	-3.35107	-3.39665	0.0455739
	2	0.098	0.098	-3.35107	-3.35107	-3.35107	0	0.098	0.096	-3.35107	-3.38082	-3.36595	0.0148737	0.101	0.104	-3.30757	-3.26534	-3.28646	0.0211141	0.094	0.102	-3.4112	-3.29336	-3.35228	0.0589182
	4	0.1	0.101	-3.32193	-3.30757	-3.31475	0.00717765	0.099	0.096	-3.33643	-3.38082	-3.35862	0.0221971	0.099	0.102	-3.33643	-3.29336	-3.31489	0.0215344	0.097	0.102	-3.36587	-3.29336	-3.32962	0.0362562
	6	0.11	0.108	-3.18442	-3.2109	-3.19766	0.0132361	0.106	0.101	-3.23786	-3.30757	-3.27272	0.0348545	0.101	0.103	-3.30757	-3.27928	-3.29343	0.0141445	0.107	0.102	-3.22432	-3.29336	-3.25884	0.0345208
	8	0.14	0.135	-2.8365	-2.88897	-2.86273	0.0262337	0.121	0.107	-3.04692	-3.22432	-3.13562	0.0886981	0.101	0.103	-3.30757	-3.27928	-3.29343	0.0141445	0.135	0.102	-2.88897	-3.29336	-3.09116	0.202195
	10	0.166	0.156	-2.59074	-2.68038	-2.63556	0.0448186	0.122	0.121	-3.03505	-3.04692	-3.04098	0.00593705	0.101	0.103	-3.30757	-3.27928	-3.29343	0.0141445	0.128	0.102	-2.96578	-3.29336	-3.12957	0.163787
	12	0.22	0.194	-2.18442	-2.36587	-2.27515	0.0907234	0.118	0.114	-3.08314	-3.13289	-3.10802	0.0248765	0.101	0.103	-3.30757	-3.27928	-3.29343	0.0141445	0.129	0.101	-2.95456	-3.30757	-3.13106	0.176508
	14	0.257	0.252	-1.96016	-1.9885	-1.97433	0.0141723	0.118	0.114	-3.08314	-3.13289	-3.10802	0.0248765	0.101	0.104	-3.30757	-3.26534	-3.28646	0.0211141	0.133	0.101	-2.9105	-3.30757	-3.10904	0.198535
	16	0.258	0.255	-1.95456	-1.97143	-1.96299	0.00843691	0.122	0.118	-3.03505	-3.08314	-3.05909	0.0240471	0.1	0.103	-3.32193	-3.27928	-3.30061	0.0213222	0.14	0.103	-2.8365	-3.27928	-3.05789	0.221391
	18	0.252	0.25	-1.9885	-2	-1.99425	0.00574782	0.12	0.116	-3.05889	-3.1078	-3.08335	0.0244548	0.102	0.105	-3.29336	-3.25154	-3.27245	0.0209101	0.136	0.103	-2.87832	-3.27928	-3.0788	0.200481
	20	0.254	0.245	-1.9771	-2.02915	-2.00312	0.0260234	0.12	0.118	-3.05889	-3.08314	-3.07102	0.0121238	0.104	0.107	-3.26534	-3.22432	-3.24483	0.0205136	0.133	0.105	-2.9105	-3.25154	-3.08102	0.170518
	22	0.258	0.25	-1.95456	-2	-1.97728	0.0227215	0.121	0.118	-3.04692	-3.08314	-3.06503	0.0181101	0.107	0.111	-3.22432	-3.17137	-3.19784	0.0264744	0.139	0.114	-2.84684	-3.13289	-2.98987	0.143026
	24	0.255	0.249	-1.97143	-2.00578	-1.98861	0.0171758	0.119	0.115	-3.07097	-3.12029	-3.09563	0.0246639	0.115	0.12	-3.12029	-3.05889	-3.08959	0.0307003	0.136	0.134	-2.87832	-2.8997	-2.88901	0.0106868
	26	0.255	0.25	-1.97143	-2	-1.98572	0.0142846	0.118	0.114	-3.08314	-3.13289	-3.10802	0.0248765	0.119	0.122	-3.07097	-3.03505	-3.05301	0.0179598	0.135	0.139	-2.88897	-2.84684	-2.86791	0.0210627
	28	0.256	0.251	-1.96578	-1.99424	-1.98001	0.0142282	0.119	0.115	-3.07097	-3.12029	-3.09563	0.0246639	0.12	0.123	-3.05889	-3.02327	-3.04108	0.017812	0.139	0.152	-2.84684	-2.71786	-2.78235	0.0644932
	30	0.26	0.254	-1.94342	-1.9771	-1.96026	0.0168416	0.117	0.113	-3.09542	-3.14561	-3.12051	0.0250929	0.115	0.119	-3.12029	-3.07097	-3.09563	0.0246639	0.142	0.152	-2.81604	-2.71786	-2.76695	0.0490902
	32	0.262	0.255	-1.93236	-1.97143	-1.9519	0.0195348	0.116	0.113	-3.1078	-3.14561	-3.1267	0.018901	0.118	0.124	-3.08314	-3.01159	-3.04736	0.0357766	0.143	0.151	-2.80591	-2.72738	-2.76665	0.0392667
	34	0.263	0.257	-1.92687	-1.96016	-1.94351	0.0166472	0.117	0.114	-3.09542	-3.13289	-3.11416	0.0187374	0.118	0.122	-3.08314	-3.03505	-3.05909	0.0240471	0.147	0.152	-2.76611	-2.71786	-2.74198	0.0241276
	36	0.26	0.255	-1.94342	-1.97143	-1.95742	0.0140072	0.116	0.113	-3.1078	-3.14561	-3.1267	0.018901	0.117	0.121	-3.09542	-3.04692	-3.07117	0.0242493	0.147	0.153	-2.76611	-2.7084	-2.73725	0.0288577
	38	0.26	0.257	-1.94342	-1.96016	-1.95179	0.00837163	0.115	0.111	-3.12029	-3.17137	-3.14583	0.0255371	0.116	0.12	-3.1078	-3.05889	-3.08335	0.0244548	0.15	0.158	-2.73697	-2.662	-2.69948	0.037481
	40	0.258	0.256	-1.95456	-1.96578	-1.96017	0.00561363	0.118	0.114	-3.08314	-3.13289	-3.10802	0.0248765	0.115	0.12	-3.12029	-3.05889	-3.08959	0.0307003	0.152	0.157	-2.71786	-2.67116	-2.69451	0.0233466
	42	0.256	0.255	-1.96578	-1.97143	-1.96861	0.00282328	0.114	0.111	-3.13289	-3.17137	-3.15213	0.0192371	0.114	0.119	-3.13289	-3.07097	-3.10193	0.0309639	0.155	0.157	-2.68966	-2.67116	-2.68041	0.00924817
	44	0.252	0.255	-1.9885	-1.97143	-1.97997	0.00853676	0.113	0.111	-3.14561	-3.17137	-3.15849	0.0128815	0.114	0.119	-3.13289	-3.07097	-3.10193	0.0309639	0.167	0.172	-2.58208	-2.53952	-2.5608	0.0212802
	46	0.25	0.253	-2	-1.98279	-1.9914	0.00860465	0.113	0.109	-3.14561	-3.1976	-3.1716	0.0259973	0.113	0.118	-3.14561	-3.08314	-3.11437	0.031232	0.163	0.163	-2.61706	-2.61706	-2.61706	0
	48	0.246	0.248	-2.02327	-2.01159	-2.01743	0.0058409	0.113	0.111	-3.14561	-3.17137	-3.15849	0.0128815	0.112	0.118	-3.15843	-3.08314	-3.12079	0.0376441	0.167	0.164	-2.58208	-2.60823	-2.59516	0.0130761
	50	0.238	0.242	-2.07097	-2.04692	-2.05894	0.0120227	0.113	0.11	-3.14561	-3.18442	-3.16501	0.0194096	0.111	0.117	-3.17137	-3.09542	-3.13339	0.0379744	0.17	0.174	-2.55639	-2.52284	-2.53962	0.0167763
	52	0.237	0.241	-2.07704	-2.05289	-2.06497	0.012073	0.112	0.11	-3.15843	-3.18442	-3.17143	0.0129976	0.111	0.117	-3.17137	-3.09542	-3.13339	0.0379744	0.176	0.175	-2.50635	-2.51457	-2.51046	0.00411025
	54	0.229	0.233	-2.12658	-2.1016	-2.11409	0.0124912	0.112	0.109	-3.15843	-3.1976	-3.17801	0.0195853	0.11	0.116	-3.18442	-3.1078	-3.14611	0.0383106	0.177	0.174	-2.49818	-2.52284	-2.51051	0.012331
	56	0.225	0.228	-2.152	-2.13289	-2.14245	0.00955441	0.111	0.107	-3.17137	-3.22432	-3.19784	0.0264744	0.11	0.117	-3.18442	-3.09542	-3.13992	0.0445025	0.183	0.179	-2.45008	-2.48197	-2.46603	0.015942
	58	0.221	0.225	-2.17788	-2.152	-2.16494	0.0129393	0.108	0.105	-3.2109	-3.25154	-3.23122	0.020321	0.109	0.116	-3.1976	-3.1078	-3.1527	0.0448983	0.189	0.184	-2.40354	-2.44222	-2.42288	0.0193402
	60	0.22	0.224	-2.18442	-2.15843	-2.17143	0.0129976	0.108	0.104	-3.2109	-3.26534	-3.23812	0.0272239	0.111	0.118	-3.17137	-3.08314	-3.12725	0.0441136	0.198	0.191	-2.33643	-2.38836	-2.36239	0.0259639
	62	0.218	0.221	-2.1976	-2.17788	-2.18774	0.00985912	0.11	0.105	-3.18442	-3.25154	-3.21798	0.0335571	0.11	0.118	-3.18442	-3.08314	-3.13378	0.0506417	0.203	0.196	-2.30045	-2.35107	-2.32576	0.025313
	64	0.215	0.219	-2.21759	-2.191	-2.20429	0.0132971	0.108	0.104	-3.2109	-3.26534	-3.23812	0.0272239	0.11	0.118	-3.18442	-3.08314	-3.13378	0.0506417	0.214	0.201	-2.22432	-2.31473	-2.26952	0.0452076
	66	0.21	0.215	-2.25154	-2.21759	-2.23457	0.0169737	0.108	0.104	-3.2109	-3.26534	-3.23812	0.0272239	0.107	0.115	-3.22432	-3.12029	-3.17231	0.0520115	0.214	0.205	-2.22432	-2.2863	-2.25531	0.0309934
	68	0.207	0.21	-2.2723	-2.25154	-2.26192	0.0103793	0.11	0.105	-3.18442	-3.25154	-3.21798	0.0335571	0.108	0.116	-3.2109	-3.1078	-3.15935	0.0515467	0.221	0.21	-2.17788	-2.25154	-2.21471	0.0368285
	70	0.207	0.21	-2.2723	-2.25154	-2.26192	0.0103793	0.109	0.105	-3.1976	-3.25154	-3.22457	0.0269694	0.106	0.114	-3.23786	-3.13289	-3.18538	0.0524848	0.228	0.213	-2.13289	-2.23107	-2.18198	0.0490902
	72	0.201	0.204	-2.31473	-2.29336	-2.30405	0.0106868	0.107	0.104	-3.22432	-3.26534	-3.24483	0.0205136	0.106	0.114	-3.23786	-3.13289	-3.18538	0.0524848	0.234	0.215	-2.09542	-2.21759	-2.15651	0.0610859
	74	0.199	0.202	-2.32916	-2.30757	-2.31837	0.0107934	0.11	0.106	-3.18442	-3.23786	-3.21114	0.0267196	0.109	0.117	-3.1976	-3.09542	-3.14651	0.0510902	0.246	0.221	-2.02327	-2.17788	-2.10058	0.077306
	76	0.196	0.198	-2.35107	-2.33643	-2.34375	0.00732339	0.106	0.103	-3.23786	-3.27928	-3.25857	0.02071	0.107	0.116	-3.22432	-3.1078	-3.16606	0.058257	0.254	0.226	-1.9771	-2.14561	-2.06135	0.0842529
	78	0.197	0.199	-2.34373	-2.32916	-2.33645	0.0072864	0.106	0.103	-3.23786	-3.27928	-3.25857	0.02071	0.106	0.114	-3.23786	-3.13289	-3.18538	0.0524848	0.263	0.228	-1.92687	-2.13289	-2.02988	0.103014
	80	0.195	0.197	-2.35845	-2.34373	-2.35109	0.00736075	0.106	0.103	-3.23786	-3.27928	-3.25857	0.02071	0.105	0.113	-3.25154	-3.14561	-3.19857	0.0529667	0.269	0.233	-1.89432	-2.1016	-1.99796	0.103638
	82	0.191	0.193	-2.38836	-2.37333	-2.38084	0.0075141	0.106	0.103	-3.23786	-3.27928	-3.25857	0.02071	0.107	0.115	-3.22432	-3.12029	-3.17231	0.0520115	0.282	0.234	-1.82623	-2.09542	-1.96083	0.134593
	84	0.189	0.191	-2.40354	-2.38836	-2.39595	0.0075932	0.108	0.104	-3.2109	-3.26534	-3.23812	0.0272239	0.103	0.111	-3.27928	-3.17137	-3.22533	0.0539577	0.283	0.24	-1.82113	-2.05889	-1.94001	0.118884
	86	0.19	0.192	-2.39593	-2.38082	-2.38838	0.00755345	0.108	0.104	-3.2109	-3.26534	-3.23812	0.0272239	0.102	0.11	-3.29336	-3.18442	-3.23889	0.0544672	0.283	0.24	-1.82113	-2.05889	-1.94001	0.118884
	88	0.187	0.189	-2.41889	-2.40354	-2.41122	0.00767398	0.106	0.103	-3.23786	-3.27928	-3.25857	0.02071	0.101	0.11	-3.30757	-3.18442	-3.246	0.0615741	0.282	0.243	-1.82623	-2.04097	-1.9336	0.107369
	90	0.189	0.19	-2.40354	-2.39593	-2.39974	0.00380659	0.106	0.104	-3.23786	-3.26534	-3.2516	0.0137404	0.103	0.111	-3.27928	-3.17137	-3.22533	0.0539577	0.283	0.249	-1.82113	-2.00578	-1.91345	0.0923282
	92	0.187	0.188	-2.41889	-2.4112	-2.41504	0.0038472	0.107	0.104	-3.22432	-3.26534	-3.24483	0.0205136	0.102	0.111	-3.29336	-3.17137	-3.23236	0.0609953	0.283	0.249	-1.82113	-2.00578	-1.91345	0.0923282
	94	0.185	0.188	-2.4344	-2.4112	-2.4228	0.0116037	0.105	0.103	-3.25154	-3.27928	-3.26541	0.0138725	0.106	0.115	-3.23786	-3.12029	-3.17908	0.0587848	0.282	0.25	-1.82623	-2	-1.91312	0.0868835
	96	0.185	0.187	-2.4344	-2.41889	-2.42665	0.0077565	0.105	0.104	-3.25154	-3.26534	-3.25844	0.0069029	0.101	0.11	-3.30757	-3.18442	-3.246	0.0615741	0.283	0.251	-1.82113	-1.99424	-1.90768	0.0865573
	98	0.183	0.185	-2.45008	-2.4344	-2.44224	0.00784081	0.104	0.103	-3.26534	-3.27928	-3.27231	0.0069696	0.099	0.108	-3.33643	-3.2109	-3.27366	0.0627654	0.282	0.251	-1.82623	-1.99424	-1.91024	0.0840039
	100	0.183	0.186	-2.45008	-2.42663	-2.43835	0.0117295	0.104	0.103	-3.26534	-3.27928	-3.27231	0.0069696	0.1	0.109	-3.32193	-3.1976	-3.25976	0.0621641	0.284	0.256	-1.81604	-1.96578	-1.89091	0.0748736
	102	0.182	0.184	-2.45799	-2.44222	-2.45011	0.00788366	0.106	0.104	-3.23786	-3.26534	-3.2516	0.0137404	0.097	0.106	-3.36587	-3.23786	-3.30187	0.0640038	0.283	0.259	-1.82113	-1.94898	-1.88505	0.063925
	104	0.182	0.185	-2.45799	-2.4344	-2.4462	0.0117934	0.106	0.105	-3.23786	-3.25154	-3.2447	0.00683747	0.097	0.106	-3.36587	-3.23786	-3.30187	0.0640038	0.284	0.26	-1.81604	-1.94342	-1.87973	0.0636897
	106	0.181	0.184	-2.46594	-2.44222	-2.45408	0.011858	0.104	0.104	-3.26534	-3.26534	-3.26534	0	0.097	0.105	-3.36587	-3.25154	-3.30871	0.0571663	0.281	0.26	-1.83136	-1.94342	-1.88739	0.0560293
	108	0.181	0.185	-2.46594	-2.4344	-2.45017	0.0157678	0.104	0.103	-3.26534	-3.27928	-3.27231	0.0069696	0.098	0.107	-3.35107	-3.22432	-3.2877	0.0633786	0.279	0.261	-1.84166	-1.93788	-1.88977	0.0481077
	110	0.181	0.185	-2.46594	-2.4344	-2.45017	0.0157678	0.106	0.105	-3.23786	-3.25154	-3.2447	0.00683747	0.097	0.107	-3.36587	-3.22432	-3.29509	0.0707771	0.279	0.266	-1.84166	-1.9105	-1.87608	0.0344194
	111	0.18	0.185	-2.47393	-2.4344	-2.45417	0.0197642	0.106	0.106	-3.23786	-3.23786	-3.23786	0	0.1	0.109	-3.32193	-3.1976	-3.25976	0.0621641	0.276	0.264	-1.85726	-1.92139	-1.88932	0.0320652
	112	0.18	0.185	-2.47393	-2.4344	-2.45417	0.0197642	0.104	0.104	-3.26534	-3.26534	-3.26534	0	0.095	0.104	-3.39593	-3.26534	-3.33064	0.0652921	0.276	0.265	-1.85726	-1.91594	-1.8866	0.029338

## Sheet: Figure 3e
Figure 3e
	The growth phenotype of strain ACAM 620 with ongIT deletion in the ong cluster on GlcNAc1A as the sole carbon source.
		WT										△ongIT						△ongIT/pEV						△ongIT/pEVongIT
	Time (h)	OD600	OD600	OD600	OD600	log2(OD600)	log2(OD600)	log2(OD600)	log2(OD600)	mean	error	OD600	OD600	log2(OD600)	log2(OD600)	mean	error	OD600	OD600	log2(OD600)	log2(OD600)	mean	error	OD600	OD600	log2(OD600)	log2(OD600)	mean	error
	0	0.099	0.106	0.1	0.103	-3.33643	-3.23786	-3.32193	-3.27928	-3.29388	0.0385612	0.094	0.093	-3.4112	-3.42663	-3.41891	0.00771502	0.1	0.101	-3.32193	-3.30757	-3.31475	0.00717765	0.099	0.109	-3.33643	-3.1976	-3.26701	0.0694139
	6	0.102	0.111	0.103	0.107	-3.29336	-3.17137	-3.27928	-3.22432	-3.24208	0.0482941	0.094	0.093	-3.4112	-3.42663	-3.41891	0.00771502	0.099	0.102	-3.33643	-3.29336	-3.31489	0.0215344	0.097	0.104	-3.36587	-3.26534	-3.31561	0.0502634
	12	0.1	0.108	0.101	0.105	-3.32193	-3.2109	-3.30757	-3.25154	-3.27298	0.0444596	0.094	0.093	-3.4112	-3.42663	-3.41891	0.00771502	0.099	0.103	-3.33643	-3.27928	-3.30786	0.028572	0.103	0.107	-3.27928	-3.22432	-3.2518	0.0274832
	18	0.1	0.115	0.101	0.104	-3.32193	-3.12029	-3.30757	-3.26534	-3.25378	0.079828	0.094	0.093	-3.4112	-3.42663	-3.41891	0.00771502	0.103	0.106	-3.27928	-3.23786	-3.25857	0.02071	0.108	0.108	-3.2109	-3.2109	-3.2109	0
	24	0.099	0.115	0.1	0.103	-3.33643	-3.12029	-3.32193	-3.27928	-3.26448	0.0858566	0.094	0.093	-3.4112	-3.42663	-3.41891	0.00771502	0.101	0.104	-3.30757	-3.26534	-3.28646	0.0211141	0.107	0.107	-3.22432	-3.22432	-3.22432	0
	30	0.099	0.12	0.1	0.103	-3.33643	-3.05889	-3.32193	-3.27928	-3.24913	0.111825	0.094	0.093	-3.4112	-3.42663	-3.41891	0.00771502	0.105	0.108	-3.25154	-3.2109	-3.23122	0.020321	0.113	0.114	-3.14561	-3.13289	-3.13925	0.00635553
	36	0.1	0.12	0.1	0.104	-3.32193	-3.05889	-3.32193	-3.26534	-3.24202	0.108224	0.094	0.093	-3.4112	-3.42663	-3.41891	0.00771502	0.107	0.109	-3.22432	-3.1976	-3.21096	0.0133587	0.114	0.116	-3.13289	-3.1078	-3.12035	0.0125455
	42	0.101	0.122	0.102	0.105	-3.30757	-3.03505	-3.29336	-3.25154	-3.22188	0.109817	0.094	0.093	-3.4112	-3.42663	-3.41891	0.00771502	0.108	0.111	-3.2109	-3.17137	-3.19113	0.0197642	0.115	0.117	-3.12029	-3.09542	-3.10786	0.0124373
	48	0.102	0.123	0.104	0.106	-3.29336	-3.02327	-3.26534	-3.23786	-3.20496	0.106718	0.094	0.093	-3.4112	-3.42663	-3.41891	0.00771502	0.109	0.112	-3.1976	-3.15843	-3.17801	0.0195853	0.119	0.12	-3.07097	-3.05889	-3.06493	0.00603642
	54	0.104	0.124	0.105	0.108	-3.26534	-3.01159	-3.25154	-3.2109	-3.18484	0.102011	0.094	0.093	-3.4112	-3.42663	-3.41891	0.00771502	0.11	0.112	-3.18442	-3.15843	-3.17143	0.0129976	0.121	0.122	-3.04692	-3.03505	-3.04098	0.00593705
	60	0.106	0.123	0.108	0.11	-3.23786	-3.02327	-3.2109	-3.18442	-3.16411	0.0834825	0.094	0.093	-3.4112	-3.42663	-3.41891	0.00771502	0.11	0.112	-3.18442	-3.15843	-3.17143	0.0129976	0.127	0.128	-2.9771	-2.96578	-2.97144	0.00565766
	66	0.108	0.123	0.108	0.109	-3.2109	-3.02327	-3.2109	-3.1976	-3.16067	0.0795112	0.094	0.093	-3.4112	-3.42663	-3.41891	0.00771502	0.11	0.113	-3.18442	-3.14561	-3.16501	0.0194096	0.129	0.13	-2.95456	-2.94342	-2.94899	0.00557028
	72	0.109	0.125	0.11	0.111	-3.1976	-3	-3.18442	-3.17137	-3.13835	0.080412	0.084	0.082	-3.57347	-3.60823	-3.59085	0.0173827	0.11	0.113	-3.18442	-3.14561	-3.16501	0.0194096	0.125	0.125	-3	-3	-3	0
	78	0.112	0.128	0.113	0.113	-3.15843	-2.96578	-3.14561	-3.14561	-3.10386	0.0798875	0.084	0.082	-3.57347	-3.60823	-3.59085	0.0173827	0.109	0.111	-3.1976	-3.17137	-3.18448	0.0131158	0.128	0.128	-2.96578	-2.96578	-2.96578	0
	84	0.116	0.129	0.115	0.116	-3.1078	-2.95456	-3.12029	-3.1078	-3.07261	0.068351	0.084	0.082	-3.57347	-3.60823	-3.59085	0.0173827	0.107	0.109	-3.22432	-3.1976	-3.21096	0.0133587	0.132	0.132	-2.92139	-2.92139	-2.92139	0
	90	0.119	0.132	0.119	0.119	-3.07097	-2.92139	-3.07097	-3.07097	-3.03357	0.0647685							0.108	0.11	-3.2109	-3.18442	-3.19766	0.0132361	0.135	0.135	-2.88897	-2.88897	-2.88897	0
	96	0.124	0.136	0.124	0.123	-3.01159	-2.87832	-3.01159	-3.02327	-2.98119	0.0595834	0.083	0.081	-3.59074	-3.62593	-3.60834	0.0175947	0.108	0.11	-3.2109	-3.18442	-3.19766	0.0132361	0.143	0.143	-2.80591	-2.80591	-2.80591	0
	102	0.128	0.139	0.129	0.127	-2.96578	-2.84684	-2.95456	-2.9771	-2.93607	0.0521286	0.083	0.081	-3.59074	-3.62593	-3.60834	0.0175947	0.107	0.108	-3.22432	-3.2109	-3.21761	0.00671026	0.149	0.15	-2.74662	-2.73697	-2.74179	0.00482509
	108	0.134	0.144	0.136	0.133	-2.8997	-2.79586	-2.87832	-2.9105	-2.87109	0.0449541	0.084	0.081	-3.57347	-3.62593	-3.5997	0.0262337	0.108	0.111	-3.2109	-3.17137	-3.19113	0.0197642	0.156	0.157	-2.68038	-2.67116	-2.67577	0.00460927
	114	0.141	0.15	0.144	0.14	-2.82623	-2.73697	-2.79586	-2.8365	-2.79889	0.0387494	0.083	0.08	-3.59074	-3.64386	-3.6173	0.0265557	0.108	0.111	-3.2109	-3.17137	-3.19113	0.0197642	0.155	0.157	-2.68966	-2.67116	-2.68041	0.00924817
	120	0.146	0.157	0.152	0.147	-2.77596	-2.67116	-2.71786	-2.76611	-2.73277	0.0418175	0.084	0.081	-3.57347	-3.62593	-3.5997	0.0262337	0.107	0.109	-3.22432	-3.1976	-3.21096	0.0133587	0.154	0.157	-2.699	-2.67116	-2.68508	0.0139171
	126	0.151	0.162	0.158	0.152	-2.72738	-2.62593	-2.662	-2.71786	-2.68329	0.0414775	0.083	0.08	-3.59074	-3.64386	-3.6173	0.0265557	0.105	0.108	-3.25154	-3.2109	-3.23122	0.020321	0.157	0.161	-2.67116	-2.63487	-2.65302	0.0181481
	132	0.155	0.167	0.164	0.156	-2.68966	-2.58208	-2.60823	-2.68038	-2.64009	0.045991	0.083	0.081	-3.59074	-3.62593	-3.60834	0.0175947	0.105	0.107	-3.25154	-3.22432	-3.23793	0.0136107	0.164	0.168	-2.60823	-2.57347	-2.59085	0.0173827
	138	0.158	0.171	0.169	0.161	-2.662	-2.54793	-2.5649	-2.63487	-2.60243	0.0473798	0.083	0.08	-3.59074	-3.64386	-3.6173	0.0265557	0.106	0.108	-3.23786	-3.2109	-3.22438	0.0134835	0.162	0.168	-2.62593	-2.57347	-2.5997	0.0262337
	144	0.162	0.176	0.174	0.165	-2.62593	-2.50635	-2.52284	-2.59946	-2.56365	0.0502748	0.083	0.081	-3.59074	-3.62593	-3.60834	0.0175947	0.105	0.107	-3.25154	-3.22432	-3.23793	0.0136107	0.166	0.174	-2.59074	-2.52284	-2.55679	0.033952
	150	0.165	0.179	0.178	0.168	-2.59946	-2.48197	-2.49005	-2.57347	-2.53624	0.0511412	0.083	0.08	-3.59074	-3.64386	-3.6173	0.0265557	0.107	0.109	-3.22432	-3.1976	-3.21096	0.0133587	0.166	0.175	-2.59074	-2.51457	-2.55266	0.0380858
	156	0.166	0.182	0.181	0.17	-2.59074	-2.45799	-2.46594	-2.55639	-2.51777	0.057178	0.082	0.081	-3.60823	-3.62593	-3.61708	0.008851	0.108	0.11	-3.2109	-3.18442	-3.19766	0.0132361	0.163	0.173	-2.61706	-2.53116	-2.57411	0.04295
	162	0.169	0.185	0.186	0.173	-2.5649	-2.4344	-2.42663	-2.53116	-2.48927	0.0600204	0.082	0.08	-3.60823	-3.64386	-3.62604	0.017812	0.108	0.111	-3.2109	-3.17137	-3.19113	0.0197642	0.163	0.174	-2.61706	-2.52284	-2.56995	0.0471077
	168	0.169	0.187	0.188	0.174	-2.5649	-2.41889	-2.4112	-2.52284	-2.47946	0.0661655	0.082	0.08	-3.60823	-3.64386	-3.62604	0.017812	0.109	0.111	-3.1976	-3.17137	-3.18448	0.0131158	0.163	0.175	-2.61706	-2.51457	-2.56581	0.0512415
	174	0.17	0.189	0.191	0.176	-2.55639	-2.40354	-2.38836	-2.50635	-2.46366	0.070191	0.081	0.08	-3.62593	-3.64386	-3.6349	0.00896095	0.11	0.112	-3.18442	-3.15843	-3.17143	0.0129976	0.16	0.174	-2.64386	-2.52284	-2.58335	0.0605077
	180	0.171	0.19	0.192	0.177	-2.54793	-2.39593	-2.38082	-2.49818	-2.45572	0.0698042	0.082	0.081	-3.60823	-3.62593	-3.61708	0.008851	0.11	0.112	-3.18442	-3.15843	-3.17143	0.0129976	0.159	0.173	-2.6529	-2.53116	-2.59203	0.0608726
	186	0.172	0.192	0.195	0.179	-2.53952	-2.38082	-2.35845	-2.48197	-2.44019	0.0738532	0.081	0.079	-3.62593	-3.662	-3.64397	0.0180346	0.11	0.113	-3.18442	-3.14561	-3.16501	0.0194096	0.156	0.171	-2.68038	-2.54793	-2.61416	0.0662251
	192	0.172	0.192	0.196	0.179	-2.53952	-2.38082	-2.35107	-2.48197	-2.43835	0.0759348	0.08	0.079	-3.64386	-3.662	-3.65293	0.00907367	0.11	0.112	-3.18442	-3.15843	-3.17143	0.0129976	0.16	0.177	-2.64386	-2.49818	-2.57102	0.0728387
	198	0.172	0.193	0.197	0.179	-2.53952	-2.37333	-2.34373	-2.48197	-2.43464	0.0794719	0.08	0.079	-3.64386	-3.662	-3.65293	0.00907367	0.11	0.113	-3.18442	-3.14561	-3.16501	0.0194096	0.159	0.177	-2.6529	-2.49818	-2.57554	0.0773613
	204	0.172	0.193	0.197	0.179	-2.53952	-2.37333	-2.34373	-2.48197	-2.43464	0.0794719	0.08	0.079	-3.64386	-3.662	-3.65293	0.00907367	0.108	0.111	-3.2109	-3.17137	-3.19113	0.0197642	0.156	0.176	-2.68038	-2.50635	-2.59337	0.0870147
	210	0.172	0.194	0.198	0.18	-2.53952	-2.36587	-2.33643	-2.47393	-2.42894	0.0818355	0.08	0.079	-3.64386	-3.662	-3.65293	0.00907367	0.109	0.111	-3.1976	-3.17137	-3.18448	0.0131158	0.156	0.177	-2.68038	-2.49818	-2.58928	0.0911017

## Sheet: Figure 3f
Figure 3f
	The growth phenotype of strain ACAM 620 with ongB deletion in the ong cluster on GlcNAc1A as the sole carbon source.
		WT										△ongB						△ongB/pEV						△ongB/pEVongB
	Time (h)	OD600	OD600	OD600	OD600	log2(OD600)	log2(OD600)	log2(OD600)	log2(OD600)	mean	error	OD600	OD600	log2(OD600)	log2(OD600)	mean	error	OD600	OD600	log2(OD600)	log2(OD600)	mean	error	OD600	OD600	log2(OD600)	log2(OD600)	mean	error
	0	0.099	0.106	0.1	0.103	-3.33643	-3.23786	-3.32193	-3.27928	-3.29388	0.0385612	0.106	0.091	-3.23786	-3.45799	-3.34793	0.110063	0.108	0.104	-3.2109	-3.26534	-3.23812	0.0272239	0.092	0.095	-3.44222	-3.39593	-3.41908	0.0231468
	6	0.102	0.111	0.103	0.107	-3.29336	-3.17137	-3.27928	-3.22432	-3.24208	0.0482941	0.106	0.091	-3.23786	-3.45799	-3.34793	0.110063	0.103	0.101	-3.27928	-3.30757	-3.29343	0.0141445	0.088	0.089	-3.50635	-3.49005	-3.4982	0.00815091
	12	0.1	0.108	0.101	0.105	-3.32193	-3.2109	-3.30757	-3.25154	-3.27298	0.0444596	0.105	0.091	-3.25154	-3.45799	-3.35476	0.103225	0.102	0.1	-3.29336	-3.32193	-3.30764	0.0142846	0.093	0.089	-3.42663	-3.49005	-3.45834	0.0317127
	18	0.1	0.115	0.101	0.104	-3.32193	-3.12029	-3.30757	-3.26534	-3.25378	0.079828	0.103	0.091	-3.27928	-3.45799	-3.36864	0.0893529	0.102	0.1	-3.29336	-3.32193	-3.30764	0.0142846	0.083	0.087	-3.59074	-3.52284	-3.55679	0.033952
	24	0.099	0.115	0.1	0.103	-3.33643	-3.12029	-3.32193	-3.27928	-3.26448	0.0858566	0.103	0.091	-3.27928	-3.45799	-3.36864	0.0893529	0.102	0.1	-3.29336	-3.32193	-3.30764	0.0142846	0.082	0.087	-3.60823	-3.52284	-3.56554	0.0426957
	30	0.099	0.12	0.1	0.103	-3.33643	-3.05889	-3.32193	-3.27928	-3.24913	0.111825	0.102	0.091	-3.29336	-3.45799	-3.37567	0.0823154	0.102	0.1	-3.29336	-3.32193	-3.30764	0.0142846	0.081	0.089	-3.62593	-3.49005	-3.55799	0.0679417
	36	0.1	0.12	0.1	0.104	-3.32193	-3.05889	-3.32193	-3.26534	-3.24202	0.108224	0.102	0.091	-3.29336	-3.45799	-3.37567	0.0823154	0.102	0.1	-3.29336	-3.32193	-3.30764	0.0142846	0.083	0.089	-3.59074	-3.49005	-3.5404	0.050347
	42	0.101	0.122	0.102	0.105	-3.30757	-3.03505	-3.29336	-3.25154	-3.22188	0.109817	0.102	0.091	-3.29336	-3.45799	-3.37567	0.0823154	0.103	0.101	-3.27928	-3.30757	-3.29343	0.0141445	0.08	0.084	-3.64386	-3.57347	-3.60866	0.0351947
	48	0.102	0.123	0.104	0.106	-3.29336	-3.02327	-3.26534	-3.23786	-3.20496	0.106718	0.102	0.091	-3.29336	-3.45799	-3.37567	0.0823154	0.103	0.101	-3.27928	-3.30757	-3.29343	0.0141445	0.08	0.083	-3.64386	-3.59074	-3.6173	0.0265557
	54	0.104	0.124	0.105	0.108	-3.26534	-3.01159	-3.25154	-3.2109	-3.18484	0.102011	0.101	0.091	-3.30757	-3.45799	-3.38278	0.0752084	0.103	0.101	-3.27928	-3.30757	-3.29343	0.0141445	0.081	0.083	-3.62593	-3.59074	-3.60834	0.0175947
	60	0.106	0.123	0.108	0.11	-3.23786	-3.02327	-3.2109	-3.18442	-3.16411	0.0834825	0.1	0.091	-3.32193	-3.45799	-3.38996	0.0680308	0.103	0.101	-3.27928	-3.30757	-3.29343	0.0141445	0.084	0.083	-3.57347	-3.59074	-3.58211	0.008639
	66	0.108	0.123	0.108	0.109	-3.2109	-3.02327	-3.2109	-3.1976	-3.16067	0.0795112	0.102	0.091	-3.29336	-3.45799	-3.37567	0.0823154	0.102	0.101	-3.29336	-3.30757	-3.30047	0.00710693	0.085	0.083	-3.55639	-3.59074	-3.57357	0.0171758
	72	0.109	0.125	0.11	0.111	-3.1976	-3	-3.18442	-3.17137	-3.13835	0.080412	0.102	0.091	-3.29336	-3.45799	-3.37567	0.0823154	0.103	0.101	-3.27928	-3.30757	-3.29343	0.0141445	0.084	0.083	-3.57347	-3.59074	-3.58211	0.008639
	78	0.112	0.128	0.113	0.113	-3.15843	-2.96578	-3.14561	-3.14561	-3.10386	0.0798875	0.101	0.091	-3.30757	-3.45799	-3.38278	0.0752084	0.106	0.104	-3.23786	-3.26534	-3.2516	0.0137404	0.085	0.087	-3.55639	-3.52284	-3.53962	0.0167763
	84	0.116	0.129	0.115	0.116	-3.1078	-2.95456	-3.12029	-3.1078	-3.07261	0.068351	0.103	0.091	-3.27928	-3.45799	-3.36864	0.0893529	0.106	0.105	-3.23786	-3.25154	-3.2447	0.00683747	0.085	0.087	-3.55639	-3.52284	-3.53962	0.0167763
	90	0.119	0.132	0.119	0.119	-3.07097	-2.92139	-3.07097	-3.07097	-3.03357	0.0647685	0.102	0.091	-3.29336	-3.45799	-3.37567	0.0823154	0.106	0.105	-3.23786	-3.25154	-3.2447	0.00683747	0.086	0.088	-3.53952	-3.50635	-3.52294	0.0165834
	96	0.124	0.136	0.124	0.123	-3.01159	-2.87832	-3.01159	-3.02327	-2.98119	0.0595834	0.102	0.091	-3.29336	-3.45799	-3.37567	0.0823154	0.107	0.105	-3.22432	-3.25154	-3.23793	0.0136107	0.086	0.089	-3.53952	-3.49005	-3.51479	0.0247343
	102	0.128	0.139	0.129	0.127	-2.96578	-2.84684	-2.95456	-2.9771	-2.93607	0.0521286	0.103	0.091	-3.27928	-3.45799	-3.36864	0.0893529	0.107	0.105	-3.22432	-3.25154	-3.23793	0.0136107	0.086	0.089	-3.53952	-3.49005	-3.51479	0.0247343
	108	0.134	0.144	0.136	0.133	-2.8997	-2.79586	-2.87832	-2.9105	-2.87109	0.0449541	0.101	0.091	-3.30757	-3.45799	-3.38278	0.0752084	0.106	0.105	-3.23786	-3.25154	-3.2447	0.00683747	0.088	0.09	-3.50635	-3.47393	-3.49014	0.0162107
	114	0.141	0.15	0.144	0.14	-2.82623	-2.73697	-2.79586	-2.8365	-2.79889	0.0387494	0.103	0.091	-3.27928	-3.45799	-3.36864	0.0893529	0.107	0.105	-3.22432	-3.25154	-3.23793	0.0136107	－	－
	120	0.146	0.157	0.152	0.147	-2.77596	-2.67116	-2.71786	-2.76611	-2.73277	0.0418175	0.103	0.091	-3.27928	-3.45799	-3.36864	0.0893529	0.107	0.105	-3.22432	-3.25154	-3.23793	0.0136107	－	－
	126	0.151	0.162	0.158	0.152	-2.72738	-2.62593	-2.662	-2.71786	-2.68329	0.0414775	0.102	0.091	-3.29336	-3.45799	-3.37567	0.0823154	0.107	0.105	-3.22432	-3.25154	-3.23793	0.0136107	0.098	0.099	-3.35107	-3.33643	-3.34375	0.00732339
	132	0.155	0.167	0.164	0.156	-2.68966	-2.58208	-2.60823	-2.68038	-2.64009	0.045991	0.102	0.091	-3.29336	-3.45799	-3.37567	0.0823154	0.107	0.105	-3.22432	-3.25154	-3.23793	0.0136107	0.101	0.102	-3.30757	-3.29336	-3.30047	0.00710693
	138	0.158	0.171	0.169	0.161	-2.662	-2.54793	-2.5649	-2.63487	-2.60243	0.0473798	0.102	0.091	-3.29336	-3.45799	-3.37567	0.0823154	0.107	0.105	-3.22432	-3.25154	-3.23793	0.0136107	0.104	0.105	-3.26534	-3.25154	-3.25844	0.0069029
	144	0.162	0.176	0.174	0.165	-2.62593	-2.50635	-2.52284	-2.59946	-2.56365	0.0502748	0.102	0.091	-3.29336	-3.45799	-3.37567	0.0823154	0.107	0.105	-3.22432	-3.25154	-3.23793	0.0136107	0.108	0.11	-3.2109	-3.18442	-3.19766	0.0132361
	150	0.165	0.179	0.178	0.168	-2.59946	-2.48197	-2.49005	-2.57347	-2.53624	0.0511412	0.102	0.091	-3.29336	-3.45799	-3.37567	0.0823154	0.107	0.106	-3.22432	-3.23786	-3.23109	0.00677327	0.114	0.116	-3.13289	-3.1078	-3.12035	0.0125455
	156	0.166	0.182	0.181	0.17	-2.59074	-2.45799	-2.46594	-2.55639	-2.51777	0.057178	0.102	0.091	-3.29336	-3.45799	-3.37567	0.0823154	0.107	0.106	-3.22432	-3.23786	-3.23109	0.00677327	0.119	0.121	-3.07097	-3.04692	-3.05894	0.0120227
	162	0.169	0.185	0.186	0.173	-2.5649	-2.4344	-2.42663	-2.53116	-2.48927	0.0600204	0.103	0.091	-3.27928	-3.45799	-3.36864	0.0893529	0.107	0.106	-3.22432	-3.23786	-3.23109	0.00677327	0.128	0.128	-2.96578	-2.96578	-2.96578	0
	168	0.169	0.187	0.188	0.174	-2.5649	-2.41889	-2.4112	-2.52284	-2.47946	0.0661655	0.103	0.091	-3.27928	-3.45799	-3.36864	0.0893529	0.107	0.106	-3.22432	-3.23786	-3.23109	0.00677327	0.139	0.138	-2.84684	-2.85726	-2.85205	0.00520831
	174	0.17	0.189	0.191	0.176	-2.55639	-2.40354	-2.38836	-2.50635	-2.46366	0.070191	0.103	0.091	-3.27928	-3.45799	-3.36864	0.0893529	0.108	0.107	-3.2109	-3.22432	-3.21761	0.00671026	0.151	0.145	-2.72738	-2.78588	-2.75663	0.0292478
	180	0.171	0.19	0.192	0.177	-2.54793	-2.39593	-2.38082	-2.49818	-2.45572	0.0698042	0.103	0.091	-3.27928	-3.45799	-3.36864	0.0893529	0.107	0.106	-3.22432	-3.23786	-3.23109	0.00677327	0.165	0.156	-2.59946	-2.68038	-2.63992	0.04046
	186	0.172	0.192	0.195	0.179	-2.53952	-2.38082	-2.35845	-2.48197	-2.44019	0.0738532	0.102	0.091	-3.29336	-3.45799	-3.37567	0.0823154	0.107	0.107	-3.22432	-3.22432	-3.22432	0	0.182	0.17	-2.45799	-2.55639	-2.50719	0.0492019
	192	0.172	0.192	0.196	0.179	-2.53952	-2.38082	-2.35107	-2.48197	-2.43835	0.0759348	0.102	0.091	-3.29336	-3.45799	-3.37567	0.0823154	0.107	0.106	-3.22432	-3.23786	-3.23109	0.00677327	0.202	0.185	-2.30757	-2.4344	-2.37099	0.063415

## Sheet: Figure 3g
Figure 3g
	The growth phenotype of strain ACAM 620 with ongC deletion in the ong cluster on GlcNAc1A as the sole carbon source.
		WT										△ongC						△ongC/pEV						△ongC/pEVongC
	Time (h)	OD600	OD600	OD600	OD600	log2(OD600)	log2(OD600)	log2(OD600)	log2(OD600)	mean	error	OD600	OD600	log2(OD600)	log2(OD600)	mean	error	OD600	OD600	log2(OD600)	log2(OD600)	mean	error	OD600	OD600	log2(OD600)	log2(OD600)	mean	error
	0	0.099	0.106	0.1	0.103	-3.33643	-3.23786	-3.32193	-3.27928	-3.29388	0.0385612	0.104	0.107	-3.26534	-3.22432	-3.24483	0.0205136	0.1	0.104	-3.32193	-3.26534	-3.29364	0.0282918	0.129	0.13	-2.95456	-2.94342	-2.94899	0.00557028
	6	0.102	0.111	0.103	0.107	-3.29336	-3.17137	-3.27928	-3.22432	-3.24208	0.0482941	0.104	0.106	-3.26534	-3.23786	-3.2516	0.0137404	0.1	0.101	-3.32193	-3.30757	-3.31475	0.00717765	0.126	0.13	-2.9885	-2.94342	-2.96596	0.0225439
	12	0.1	0.108	0.101	0.105	-3.32193	-3.2109	-3.30757	-3.25154	-3.27298	0.0444596	0.104	0.107	-3.26534	-3.22432	-3.24483	0.0205136	0.1	0.101	-3.32193	-3.30757	-3.31475	0.00717765	0.122	0.126	-3.03505	-2.9885	-3.01178	0.0232713
	18	0.1	0.115	0.101	0.104	-3.32193	-3.12029	-3.30757	-3.26534	-3.25378	0.079828	0.104	0.107	-3.26534	-3.22432	-3.24483	0.0205136	0.1	0.101	-3.32193	-3.30757	-3.31475	0.00717765	0.118	0.12	-3.08314	-3.05889	-3.07102	0.0121238
	24	0.099	0.115	0.1	0.103	-3.33643	-3.12029	-3.32193	-3.27928	-3.26448	0.0858566	0.104	0.107	-3.26534	-3.22432	-3.24483	0.0205136	0.101	0.101	-3.30757	-3.30757	-3.30757	0	0.116	0.118	-3.1078	-3.08314	-3.09547	0.012331
	30	0.099	0.12	0.1	0.103	-3.33643	-3.05889	-3.32193	-3.27928	-3.24913	0.111825	0.103	0.107	-3.27928	-3.22432	-3.2518	0.0274832	0.101	0.101	-3.30757	-3.30757	-3.30757	0	0.114	0.115	-3.13289	-3.12029	-3.12659	0.00630002
	36	0.1	0.12	0.1	0.104	-3.32193	-3.05889	-3.32193	-3.26534	-3.24202	0.108224	0.103	0.105	-3.27928	-3.25154	-3.26541	0.0138725	0.101	0.101	-3.30757	-3.30757	-3.30757	0	0.113	0.114	-3.14561	-3.13289	-3.13925	0.00635553
	42	0.101	0.122	0.102	0.105	-3.30757	-3.03505	-3.29336	-3.25154	-3.22188	0.109817	0.104	0.105	-3.26534	-3.25154	-3.25844	0.0069029	0.102	0.101	-3.29336	-3.30757	-3.30047	0.00710693	0.113	0.113	-3.14561	-3.14561	-3.14561	0
	48	0.102	0.123	0.104	0.106	-3.29336	-3.02327	-3.26534	-3.23786	-3.20496	0.106718	0.104	0.104	-3.26534	-3.26534	-3.26534	0	0.102	0.102	-3.29336	-3.29336	-3.29336	0	0.112	0.112	-3.15843	-3.15843	-3.15843	0
	54	0.104	0.124	0.105	0.108	-3.26534	-3.01159	-3.25154	-3.2109	-3.18484	0.102011	0.103	0.104	-3.27928	-3.26534	-3.27231	0.0069696	0.102	0.102	-3.29336	-3.29336	-3.29336	0	0.113	0.112	-3.14561	-3.15843	-3.15202	0.00641202
	60	0.106	0.123	0.108	0.11	-3.23786	-3.02327	-3.2109	-3.18442	-3.16411	0.0834825	0.104	0.104	-3.26534	-3.26534	-3.26534	0	0.102	0.102	-3.29336	-3.29336	-3.29336	0	0.113	0.111	-3.14561	-3.17137	-3.15849	0.0128815
	66	0.108	0.123	0.108	0.109	-3.2109	-3.02327	-3.2109	-3.1976	-3.16067	0.0795112	0.103	0.104	-3.27928	-3.26534	-3.27231	0.0069696	0.102	0.101	-3.29336	-3.30757	-3.30047	0.00710693	0.112	0.111	-3.15843	-3.17137	-3.1649	0.00646953
	72	0.109	0.125	0.11	0.111	-3.1976	-3	-3.18442	-3.17137	-3.13835	0.080412	0.102	0.103	-3.29336	-3.27928	-3.28632	0.00703759	0.102	0.101	-3.29336	-3.30757	-3.30047	0.00710693	0.113	0.112	-3.14561	-3.15843	-3.15202	0.00641202
	78	0.112	0.128	0.113	0.113	-3.15843	-2.96578	-3.14561	-3.14561	-3.10386	0.0798875	0.103	0.103	-3.27928	-3.27928	-3.27928	0	0.103	0.102	-3.27928	-3.29336	-3.28632	0.00703759	0.114	0.111	-3.13289	-3.17137	-3.15213	0.0192371
	84	0.116	0.129	0.115	0.116	-3.1078	-2.95456	-3.12029	-3.1078	-3.07261	0.068351	0.103	0.104	-3.27928	-3.26534	-3.27231	0.0069696	0.102	0.102	-3.29336	-3.29336	-3.29336	0	0.117	0.113	-3.09542	-3.14561	-3.12051	0.0250929
	90	0.119	0.132	0.119	0.119	-3.07097	-2.92139	-3.07097	-3.07097	-3.03357	0.0647685	0.102	0.104	-3.29336	-3.26534	-3.27935	0.0140072	0.104	0.101	-3.26534	-3.30757	-3.28646	0.0211141	0.121	0.116	-3.04692	-3.1078	-3.07736	0.0304411
	96	0.124	0.136	0.124	0.123	-3.01159	-2.87832	-3.01159	-3.02327	-2.98119	0.0595834	0.103	0.104	-3.27928	-3.26534	-3.27231	0.0069696	0.103	0.102	-3.27928	-3.29336	-3.28632	0.00703759	0.125	0.12	-3	-3.05889	-3.02945	0.0294468
	102	0.128	0.139	0.129	0.127	-2.96578	-2.84684	-2.95456	-2.9771	-2.93607	0.0521286	0.102	0.103	-3.29336	-3.27928	-3.28632	0.00703759	0.103	0.102	-3.27928	-3.29336	-3.28632	0.00703759	0.131	0.125	-2.93236	-3	-2.96618	0.0338194
	108	0.134	0.144	0.136	0.133	-2.8997	-2.79586	-2.87832	-2.9105	-2.87109	0.0449541	0.102	0.103	-3.29336	-3.27928	-3.28632	0.00703759	0.103	0.103	-3.27928	-3.27928	-3.27928	0	0.134	0.129	-2.8997	-2.95456	-2.92713	0.027431
	114	0.141	0.15	0.144	0.14	-2.82623	-2.73697	-2.79586	-2.8365	-2.79889	0.0387494	0.102	0.103	-3.29336	-3.27928	-3.28632	0.00703759	0.102	0.103	-3.29336	-3.27928	-3.28632	0.00703759	－	－
	120	0.146	0.157	0.152	0.147	-2.77596	-2.67116	-2.71786	-2.76611	-2.73277	0.0418175	0.102	0.103	-3.29336	-3.27928	-3.28632	0.00703759	0.102	0.103	-3.29336	-3.27928	-3.28632	0.00703759	－	－
	126	0.151	0.162	0.158	0.152	-2.72738	-2.62593	-2.662	-2.71786	-2.68329	0.0414775	0.101	0.103	-3.30757	-3.27928	-3.29343	0.0141445	0.102	0.104	-3.29336	-3.26534	-3.27935	0.0140072	0.147	0.141	-2.76611	-2.82623	-2.79617	0.0300605
	132	0.155	0.167	0.164	0.156	-2.68966	-2.58208	-2.60823	-2.68038	-2.64009	0.045991	0.102	0.103	-3.29336	-3.27928	-3.28632	0.00703759	0.102	0.103	-3.29336	-3.27928	-3.28632	0.00703759	0.149	0.143	-2.74662	-2.80591	-2.77626	0.0296486
	138	0.158	0.171	0.169	0.161	-2.662	-2.54793	-2.5649	-2.63487	-2.60243	0.0473798	0.101	0.102	-3.30757	-3.29336	-3.30047	0.00710693	0.101	0.104	-3.30757	-3.26534	-3.28646	0.0211141	0.152	0.146	-2.71786	-2.77596	-2.74691	0.0290515
	144	0.162	0.176	0.174	0.165	-2.62593	-2.50635	-2.52284	-2.59946	-2.56365	0.0502748	0.101	0.102	-3.30757	-3.29336	-3.30047	0.00710693	0.101	0.104	-3.30757	-3.26534	-3.28646	0.0211141	0.154	0.149	-2.699	-2.74662	-2.72281	0.023809
	150	0.165	0.179	0.178	0.168	-2.59946	-2.48197	-2.49005	-2.57347	-2.53624	0.0511412	0.101	0.103	-3.30757	-3.27928	-3.29343	0.0141445	0.102	0.104	-3.29336	-3.26534	-3.27935	0.0140072	0.156	0.151	-2.68038	-2.72738	-2.70388	0.0234987
	156	0.166	0.182	0.181	0.17	-2.59074	-2.45799	-2.46594	-2.55639	-2.51777	0.057178	0.101	0.103	-3.30757	-3.27928	-3.29343	0.0141445	0.101	0.103	-3.30757	-3.27928	-3.29343	0.0141445	0.161	0.156	-2.63487	-2.68038	-2.65762	0.0227573
	162	0.169	0.185	0.186	0.173	-2.5649	-2.4344	-2.42663	-2.53116	-2.48927	0.0600204	0.101	0.103	-3.30757	-3.27928	-3.29343	0.0141445	0.101	0.104	-3.30757	-3.26534	-3.28646	0.0211141	0.162	0.156	-2.62593	-2.68038	-2.65316	0.0272239
	168	0.169	0.187	0.188	0.174	-2.5649	-2.41889	-2.4112	-2.52284	-2.47946	0.0661655	0.101	0.103	-3.30757	-3.27928	-3.29343	0.0141445	0.102	0.103	-3.29336	-3.27928	-3.28632	0.00703759	0.165	0.159	-2.59946	-2.6529	-2.62618	0.0267196
	174	0.17	0.189	0.191	0.176	-2.55639	-2.40354	-2.38836	-2.50635	-2.46366	0.070191	0.101	0.103	-3.30757	-3.27928	-3.29343	0.0141445	0.101	0.103	-3.30757	-3.27928	-3.29343	0.0141445	0.169	0.162	-2.5649	-2.62593	-2.59542	0.0305147
	180	0.171	0.19	0.192	0.177	-2.54793	-2.39593	-2.38082	-2.49818	-2.45572	0.0698042	0.101	0.103	-3.30757	-3.27928	-3.29343	0.0141445	0.102	0.105	-3.29336	-3.25154	-3.27245	0.0209101	0.172	0.165	-2.53952	-2.59946	-2.56949	0.0299713
	186	0.172	0.192	0.195	0.179	-2.53952	-2.38082	-2.35845	-2.48197	-2.44019	0.0738532	0.101	0.103	-3.30757	-3.27928	-3.29343	0.0141445	0.102	0.104	-3.29336	-3.26534	-3.27935	0.0140072	0.176	0.169	-2.50635	-2.5649	-2.53563	0.0292761
	192	0.172	0.192	0.196	0.179	-2.53952	-2.38082	-2.35107	-2.48197	-2.43835	0.0759348	0.101	0.103	-3.30757	-3.27928	-3.29343	0.0141445	0.101	0.105	-3.30757	-3.25154	-3.27956	0.028017	0.181	0.173	-2.46594	-2.53116	-2.49855	0.0326088

## Sheet: Figure 3h
Figure 3h
	The growth phenotype of strain ACAM 620 with kdgK deletion in the ong cluster on GlcNAc1A as the sole carbon source.
		WT										△kdgK						△kdgK/pEV						△kdgK/pEVkdgK
	Time (h)	OD600	OD600	OD600	OD600	log2(OD600)	log2(OD600)	log2(OD600)	log2(OD600)	mean	error	OD600	OD600	log2(OD600)	log2(OD600)	mean	error	OD600	OD600	log2(OD600)	log2(OD600)	mean	error	OD600	OD600	log2(OD600)	log2(OD600)	mean	error
	0	0.099	0.106	0.1	0.103	-3.33643	-3.23786	-3.32193	-3.27928	-3.29388	0.0385612	0.11	0.091	-3.18442	-3.45799	-3.32121	0.136783	0.113	0.119	-3.14561	-3.07097	-3.10829	0.0373194	0.113	0.108	-3.14561	-3.2109	-3.17825	0.0326457
	6	0.102	0.111	0.103	0.107	-3.29336	-3.17137	-3.27928	-3.22432	-3.24208	0.0482941	0.109	0.091	-3.1976	-3.45799	-3.32779	0.130195	0.112	0.113	-3.15843	-3.14561	-3.15202	0.00641202	0.106	0.103	-3.23786	-3.27928	-3.25857	0.02071
	12	0.1	0.108	0.101	0.105	-3.32193	-3.2109	-3.30757	-3.25154	-3.27298	0.0444596	0.107	0.091	-3.22432	-3.45799	-3.34115	0.116836	0.111	0.112	-3.17137	-3.15843	-3.1649	0.00646953	0.103	0.101	-3.27928	-3.30757	-3.29343	0.0141445
	18	0.1	0.115	0.101	0.104	-3.32193	-3.12029	-3.30757	-3.26534	-3.25378	0.079828	0.106	0.091	-3.23786	-3.45799	-3.34793	0.110063	0.111	0.112	-3.17137	-3.15843	-3.1649	0.00646953	0.104	0.1	-3.26534	-3.32193	-3.29364	0.0282918
	24	0.099	0.115	0.1	0.103	-3.33643	-3.12029	-3.32193	-3.27928	-3.26448	0.0858566	0.104	0.091	-3.26534	-3.45799	-3.36167	0.0963225	0.111	0.112	-3.17137	-3.15843	-3.1649	0.00646953	0.103	0.1	-3.27928	-3.32193	-3.30061	0.0213222
	30	0.099	0.12	0.1	0.103	-3.33643	-3.05889	-3.32193	-3.27928	-3.24913	0.111825	0.103	0.091	-3.27928	-3.45799	-3.36864	0.0893529	0.108	0.111	-3.2109	-3.17137	-3.19113	0.0197642	0.103	0.1	-3.27928	-3.32193	-3.30061	0.0213222
	36	0.1	0.12	0.1	0.104	-3.32193	-3.05889	-3.32193	-3.26534	-3.24202	0.108224	0.103	0.091	-3.27928	-3.45799	-3.36864	0.0893529	0.108	0.112	-3.2109	-3.15843	-3.18466	0.0262337	0.103	0.1	-3.27928	-3.32193	-3.30061	0.0213222
	42	0.101	0.122	0.102	0.105	-3.30757	-3.03505	-3.29336	-3.25154	-3.22188	0.109817	0.103	0.091	-3.27928	-3.45799	-3.36864	0.0893529	0.109	0.112	-3.1976	-3.15843	-3.17801	0.0195853	0.105	0.101	-3.25154	-3.30757	-3.27956	0.028017
	48	0.102	0.123	0.104	0.106	-3.29336	-3.02327	-3.26534	-3.23786	-3.20496	0.106718	0.103	0.091	-3.27928	-3.45799	-3.36864	0.0893529	0.11	0.112	-3.18442	-3.15843	-3.17143	0.0129976	0.104	0.101	-3.26534	-3.30757	-3.28646	0.0211141
	54	0.104	0.124	0.105	0.108	-3.26534	-3.01159	-3.25154	-3.2109	-3.18484	0.102011	0.102	0.091	-3.29336	-3.45799	-3.37567	0.0823154	0.109	0.11	-3.1976	-3.18442	-3.19101	0.00658769	0.105	0.102	-3.25154	-3.29336	-3.27245	0.0209101
	60	0.106	0.123	0.108	0.11	-3.23786	-3.02327	-3.2109	-3.18442	-3.16411	0.0834825	0.102	0.091	-3.29336	-3.45799	-3.37567	0.0823154	0.107	0.109	-3.22432	-3.1976	-3.21096	0.0133587	0.106	0.102	-3.23786	-3.29336	-3.26561	0.0277476
	66	0.108	0.123	0.108	0.109	-3.2109	-3.02327	-3.2109	-3.1976	-3.16067	0.0795112	0.102	0.091	-3.29336	-3.45799	-3.37567	0.0823154	0.11	0.11	-3.18442	-3.18442	-3.18442	0	0.108	0.104	-3.2109	-3.26534	-3.23812	0.0272239
	72	0.109	0.125	0.11	0.111	-3.1976	-3	-3.18442	-3.17137	-3.13835	0.080412	0.102	0.091	-3.29336	-3.45799	-3.37567	0.0823154	0.11	0.111	-3.18442	-3.17137	-3.1779	0.00652808	0.111	0.106	-3.17137	-3.23786	-3.20462	0.0332477
	78	0.112	0.128	0.113	0.113	-3.15843	-2.96578	-3.14561	-3.14561	-3.10386	0.0798875	0.102	0.091	-3.29336	-3.45799	-3.37567	0.0823154	0.11	0.111	-3.18442	-3.17137	-3.1779	0.00652808	0.112	0.109	-3.15843	-3.1976	-3.17801	0.0195853
	84	0.116	0.129	0.115	0.116	-3.1078	-2.95456	-3.12029	-3.1078	-3.07261	0.068351	0.102	0.091	-3.29336	-3.45799	-3.37567	0.0823154	0.111	0.109	-3.17137	-3.1976	-3.18448	0.0131158	0.113	0.111	-3.14561	-3.17137	-3.15849	0.0128815
	90	0.119	0.132	0.119	0.119	-3.07097	-2.92139	-3.07097	-3.07097	-3.03357	0.0647685	0.101	0.091	-3.30757	-3.45799	-3.38278	0.0752084	0.11	0.11	-3.18442	-3.18442	-3.18442	0	0.114	0.113	-3.13289	-3.14561	-3.13925	0.00635553
	96	0.124	0.136	0.124	0.123	-3.01159	-2.87832	-3.01159	-3.02327	-2.98119	0.0595834	0.102	0.091	-3.29336	-3.45799	-3.37567	0.0823154	0.107	0.11	-3.22432	-3.18442	-3.20437	0.0199464	0.116	0.114	-3.1078	-3.13289	-3.12035	0.0125455
	102	0.128	0.139	0.129	0.127	-2.96578	-2.84684	-2.95456	-2.9771	-2.93607	0.0521286	0.101	0.091	-3.30757	-3.45799	-3.38278	0.0752084	0.108	0.113	-3.2109	-3.14561	-3.17825	0.0326457	0.117	0.115	-3.09542	-3.12029	-3.10786	0.0124373
	108	0.134	0.144	0.136	0.133	-2.8997	-2.79586	-2.87832	-2.9105	-2.87109	0.0449541	0.1	0.091	-3.32193	-3.45799	-3.38996	0.0680308	0.109	0.114	-3.1976	-3.13289	-3.16525	0.0323528	0.118	0.116	-3.08314	-3.1078	-3.09547	0.012331
	114	0.141	0.15	0.144	0.14	-2.82623	-2.73697	-2.79586	-2.8365	-2.79889	0.0387494	0.102	0.091	-3.29336	-3.45799	-3.37567	0.0823154	0.106	0.115	-3.23786	-3.12029	-3.17908	0.0587848	0.122	0.117	-3.03505	-3.09542	-3.06523	0.0301863
	120	0.146	0.157	0.152	0.147	-2.77596	-2.67116	-2.71786	-2.76611	-2.73277	0.0418175	0.102	0.091	-3.29336	-3.45799	-3.37567	0.0823154	0.109	0.115	-3.1976	-3.12029	-3.15895	0.0386529	0.126	0.121	-2.9885	-3.04692	-3.01771	0.0292083
	126	0.151	0.162	0.158	0.152	-2.72738	-2.62593	-2.662	-2.71786	-2.68329	0.0414775	0.101	0.091	-3.30757	-3.45799	-3.38278	0.0752084	0.107	0.116	-3.22432	-3.1078	-3.16606	0.058257	0.131	0.126	-2.93236	-2.9885	-2.96043	0.0280715
	132	0.155	0.167	0.164	0.156	-2.68966	-2.58208	-2.60823	-2.68038	-2.64009	0.045991	0.101	0.091	-3.30757	-3.45799	-3.38278	0.0752084	0.107	0.117	-3.22432	-3.09542	-3.15987	0.0644489	0.135	0.128	-2.88897	-2.96578	-2.92738	0.0384078
	138	0.158	0.171	0.169	0.161	-2.662	-2.54793	-2.5649	-2.63487	-2.60243	0.0473798	0.101	0.091	-3.30757	-3.45799	-3.38278	0.0752084	0.109	0.117	-3.1976	-3.09542	-3.14651	0.0510902	0.139	0.132	-2.84684	-2.92139	-2.88412	0.0372735
	144	0.162	0.176	0.174	0.165	-2.62593	-2.50635	-2.52284	-2.59946	-2.56365	0.0502748	0.101	0.091	-3.30757	-3.45799	-3.38278	0.0752084	0.111	0.117	-3.17137	-3.09542	-3.13339	0.0379744	0.144	0.136	-2.79586	-2.87832	-2.83709	0.0412311
	150	0.165	0.179	0.178	0.168	-2.59946	-2.48197	-2.49005	-2.57347	-2.53624	0.0511412	0.1	0.091	-3.32193	-3.45799	-3.38996	0.0680308	0.113	0.12	-3.14561	-3.05889	-3.10225	0.0433558	0.149	0.14	-2.74662	-2.8365	-2.79156	0.0449428
	156	0.166	0.182	0.181	0.17	-2.59074	-2.45799	-2.46594	-2.55639	-2.51777	0.057178	0.101	0.091	-3.30757	-3.45799	-3.38278	0.0752084	0.113	0.12	-3.14561	-3.05889	-3.10225	0.0433558	0.153	0.142	-2.7084	-2.81604	-2.76222	0.0538204
	162	0.169	0.185	0.186	0.173	-2.5649	-2.4344	-2.42663	-2.53116	-2.48927	0.0600204	0.101	0.091	-3.30757	-3.45799	-3.38278	0.0752084	0.118	0.121	-3.08314	-3.04692	-3.06503	0.0181101	0.159	0.146	-2.6529	-2.77596	-2.71443	0.0615292
	168	0.169	0.187	0.188	0.174	-2.5649	-2.41889	-2.4112	-2.52284	-2.47946	0.0661655	0.101	0.091	-3.30757	-3.45799	-3.38278	0.0752084	0.118	0.123	-3.08314	-3.02327	-3.05321	0.0299357	0.163	0.149	-2.61706	-2.74662	-2.68184	0.0647798
	174	0.17	0.189	0.191	0.176	-2.55639	-2.40354	-2.38836	-2.50635	-2.46366	0.070191	0.102	0.091	-3.29336	-3.45799	-3.37567	0.0823154	0.119	0.124	-3.07097	-3.01159	-3.04128	0.0296893	0.167	0.151	-2.58208	-2.72738	-2.65473	0.0726498
	180	0.171	0.19	0.192	0.177	-2.54793	-2.39593	-2.38082	-2.49818	-2.45572	0.0698042	0.101	0.091	-3.30757	-3.45799	-3.38278	0.0752084	0.117	0.124	-3.09542	-3.01159	-3.0535	0.0419158	0.171	0.153	-2.54793	-2.7084	-2.62816	0.0802323
	186	0.172	0.192	0.195	0.179	-2.53952	-2.38082	-2.35845	-2.48197	-2.44019	0.0738532	0.102	0.091	-3.29336	-3.45799	-3.37567	0.0823154	0.121	0.12	-3.04692	-3.05889	-3.05291	0.00598632	0.175	0.155	-2.51457	-2.68966	-2.60212	0.0875434
	192	0.172	0.192	0.196	0.179	-2.53952	-2.38082	-2.35107	-2.48197	-2.43835	0.0759348	0.102	0.091	-3.29336	-3.45799	-3.37567	0.0823154	0.124	0.119	-3.01159	-3.07097	-3.04128	0.0296893	0.178	0.156	-2.49005	-2.68038	-2.58522	0.0951656
	198	0.172	0.193	0.197	0.179	-2.53952	-2.37333	-2.34373	-2.48197	-2.43464	0.0794719	0.1	0.091	-3.32193	-3.45799	-3.38996	0.0680308	0.123	0.119	-3.02327	-3.07097	-3.04712	0.0238484	0.18	0.157	-2.47393	-2.67116	-2.57255	0.0986162
	204	0.172	0.193	0.197	0.179	-2.53952	-2.37333	-2.34373	-2.48197	-2.43464	0.0794719	0.101	0.091	-3.30757	-3.45799	-3.38278	0.0752084	0.124	0.12	-3.01159	-3.05889	-3.03524	0.0236529	0.183	0.158	-2.45008	-2.662	-2.55604	0.10596
	210	0.172	0.194	0.198	0.18	-2.53952	-2.36587	-2.33643	-2.47393	-2.42894	0.0818355	0.101	0.091	-3.30757	-3.45799	-3.38278	0.0752084	0.118	0.12	-3.08314	-3.05889	-3.07102	0.0121238	0.185	0.159	-2.4344	-2.6529	-2.54365	0.109249
	216	0.172	0.194	0.199	0.18	-2.53952	-2.36587	-2.32916	-2.47393	-2.42712	0.0839234	0.101	0.091	-3.30757	-3.45799	-3.38278	0.0752084	0.118	0.121	-3.08314	-3.04692	-3.06503	0.0181101	0.187	0.159	-2.41889	-2.6529	-2.5359	0.117006
	222	0.17	0.193	0.199	0.179	-2.55639	-2.37333	-2.32916	-2.48197	-2.43521	0.0893699	0.101	0.091	-3.30757	-3.45799	-3.38278	0.0752084	0.115	0.121	-3.12029	-3.04692	-3.08361	0.0366866	0.188	0.159	-2.4112	-2.6529	-2.53205	0.120853
	228	0.169	0.194	0.2	0.179	-2.5649	-2.36587	-2.32193	-2.48197	-2.43367	0.0957056	0.1	0.091	-3.32193	-3.45799	-3.38996	0.0680308	0.116	0.122	-3.1078	-3.03505	-3.07143	0.0363782	0.19	0.159	-2.39593	-2.6529	-2.52442	0.128486
	234	0.167	0.193	0.199	0.178	-2.58208	-2.37333	-2.32916	-2.49005	-2.44365	0.0992084	0.101	0.091	-3.30757	-3.45799	-3.38278	0.0752084	0.116	0.122	-3.1078	-3.03505	-3.07143	0.0363782	0.189	0.158	-2.40354	-2.662	-2.53277	0.129231
	240	0.164	0.192	0.199	0.177	-2.60823	-2.38082	-2.32916	-2.49818	-2.4541	0.108027	0.1	0.091	-3.32193	-3.45799	-3.38996	0.0680308	0.116	0.123	-3.1078	-3.02327	-3.06554	0.0422668	0.192	0.157	-2.38082	-2.67116	-2.52599	0.145171

## Sheet: Figure 3i
Figure 3i
	The growth phenotype of strain ACAM 620 with ongR deletion in the ong cluster on GlcNAc1A as the sole carbon source.
		WT										△ongR						△ongR/pEV						△ongR/pEVongR
	Time (h)	OD600	OD600	OD600	OD600	log2(OD600)	log2(OD600)	log2(OD600)	log2(OD600)	mean	error	OD600	OD600	log2(OD600)	log2(OD600)	mean	error	OD600	OD600	log2(OD600)	log2(OD600)	mean	error	OD600	OD600	log2(OD600)	log2(OD600)	mean	error
	0	0.099	0.106	0.1	0.103	-3.33643	-3.23786	-3.32193	-3.27928	-3.29388	0.0385612	0.103	0.105	-3.27928	-3.25154	-3.26541	0.0138725	0.104	0.1	-3.26534	-3.32193	-3.29364	0.0282918	0.107	0.105	-3.22432	-3.25154	-3.23793	0.0136107
	6	0.102	0.111	0.103	0.107	-3.29336	-3.17137	-3.27928	-3.22432	-3.24208	0.0482941	0.099	0.101	-3.33643	-3.30757	-3.322	0.0144274	0.1	0.098	-3.32193	-3.35107	-3.3365	0.0145732	0.1	0.097	-3.32193	-3.36587	-3.3439	0.0219717
	12	0.1	0.108	0.101	0.105	-3.32193	-3.2109	-3.30757	-3.25154	-3.27298	0.0444596	0.095	0.1	-3.39593	-3.32193	-3.35893	0.0370003	0.1	0.097	-3.32193	-3.36587	-3.3439	0.0219717	0.1	0.096	-3.32193	-3.38082	-3.35137	0.0294468
	18	0.1	0.115	0.101	0.104	-3.32193	-3.12029	-3.30757	-3.26534	-3.25378	0.079828	0.107	0.115	-3.22432	-3.12029	-3.17231	0.0520115	0.098	0.096	-3.35107	-3.38082	-3.36595	0.0148737	0.099	0.097	-3.33643	-3.36587	-3.35115	0.0147219
	24	0.099	0.115	0.1	0.103	-3.33643	-3.12029	-3.32193	-3.27928	-3.26448	0.0858566	0.115	0.13	-3.12029	-2.94342	-3.03186	0.0884389	0.097	0.095	-3.36587	-3.39593	-3.3809	0.0150286	0.1	0.096	-3.32193	-3.38082	-3.35137	0.0294468
	30	0.099	0.12	0.1	0.103	-3.33643	-3.05889	-3.32193	-3.27928	-3.24913	0.111825	0.145	0.15	-2.78588	-2.73697	-2.76142	0.0244548	0.1	0.096	-3.32193	-3.38082	-3.35137	0.0294468	0.101	0.097	-3.30757	-3.36587	-3.33672	0.0291493
	36	0.1	0.12	0.1	0.104	-3.32193	-3.05889	-3.32193	-3.26534	-3.24202	0.108224	0.168	0.174	-2.57347	-2.52284	-2.54815	0.025313	0.099	0.097	-3.33643	-3.36587	-3.35115	0.0147219	0.101	0.095	-3.30757	-3.39593	-3.35175	0.0441779
	42	0.101	0.122	0.102	0.105	-3.30757	-3.03505	-3.29336	-3.25154	-3.22188	0.109817	0.189	0.199	-2.40354	-2.32916	-2.36635	0.0371911	0.102	0.1	-3.29336	-3.32193	-3.30764	0.0142846	0.104	0.099	-3.26534	-3.33643	-3.30089	0.0355415
	48	0.102	0.123	0.104	0.106	-3.29336	-3.02327	-3.26534	-3.23786	-3.20496	0.106718	0.217	0.223	-2.20423	-2.16488	-2.18456	0.0196743	0.103	0.1	-3.27928	-3.32193	-3.30061	0.0213222	0.108	0.099	-3.2109	-3.33643	-3.27366	0.0627654
	54	0.104	0.124	0.105	0.108	-3.26534	-3.01159	-3.25154	-3.2109	-3.18484	0.102011	0.248	0.26	-2.01159	-1.94342	-1.9775	0.0340858	0.109	0.106	-3.1976	-3.23786	-3.21773	0.0201319	0.11	0.1	-3.18442	-3.32193	-3.25318	0.0687518
	60	0.106	0.123	0.108	0.11	-3.23786	-3.02327	-3.2109	-3.18442	-3.16411	0.0834825	0.271	0.287	-1.88364	-1.80088	-1.84226	0.0413789	0.124	0.12	-3.01159	-3.05889	-3.03524	0.0236529	0.11	0.103	-3.18442	-3.27928	-3.23185	0.0474296
	66	0.108	0.123	0.108	0.109	-3.2109	-3.02327	-3.2109	-3.1976	-3.16067	0.0795112	0.298	0.305	-1.74662	-1.71312	-1.72987	0.0167485	0.125	0.121	-3	-3.04692	-3.02346	0.0234605	0.111	0.102	-3.17137	-3.29336	-3.23236	0.0609953
	72	0.109	0.125	0.11	0.111	-3.1976	-3	-3.18442	-3.17137	-3.13835	0.080412	0.313	0.325	-1.67577	-1.62149	-1.64863	0.0271385	0.136	0.128	-2.87832	-2.96578	-2.92205	0.0437314	0.112	0.101	-3.15843	-3.30757	-3.233	0.0745717
	78	0.112	0.128	0.113	0.113	-3.15843	-2.96578	-3.14561	-3.14561	-3.10386	0.0798875	0.32	0.327	-1.64386	-1.61264	-1.62825	0.0156094	0.145	0.138	-2.78588	-2.85726	-2.82157	0.0356923	0.114	0.101	-3.13289	-3.30757	-3.22023	0.0873393
	84	0.116	0.129	0.115	0.116	-3.1078	-2.95456	-3.12029	-3.1078	-3.07261	0.068351	0.346	0.351	-1.53116	-1.51046	-1.52081	0.0103495	0.161	0.153	-2.63487	-2.7084	-2.67163	0.0367645	0.119	0.103	-3.07097	-3.27928	-3.17513	0.104159
	90	0.119	0.132	0.119	0.119	-3.07097	-2.92139	-3.07097	-3.07097	-3.03357	0.0647685	0.361	0.357	-1.46993	-1.486	-1.47797	0.00803738	0.169	0.157	-2.5649	-2.67116	-2.61803	0.0531293	0.122	0.102	-3.03505	-3.29336	-3.1642	0.129156
	96	0.124	0.136	0.124	0.123	-3.01159	-2.87832	-3.01159	-3.02327	-2.98119	0.0595834	0.374	0.362	-1.41889	-1.46594	-1.44241	0.0235243	0.189	0.179	-2.40354	-2.48197	-2.44276	0.0392133	0.125	0.102	-3	-3.29336	-3.14668	0.146679
	102	0.128	0.139	0.129	0.127	-2.96578	-2.84684	-2.95456	-2.9771	-2.93607	0.0521286	0.376	0.368	-1.4112	-1.44222	-1.42671	0.0155134	0.199	0.185	-2.32916	-2.4344	-2.38178	0.0526216	0.132	0.104	-2.92139	-3.26534	-3.09337	0.171977
	108	0.134	0.144	0.136	0.133	-2.8997	-2.79586	-2.87832	-2.9105	-2.87109	0.0449541	0.392	0.381	-1.35107	-1.39214	-1.37161	0.0205313	0.224	0.204	-2.15843	-2.29336	-2.22589	0.0674648	0.137	0.105	-2.86775	-3.25154	-3.05965	0.191893
	114	0.141	0.15	0.144	0.14	-2.82623	-2.73697	-2.79586	-2.8365	-2.79889	0.0387494	0.388	0.378	-1.36587	-1.40354	-1.38471	0.0188352	0.232	0.212	-2.1078	-2.23786	-2.17283	0.0650303	0.142	0.104	-2.81604	-3.26534	-3.04069	0.224654
	120	0.146	0.157	0.152	0.147	-2.77596	-2.67116	-2.71786	-2.76611	-2.73277	0.0418175	0.405	0.391	-1.30401	-1.35476	-1.32938	0.0253767	0.255	0.224	-1.97143	-2.15843	-2.06493	0.0934993	0.151	0.104	-2.72738	-3.26534	-2.99636	0.268983
	126	0.151	0.162	0.158	0.152	-2.72738	-2.62593	-2.662	-2.71786	-2.68329	0.0414775	0.401	0.389	-1.31833	-1.36216	-1.34024	0.021916	0.267	0.239	-1.90509	-2.06492	-1.985	0.0799146	0.169	0.108	-2.5649	-3.2109	-2.8879	0.322996
	132	0.155	0.167	0.164	0.156	-2.68966	-2.58208	-2.60823	-2.68038	-2.64009	0.045991	0.404	0.388	-1.30757	-1.36587	-1.33672	0.0291493	0.281	0.257	-1.83136	-1.96016	-1.89576	0.0644009	0.18	0.106	-2.47393	-3.23786	-2.8559	0.381966
	138	0.158	0.171	0.169	0.161	-2.662	-2.54793	-2.5649	-2.63487	-2.60243	0.0473798	0.404	0.387	-1.30757	-1.36959	-1.33858	0.0310109	0.283	0.26	-1.82113	-1.94342	-1.88227	0.0611452	0.185	0.11	-2.4344	-3.18442	-2.80941	0.375011
	144	0.162	0.176	0.174	0.165	-2.62593	-2.50635	-2.52284	-2.59946	-2.56365	0.0502748	0.407	0.39	-1.2969	-1.35845	-1.32768	0.0307773	0.291	0.268	-1.78091	-1.8997	-1.8403	0.0593931	0.192	0.11	-2.38082	-3.18442	-2.78262	0.401801
	150	0.165	0.179	0.178	0.168	-2.59946	-2.48197	-2.49005	-2.57347	-2.53624	0.0511412	0.411	0.39	-1.28279	-1.35845	-1.32062	0.0378321	0.306	0.282	-1.7084	-1.82623	-1.76731	0.0589182	0.19	0.111	-2.39593	-3.17137	-2.78365	0.38772
	156	0.166	0.182	0.181	0.17	-2.59074	-2.45799	-2.46594	-2.55639	-2.51777	0.057178	0.408	0.388	-1.29336	-1.36587	-1.32962	0.0362562	0.307	0.289	-1.70369	-1.79086	-1.74727	0.0435846	0.197	0.114	-2.34373	-3.13289	-2.73831	0.394581
	162	0.169	0.185	0.186	0.173	-2.5649	-2.4344	-2.42663	-2.53116	-2.48927	0.0600204	0.409	0.39	-1.28983	-1.35845	-1.32414	0.0343134	0.311	0.29	-1.68501	-1.78588	-1.73544	0.0504308	0.202	0.114	-2.30757	-3.13289	-2.72023	0.412661
	168	0.169	0.187	0.188	0.174	-2.5649	-2.41889	-2.4112	-2.52284	-2.47946	0.0661655	0.406	0.388	-1.30045	-1.36587	-1.33316	0.0327115	0.317	0.298	-1.65745	-1.74662	-1.70203	0.0445853	0.213	0.115	-2.23107	-3.12029	-2.67568	0.44461
	174	0.17	0.189	0.191	0.176	-2.55639	-2.40354	-2.38836	-2.50635	-2.46366	0.070191	0.412	0.393	-1.27928	-1.3474	-1.31334	0.0340575	0.325	0.309	-1.62149	-1.69432	-1.6579	0.0364164	0.22	0.118	-2.18442	-3.08314	-2.63378	0.449358
	180	0.171	0.19	0.192	0.177	-2.54793	-2.39593	-2.38082	-2.49818	-2.45572	0.0698042	0.411	0.385	-1.28279	-1.37707	-1.32993	0.04714	0.327	0.31	-1.61264	-1.68966	-1.65115	0.0385112	0.223	0.119	-2.16488	-3.07097	-2.61793	0.453041
	186	0.172	0.192	0.195	0.179	-2.53952	-2.38082	-2.35845	-2.48197	-2.44019	0.0738532	0.403	0.379	-1.31115	-1.39973	-1.35544	0.044291	0.336	0.322	-1.57347	-1.63487	-1.60417	0.0307003	0.231	0.124	-2.11404	-3.01159	-2.56281	0.448776
	192	0.172	0.192	0.196	0.179	-2.53952	-2.38082	-2.35107	-2.48197	-2.43835	0.0759348	0.401	0.381	-1.31833	-1.39214	-1.35523	0.0369056	0.34	0.327	-1.55639	-1.61264	-1.58452	0.0281221	0.239	0.125	-2.06492	-3	-2.53246	0.467541
	198	0.172	0.193	0.197	0.179	-2.53952	-2.37333	-2.34373	-2.48197	-2.43464	0.0794719	0.399	0.377	-1.32554	-1.40736	-1.36645	0.0409121	0.343	0.33	-1.54372	-1.59946	-1.57159	0.0278713	0.237	0.13	-2.07704	-2.94342	-2.51023	0.433188
	204	0.172	0.193	0.197	0.179	-2.53952	-2.37333	-2.34373	-2.48197	-2.43464	0.0794719	0.406	0.372	-1.30045	-1.42663	-1.36354	0.0630886	0.347	0.333	-1.52699	-1.58641	-1.5567	0.0297067	0.242	0.136	-2.04692	-2.87832	-2.46262	0.4157
	210	0.172	0.194	0.198	0.18	-2.53952	-2.36587	-2.33643	-2.47393	-2.42894	0.0818355	0.381	0.382	-1.39214	-1.38836	-1.39025	0.00189082	0.348	0.338	-1.52284	-1.5649	-1.54387	0.021032	0.241	0.139	-2.05289	-2.84684	-2.44987	0.396974
	216	0.172	0.194	0.199	0.18	-2.53952	-2.36587	-2.32916	-2.47393	-2.42712	0.0839234	0.419	0.381	-1.25498	-1.39214	-1.32356	0.0685796	0.353	0.34	-1.50226	-1.55639	-1.52933	0.0270667	0.251	0.144	-1.99424	-2.79586	-2.39505	0.400809
	222	0.17	0.193	0.199	0.179	-2.55639	-2.37333	-2.32916	-2.48197	-2.43521	0.0893699	0.441	0.357	-1.18115	-1.486	-1.33358	0.152427	0.354	0.344	-1.49818	-1.53952	-1.51885	0.0206704	0.251	0.15	-1.99424	-2.73697	-2.3656	0.371362
	228	0.169	0.194	0.2	0.179	-2.5649	-2.36587	-2.32193	-2.48197	-2.43367	0.0957056	0.4	0.364	-1.32193	-1.45799	-1.38996	0.0680308	0.359	0.348	-1.47794	-1.52284	-1.50039	0.0224483	0.257	0.159	-1.96016	-2.6529	-2.30653	0.346371
	234	0.167	0.193	0.199	0.178	-2.58208	-2.37333	-2.32916	-2.49005	-2.44365	0.0992084	0.457	0.362	-1.12973	-1.46594	-1.29784	0.168102	0.357	0.348	-1.486	-1.52284	-1.50442	0.0184184	0.258	0.166	-1.95456	-2.59074	-2.27265	0.318094
	240	0.164	0.192	0.199	0.177	-2.60823	-2.38082	-2.32916	-2.49818	-2.4541	0.108027	0.349	0.377	-1.5187	-1.40736	-1.46303	0.0556687	0.364	0.356	-1.45799	-1.49005	-1.47402	0.0160306	0.266	0.173	-1.9105	-2.53116	-2.22083	0.310327

[truncated: 45 more sheets: Figure 3j, Figure 4a, Figure 4b, Figure 4c, Figure 4d, Figure 6b, Figure S4a, Figure S4b, Figure S4c, Figure S4d, Figure S4e, Figure S5a, Figure S5b, Figure S5c, Figure S5d, Figure S5e, Figure S5f, Figure S5g, Figure S5h, Figure S5i …]
